# Supplementary material for: High pressures depress the onset of intracellular vitrification
Source: PLoS One. 2025 Dec 18;20(12):e0339165. doi: 10.1371/journal.pone.0339165 (PMC12714261; doi:10.1371/journal.pone.0339165)
Supplement: S1 Dataset — (XLSX) [file pone.0339165.s001.xlsx]

## Sheet: Fig 1
	Heat flow W/g
Temperature (°C)	1					250					500					750					1000
-45.32	-13.6236	-20.5296	-19.1712	-19.1712	-7.95004	-6.57088	-6.27131	-14.6059	-4.39586	-5.9766	-18.4879	-18.8363	-30.5572	-4.68422		-32.1264	106.087	-6.79715	-7.94263	-10.6499	-11.719	-1.11326	-14.5956	-4.80284	-8.39357
-45.32	-13.6218	-20.5277	-19.1694	-19.1694	-7.94824	-6.56915	-6.26591	-14.6034	-4.39551	-5.97566	-18.4846	-18.8339	-30.5529	-4.68219		-32.1168	106.018	-6.79465	-7.9413	-10.6475	-11.7123	-1.11274	-14.5878	-4.80122	-8.39233
-45.33	-13.6199	-20.5258	-19.1674	-19.1674	-7.9464	-6.56758	-6.26081	-14.601	-4.39516	-5.97471	-18.4814	-18.8315	-30.5486	-4.68019		-32.1072	105.95	-6.792	-7.93987	-10.645	-11.7058	-1.11219	-14.58	-4.79951	-8.39119
-45.33	-13.6181	-20.5239	-19.1654	-19.1654	-7.9444	-6.56612	-6.25559	-14.5985	-4.39482	-5.97377	-18.4781	-18.829	-30.5439	-4.67826		-32.0977	105.882	-6.78935	-7.93837	-10.6425	-11.6997	-1.11167	-14.5722	-4.79762	-8.39009
-45.33	-13.6162	-20.5218	-19.1633	-19.1633	-7.94236	-6.56479	-6.25022	-14.596	-4.39449	-5.97283	-18.4746	-18.8265	-30.539	-4.67648		-32.0889	105.814	-6.7868	-7.9368	-10.6401	-11.694	-1.11115	-14.5644	-4.79562	-8.38895
-45.32	-13.6144	-20.5198	-19.1612	-19.1612	-7.94028	-6.56361	-6.24469	-14.5937	-4.39414	-5.9718	-18.4712	-18.824	-30.5339	-4.67478		-32.0803	105.746	-6.78435	-7.93513	-10.6377	-11.6884	-1.11063	-14.5566	-4.79362	-8.38776
-45.32	-13.6124	-20.5177	-19.1591	-19.1591	-7.9382	-6.56252	-6.239	-14.5913	-4.39382	-5.9708	-18.4679	-18.8216	-30.5287	-4.67311		-32.0716	105.678	-6.7821	-7.93347	-10.6354	-11.6831	-1.11015	-14.5488	-4.79157	-8.38643
-45.32	-13.6105	-20.5156	-19.1571	-19.1571	-7.93632	-6.56158	-6.23322	-14.5891	-4.39351	-5.96983	-18.4645	-18.8192	-30.5234	-4.67152		-32.0631	105.607	-6.78005	-7.9317	-10.6332	-11.6778	-1.10967	-14.5403	-4.78962	-8.38495
-45.32	-13.6085	-20.5138	-19.1552	-19.1552	-7.93448	-6.56067	-6.22719	-14.5871	-4.39322	-5.96889	-18.4615	-18.8168	-30.5183	-4.67		-32.0546	105.533	-6.7781	-7.92983	-10.6311	-11.6728	-1.10911	-14.5319	-4.78773	-8.38338
-45.32	-13.6067	-20.5121	-19.1535	-19.1535	-7.93272	-6.55979	-6.22091	-14.585	-4.39298	-5.96806	-18.4587	-18.8145	-30.5132	-4.66859		-32.0462	105.458	-6.7763	-7.928	-10.6291	-11.668	-1.10856	-14.5236	-4.78592	-8.38167
-45.32	-13.605	-20.5106	-19.1519	-19.1519	-7.93112	-6.55903	-6.21475	-14.5831	-4.39278	-5.96726	-18.4563	-18.8124	-30.5079	-4.66726		-32.0377	105.384	-6.77455	-7.92627	-10.6274	-11.663	-1.10796	-14.5154	-4.78416	-8.38005
-45.33	-13.6035	-20.5095	-19.1507	-19.1507	-7.92984	-6.55833	-6.20894	-14.5814	-4.39265	-5.9666	-18.4544	-18.8105	-30.5028	-4.66607		-32.0288	105.309	-6.77295	-7.9247	-10.626	-11.6583	-1.10737	-14.5079	-4.78254	-8.37838
-45.33	-13.6024	-20.5089	-19.15	-19.15	-7.92884	-6.55779	-6.20359	-14.5799	-4.39259	-5.96603	-18.453	-18.8087	-30.4979	-4.66507		-32.0202	105.239	-6.7714	-7.92337	-10.6249	-11.6542	-1.10689	-14.5006	-4.78105	-8.37667
-45.33	-13.6015	-20.5087	-19.1498	-19.1498	-7.92808	-6.55733	-6.19912	-14.5787	-4.39263	-5.96563	-18.4525	-18.8074	-30.4933	-4.66441		-32.0118	105.17	-6.7699	-7.92227	-10.6241	-11.6505	-1.10648	-14.4938	-4.77968	-8.37495
-45.33	-13.6011	-20.5092	-19.1503	-19.1503	-7.92764	-6.557	-6.19541	-14.5777	-4.39278	-5.9654	-18.4529	-18.8066	-30.4891	-4.66407		-32.0037	105.1	-6.7685	-7.92147	-10.6235	-11.6475	-1.10626	-14.4872	-4.77832	-8.37329
-45.34	-13.6012	-20.5104	-19.1517	-19.1517	-7.9276	-6.55682	-6.19256	-14.5771	-4.39304	-5.96531	-18.4544	-18.8062	-30.4853	-4.66404		-31.9965	105.03	-6.7673	-7.921	-10.6233	-11.6452	-1.1063	-14.4811	-4.77716	-8.37171
-45.34	-13.6018	-20.5124	-19.1542	-19.1542	-7.928	-6.55682	-6.19059	-14.577	-4.39343	-5.9654	-18.4574	-18.8063	-30.4823	-4.66441		-31.9895	104.96	-6.76625	-7.92083	-10.6233	-11.6436	-1.10663	-14.4753	-4.77619	-8.37014
-45.35	-13.603	-20.5154	-19.1574	-19.1574	-7.92892	-6.557	-6.18956	-14.5774	-4.39396	-5.96571	-18.4618	-18.8071	-30.4801	-4.66526		-31.9829	104.889	-6.76545	-7.92103	-10.6235	-11.6427	-1.10733	-14.4699	-4.77535	-8.36862
-45.35	-13.6047	-20.5194	-19.1616	-19.1616	-7.93004	-6.55739	-6.18938	-14.5782	-4.39461	-5.96623	-18.4679	-18.8083	-30.4785	-4.66659		-31.9766	104.816	-6.76485	-7.92157	-10.6239	-11.6426	-1.10826	-14.4643	-4.7747	-8.36719
-45.36	-13.607	-20.524	-19.1671	-19.1671	-7.93164	-6.558	-6.18994	-14.5795	-4.39537	-5.96689	-18.4751	-18.8101	-30.4777	-4.66844		-31.9705	104.738	-6.7644	-7.92237	-10.6244	-11.6432	-1.10948	-14.459	-4.77419	-8.36576
-45.36	-13.6097	-20.5294	-19.1738	-19.1738	-7.93372	-6.55876	-6.19109	-14.5812	-4.39616	-5.96766	-18.4837	-18.8125	-30.4775	-4.67081		-31.9643	104.66	-6.76415	-7.92347	-10.6251	-11.6444	-1.11093	-14.454	-4.77378	-8.36448
-45.37	-13.613	-20.5357	-19.1815	-19.1815	-7.9362	-6.5597	-6.19284	-14.5835	-4.39704	-5.96854	-18.494	-18.8153	-30.4778	-4.6737		-31.9581	104.583	-6.764	-7.9248	-10.6257	-11.646	-1.11248	-14.4493	-4.77343	-8.36319
-45.37	-13.6164	-20.5428	-19.1904	-19.1904	-7.93904	-6.56079	-6.19503	-14.5861	-4.39798	-5.96949	-18.5057	-18.8185	-30.4786	-4.67711		-31.9513	104.505	-6.76395	-7.9263	-10.6264	-11.6483	-1.11404	-14.445	-4.77311	-8.36186
-45.38	-13.6199	-20.5506	-19.2001	-19.2001	-7.94212	-6.56191	-6.19759	-14.5891	-4.39892	-5.97049	-18.5189	-18.8222	-30.4796	-4.68085		-31.9441	104.434	-6.7639	-7.9278	-10.6269	-11.651	-1.11548	-14.4409	-4.77281	-8.36038
-45.39	-13.6235	-20.5589	-19.2111	-19.2111	-7.94552	-6.56303	-6.20016	-14.5924	-4.39988	-5.97146	-18.5332	-18.826	-30.4807	-4.68493		-31.9365	104.363	-6.76385	-7.9294	-10.6273	-11.6541	-1.11689	-14.4367	-4.77243	-8.35867
-45.39	-13.6271	-20.5678	-19.2228	-19.2228	-7.9492	-6.56418	-6.20278	-14.5959	-4.40082	-5.97243	-18.5485	-18.8299	-30.4818	-4.68919		-31.9287	104.292	-6.76375	-7.93097	-10.6277	-11.6572	-1.11811	-14.4326	-4.77197	-8.35676
-45.4	-13.6306	-20.5776	-19.2349	-19.2349	-7.953	-6.56536	-6.20541	-14.5995	-4.40173	-5.97331	-18.5656	-18.8337	-30.4828	-4.6933		-31.9211	104.222	-6.76345	-7.9325	-10.6278	-11.6604	-1.11907	-14.4284	-4.77141	-8.35457
-45.41	-13.6341	-20.5877	-19.2475	-19.2475	-7.95684	-6.56651	-6.20797	-14.6031	-4.40267	-5.97417	-18.5834	-18.8373	-30.4835	-4.69748		-31.9131	104.152	-6.76295	-7.93397	-10.6278	-11.6637	-1.11985	-14.424	-4.7707	-8.35205
-45.42	-13.6374	-20.598	-19.2597	-19.2597	-7.96068	-6.56767	-6.21044	-14.6067	-4.40357	-5.97491	-18.6018	-18.8407	-30.4839	-4.7017		-31.9046	104.082	-6.76235	-7.9354	-10.6278	-11.6671	-1.12041	-14.4195	-4.76984	-8.34919
-45.42	-13.6408	-20.6085	-19.2717	-19.2717	-7.9642	-6.56879	-6.21288	-14.61	-4.40443	-5.97557	-18.6205	-18.8439	-30.4839	-4.70604		-31.8957	104.01	-6.76145	-7.93677	-10.6276	-11.6706	-1.12078	-14.4145	-4.76886	-8.34605
-45.43	-13.6441	-20.6185	-19.284	-19.284	-7.96772	-6.56997	-6.21537	-14.6132	-4.40524	-5.97609	-18.6386	-18.8469	-30.4837	-4.71037		-31.8865	103.936	-6.7602	-7.9382	-10.6274	-11.6741	-1.121	-14.4093	-4.76776	-8.34262
-45.44	-13.647	-20.6284	-19.2965	-19.2965	-7.9712	-6.57112	-6.218	-14.6164	-4.40596	-5.97646	-18.6564	-18.8497	-30.483	-4.71478		-31.8769	103.861	-6.7586	-7.93953	-10.6272	-11.6776	-1.121	-14.404	-4.76643	-8.33914
-45.44	-13.6498	-20.6384	-19.3092	-19.3092	-7.9746	-6.57218	-6.22075	-14.6197	-4.40665	-5.97671	-18.6746	-18.8523	-30.482	-4.71933		-31.8666	103.787	-6.7567	-7.94083	-10.6269	-11.6815	-1.12081	-14.3985	-4.76492	-8.33567
-45.45	-13.6524	-20.6485	-19.3222	-19.3222	-7.97796	-6.57312	-6.22362	-14.6229	-4.40733	-5.97689	-18.6931	-18.8546	-30.4805	-4.72418		-31.8555	103.714	-6.75445	-7.94207	-10.6267	-11.6854	-1.12044	-14.3932	-4.76319	-8.33205
-45.46	-13.6546	-20.6587	-19.3355	-19.3355	-7.98132	-6.57391	-6.22672	-14.6261	-4.408	-5.97694	-18.7119	-18.8571	-30.4787	-4.72911		-31.844	103.646	-6.75185	-7.94317	-10.6265	-11.6893	-1.11981	-14.388	-4.76124	-8.32833
-45.46	-13.6566	-20.6692	-19.3502	-19.3502	-7.98476	-6.57452	-6.22975	-14.6296	-4.40869	-5.97691	-18.7311	-18.8592	-30.4764	-4.73411		-31.8322	103.579	-6.74895	-7.94423	-10.6264	-11.6934	-1.11896	-14.3827	-4.75911	-8.32457
-45.47	-13.6584	-20.6799	-19.3652	-19.3652	-7.9884	-6.57488	-6.23313	-14.6333	-4.40941	-5.97683	-18.7508	-18.8612	-30.4737	-4.73911		-31.8201	103.513	-6.74585	-7.94523	-10.6263	-11.6972	-1.11778	-14.3773	-4.75662	-8.32081
-45.48	-13.6601	-20.6919	-19.3806	-19.3806	-7.99208	-6.575	-6.23694	-14.637	-4.4102	-5.97671	-18.7725	-18.8629	-30.4704	-4.74381		-31.8087	103.447	-6.74265	-7.9462	-10.6264	-11.7011	-1.11641	-14.3719	-4.75395	-8.317
-45.49	-13.6618	-20.7041	-19.3964	-19.3964	-7.9958	-6.57485	-6.24122	-14.641	-4.4111	-5.97657	-18.7947	-18.8644	-30.4668	-4.74856		-31.7972	103.381	-6.7395	-7.94717	-10.6265	-11.705	-1.11493	-14.3664	-4.75105	-8.313
-45.49	-13.6634	-20.7168	-19.4116	-19.4116	-7.9996	-6.57442	-6.24606	-14.6449	-4.4121	-5.97643	-18.8174	-18.8657	-30.4627	-4.75337		-31.7857	103.314	-6.7366	-7.9481	-10.6267	-11.7091	-1.11344	-14.3609	-4.748	-8.3089
-45.5	-13.6652	-20.7299	-19.4269	-19.4269	-8.00316	-6.57373	-6.25147	-14.6488	-4.4132	-5.97631	-18.8407	-18.8669	-30.4583	-4.75833		-31.7742	103.246	-6.7338	-7.94903	-10.627	-11.7136	-1.112	-14.355	-4.74497	-8.30481
-45.51	-13.667	-20.7426	-19.4428	-19.4428	-8.00688	-6.57279	-6.25756	-14.6529	-4.41443	-5.97626	-18.8634	-18.868	-30.4539	-4.76337		-31.7628	103.174	-6.73125	-7.95007	-10.6273	-11.7182	-1.11078	-14.3493	-4.74189	-8.30067
-45.51	-13.669	-20.7556	-19.4592	-19.4592	-8.01076	-6.57167	-6.26444	-14.6571	-4.41565	-5.97623	-18.886	-18.869	-30.449	-4.76859		-31.7517	103.102	-6.72895	-7.95113	-10.6277	-11.7232	-1.10981	-14.3436	-4.7387	-8.29662
-45.52	-13.6712	-20.7692	-19.4764	-19.4764	-8.01488	-6.57036	-6.27178	-14.6618	-4.41704	-5.97634	-18.9094	-18.87	-30.4437	-4.77415		-31.7405	103.03	-6.72685	-7.95223	-10.6281	-11.7289	-1.10911	-14.3381	-4.73538	-8.29276
-45.53	-13.6734	-20.7835	-19.4943	-19.4943	-8.01924	-6.56897	-6.27947	-14.6667	-4.41859	-5.9766	-18.9337	-18.871	-30.4379	-4.78019		-31.7292	102.957	-6.72505	-7.9534	-10.6286	-11.7351	-1.10878	-14.333	-4.732	-8.2889
-45.53	-13.6759	-20.7985	-19.5131	-19.5131	-8.02392	-6.56755	-6.28734	-14.6719	-4.42035	-5.97706	-18.9589	-18.8721	-30.4319	-4.78652		-31.7182	102.89	-6.72345	-7.9545	-10.6291	-11.7418	-1.10874	-14.3284	-4.72857	-8.285
-45.54	-13.6785	-20.8145	-19.5341	-19.5341	-8.02904	-6.56621	-6.29469	-14.6778	-4.42231	-5.97771	-18.9853	-18.8734	-30.4255	-4.79315		-31.708	102.822	-6.72205	-7.9557	-10.6296	-11.749	-1.109	-14.324	-4.72508	-8.28105
-45.54	-13.6815	-20.8315	-19.5561	-19.5561	-8.03476	-6.56488	-6.30197	-14.6842	-4.42447	-5.97863	-19.0128	-18.8747	-30.4186	-4.80011		-31.6985	102.755	-6.72095	-7.95707	-10.6301	-11.7563	-1.10959	-14.32	-4.72132	-8.27714
-45.55	-13.6849	-20.8506	-19.5791	-19.5791	-8.04084	-6.56367	-6.30894	-14.6911	-4.42692	-5.97983	-19.0435	-18.8761	-30.4114	-4.80685		-31.6902	102.687	-6.72015	-7.95853	-10.6308	-11.764	-1.11052	-14.3163	-4.71759	-8.27319
-45.56	-13.6887	-20.8709	-19.6033	-19.6033	-8.04732	-6.56261	-6.31556	-14.6985	-4.42967	-5.98134	-19.0754	-18.8776	-30.4041	-4.814		-31.6828	102.618	-6.71975	-7.9602	-10.6317	-11.7722	-1.11185	-14.3131	-4.71392	-8.26905
-45.56	-13.693	-20.8924	-19.6271	-19.6271	-8.0542	-6.5617	-6.32169	-14.7061	-4.43261	-5.98314	-19.1086	-18.8792	-30.3968	-4.82167		-31.6763	102.548	-6.7196	-7.962	-10.6327	-11.7811	-1.11352	-14.3102	-4.71035	-8.26481
-45.57	-13.6981	-20.9152	-19.6514	-19.6514	-8.06088	-6.561	-6.32728	-14.7138	-4.43578	-5.98526	-19.1441	-18.881	-30.3898	-4.82989		-31.6708	102.476	-6.7199	-7.96403	-10.634	-11.7909	-1.11544	-14.3074	-4.707	-8.26067
-45.58	-13.7039	-20.9378	-19.677	-19.677	-8.068	-6.56045	-6.33247	-14.7221	-4.4391	-5.98769	-19.1777	-18.883	-30.3832	-4.83867		-31.6662	102.399	-6.7207	-7.96633	-10.6356	-11.8014	-1.11789	-14.3051	-4.70386	-8.25652
-45.58	-13.7104	-20.9612	-19.7042	-19.7042	-8.0756	-6.56018	-6.33747	-14.731	-4.44229	-5.99017	-19.2126	-18.8851	-30.3771	-4.84804		-31.6628	102.321	-6.7221	-7.9689	-10.6376	-11.8126	-1.12085	-14.3033	-4.70086	-8.25257
-45.59	-13.7176	-20.9863	-19.7332	-19.7332	-8.08368	-6.56018	-6.34197	-14.7406	-4.44561	-5.99294	-19.2489	-18.8877	-30.3714	-4.85826		-31.6601	102.243	-6.72415	-7.9717	-10.6398	-11.8255	-1.12437	-14.3019	-4.69803	-8.2489
-45.6	-13.7255	-21.0131	-19.7639	-19.7639	-8.09232	-6.56048	-6.34609	-14.7509	-4.4491	-5.996	-19.2866	-18.8905	-30.3663	-4.86952		-31.6582	102.164	-6.72705	-7.97487	-10.6426	-11.8392	-1.12852	-14.3009	-4.69538	-8.24533
-45.6	-13.7339	-21.0417	-19.7965	-19.7965	-8.1016	-6.56109	-6.35	-14.762	-4.45273	-5.99937	-19.3257	-18.8939	-30.3618	-4.88144		-31.6575	102.09	-6.73085	-7.97803	-10.6453	-11.8537	-1.13333	-14.3004	-4.69292	-8.24195
-45.61	-13.7432	-21.0722	-19.8332	-19.8332	-8.11172	-6.56197	-6.3535	-14.7744	-4.45653	-6.00306	-19.3654	-18.8978	-30.3581	-4.89396		-31.658	102.015	-6.73575	-7.9817	-10.6486	-11.8692	-1.13904	-14.3004	-4.6907	-8.23881
-45.62	-13.7537	-21.1045	-19.8717	-19.8717	-8.123	-6.5633	-6.35713	-14.788	-4.46047	-6.00711	-19.4078	-18.9023	-30.3547	-4.90711		-31.6598	101.94	-6.74165	-7.98587	-10.6524	-11.8846	-1.14552	-14.301	-4.68854	-8.23595
-45.62	-13.7653	-21.1408	-19.9118	-19.9118	-8.13496	-6.56512	-6.36106	-14.8024	-4.46465	-6.0116	-19.4539	-18.9073	-30.3518	-4.91974		-31.6624	101.863	-6.7487	-7.9906	-10.6569	-11.9005	-1.15274	-14.3021	-4.68665	-8.23343
-45.63	-13.7781	-21.1786	-19.9534	-19.9534	-8.14772	-6.56748	-6.3655	-14.8179	-4.46922	-6.01666	-19.5017	-18.9123	-30.3495	-4.93304		-31.6665	101.786	-6.7568	-7.99593	-10.662	-11.9173	-1.16063	-14.3039	-4.68508	-8.23119
-45.63	-13.7919	-21.218	-19.9938	-19.9938	-8.16116	-6.57036	-6.37053	-14.8337	-4.47396	-6.02217	-19.5514	-18.9176	-30.3477	-4.94707		-31.672	101.707	-6.76505	-8.0019	-10.6678	-11.9351	-1.169	-14.3063	-4.68384	-8.22938
-45.64	-13.8072	-21.2586	-20.0341	-20.0341	-8.17408	-6.57382	-6.37628	-14.8496	-4.47888	-6.02811	-19.6028	-18.9231	-30.3461	-4.96185		-31.6792	101.625	-6.77435	-8.00857	-10.6745	-11.9538	-1.17748	-14.3093	-4.68292	-8.22805
-45.65	-13.8236	-21.2981	-20.0754	-20.0754	-8.18764	-6.57785	-6.38297	-14.8665	-4.48398	-6.03451	-19.6516	-18.9289	-30.3448	-4.97744		-31.6879	101.538	-6.7845	-8.01603	-10.6821	-11.9735	-1.18663	-14.3129	-4.6823	-8.22729
-45.65	-13.8406	-21.3374	-20.1175	-20.1175	-8.20184	-6.58239	-6.39075	-14.8845	-4.48886	-6.04074	-19.702	-18.9346	-30.3438	-4.99381		-31.6983	101.45	-6.7955	-8.02403	-10.6905	-11.994	-1.19652	-14.317	-4.68197	-8.22705
-45.66	-13.8586	-21.3776	-20.1606	-20.1606	-8.21656	-6.58727	-6.39934	-14.9035	-4.494	-6.04743	-19.7541	-18.9402	-30.3426	-5.01133		-31.7104	101.361	-6.8072	-8.03247	-10.6995	-12.0167	-1.20704	-14.3216	-4.68192	-8.22719
-45.66	-13.8764	-21.4188	-20.2047	-20.2047	-8.23184	-6.59242	-6.40878	-14.9234	-4.49943	-6.05454	-19.8079	-18.9459	-30.3413	-5.03041		-31.7243	101.272	-6.81955	-8.04127	-10.7091	-12.0401	-1.21822	-14.3263	-4.68208	-8.22791
-45.67	-13.8934	-21.4612	-20.2499	-20.2499	-8.2476	-6.59758	-6.41897	-14.9443	-4.50518	-6.06209	-19.8633	-18.9517	-30.3399	-5.05015		-31.7395	101.189	-6.8327	-8.04963	-10.7183	-12.0638	-1.23	-14.3311	-4.68249	-8.22909
-45.67	-13.9108	-21.5047	-20.2998	-20.2998	-8.2642	-6.60252	-6.42888	-14.967	-4.51135	-6.07003	-19.9204	-18.9572	-30.3383	-5.07052		-31.756	101.107	-6.84695	-8.05827	-10.7279	-12.0879	-1.24289	-14.3363	-4.68305	-8.23076
-45.68	-13.9283	-21.5496	-20.3509	-20.3509	-8.282	-6.60742	-6.43941	-14.991	-4.51794	-6.07834	-19.9804	-18.9626	-30.3363	-5.09141		-31.7735	101.023	-6.86165	-8.0672	-10.7379	-12.111	-1.25656	-14.3416	-4.68384	-8.2329
-45.69	-13.9461	-21.6008	-20.4035	-20.4035	-8.3002	-6.61227	-6.45047	-15.0157	-4.52516	-6.0872	-20.0447	-18.9678	-30.3342	-5.11107		-31.7905	100.94	-6.87675	-8.07637	-10.7481	-12.1336	-1.2707	-14.3471	-4.68481	-8.23552
-45.69	-13.964	-21.6534	-20.4574	-20.4574	-8.31868	-6.61703	-6.46197	-15.0408	-4.53318	-6.0968	-20.1104	-18.9725	-30.3319	-5.13119		-31.8082	100.855	-6.89235	-8.0859	-10.7584	-12.1564	-1.2853	-14.3529	-4.68595	-8.23867
-45.7	-13.9825	-21.7077	-20.5097	-20.5097	-8.33752	-6.62173	-6.47391	-15.0658	-4.54173	-6.10671	-20.1773	-18.9771	-30.3296	-5.15178		-31.8268	100.77	-6.9071	-8.09573	-10.769	-12.1794	-1.29985	-14.3589	-4.68727	-8.24229
-45.7	-14.0027	-21.7635	-20.5619	-20.5619	-8.35516	-6.62633	-6.48622	-15.0899	-4.55082	-6.11689	-20.2453	-18.9819	-30.3274	-5.17289		-31.8465	100.682	-6.92255	-8.10623	-10.78	-12.2028	-1.314	-14.3656	-4.6887	-8.24643
-45.71	-14.0242	-21.8164	-20.6157	-20.6157	-8.37316	-6.63115	-6.49919	-15.1144	-4.56041	-6.12737	-20.3089	-18.9867	-30.3253	-5.19463		-31.8671	100.589	-6.93875	-8.11763	-10.7917	-12.2264	-1.32863	-14.3726	-4.6903	-8.2511
-45.71	-14.0466	-21.8708	-20.6712	-20.6712	-8.3916	-6.63615	-6.51306	-15.1396	-4.56967	-6.13729	-20.3736	-18.9919	-30.3235	-5.217		-31.8888	100.494	-6.9559	-8.12947	-10.8036	-12.2507	-1.34381	-14.3799	-4.69211	-8.25614
-45.72	-14.07	-21.9256	-20.7285	-20.7285	-8.41052	-6.64118	-6.52725	-15.1653	-4.57945	-6.14757	-20.4396	-18.9973	-30.3218	-5.2407		-31.9122	100.399	-6.97405	-8.14173	-10.8157	-12.2773	-1.35967	-14.3875	-4.69422	-8.26143
-45.72	-14.0936	-21.9822	-20.7876	-20.7876	-8.43004	-6.64633	-6.54175	-15.192	-4.58976	-6.15823	-20.5071	-19.0031	-30.3207	-5.2663		-31.9381	100.303	-6.99335	-8.15443	-10.828	-12.3045	-1.37619	-14.3951	-4.69659	-8.26733
-45.73	-14.1168	-22.0409	-20.8487	-20.8487	-8.4502	-6.65152	-6.55653	-15.2194	-4.60063	-6.16937	-20.5761	-19.0096	-30.3198	-5.2927		-31.9654	100.213	-7.0142	-8.1665	-10.8396	-12.3324	-1.39344	-14.4028	-4.69927	-8.27391
-45.74	-14.1409	-22.1016	-20.9163	-20.9163	-8.47148	-6.65655	-6.57091	-15.2493	-4.61243	-6.18106	-20.647	-19.0164	-30.3194	-5.31989		-31.9942	100.122	-7.0372	-8.17903	-10.8515	-12.3609	-1.41233	-14.4111	-4.70224	-8.28114
-45.74	-14.1661	-22.1662	-20.9859	-20.9859	-8.49452	-6.66182	-6.58575	-15.2809	-4.62482	-6.19329	-20.7215	-19.0235	-30.3194	-5.34789		-32.0247	100.03	-7.06135	-8.1921	-10.8638	-12.3886	-1.43244	-14.4198	-4.70573	-8.289
-45.75	-14.1924	-22.2362	-21.0575	-21.0575	-8.51824	-6.66739	-6.60122	-15.3134	-4.63808	-6.20643	-20.8016	-19.0309	-30.3198	-5.37433		-32.0539	99.9371	-7.0866	-8.2057	-10.8767	-12.4161	-1.45337	-14.4291	-4.70951	-8.29748
-45.75	-14.2199	-22.3084	-21.1308	-21.1308	-8.54264	-6.67327	-6.61747	-15.347	-4.65251	-6.22077	-20.8836	-19.038	-30.3209	-5.40156		-32.0848	99.8423	-7.1129	-8.2199	-10.8901	-12.4445	-1.47507	-14.4391	-4.71362	-8.3069
-45.76	-14.2486	-22.3827	-21.2018	-21.2018	-8.56768	-6.67955	-6.63459	-15.3806	-4.66751	-6.23574	-20.9674	-19.0452	-30.3225	-5.4297		-32.1176	99.746	-7.13795	-8.23473	-10.9043	-12.4736	-1.49696	-14.45	-4.718	-8.31705
-45.76	-14.2799	-22.4591	-21.2724	-21.2724	-8.59132	-6.68621	-6.65275	-15.4132	-4.68306	-6.25129	-21.0529	-19.0526	-30.3245	-5.4587		-32.1522	99.6456	-7.16395	-8.2506	-10.9195	-12.5038	-1.51833	-14.4624	-4.72257	-8.32767
-45.77	-14.3132	-22.5312	-21.3448	-21.3448	-8.6156	-6.69361	-6.67238	-15.4468	-4.6991	-6.26737	-21.1331	-19.0602	-30.3269	-5.48867		-32.1888	99.5386	-7.1909	-8.26787	-10.9362	-12.5348	-1.54059	-14.4756	-4.7273	-8.33871
-45.77	-14.3476	-22.6054	-21.4191	-21.4191	-8.6406	-6.70161	-6.69344	-15.4812	-4.71396	-6.28266	-21.2149	-19.0679	-30.3299	-5.51956		-32.2273	99.4303	-7.21885	-8.28573	-10.9536	-12.5668	-1.56378	-14.4894	-4.73235	-8.34981
-45.78	-14.3832	-22.6814	-21.4952	-21.4952	-8.66628	-6.71006	-6.7155	-15.5168	-4.72929	-6.29846	-21.2984	-19.0757	-30.3334	-5.55219		-32.2688	99.3207	-7.24875	-8.3042	-10.9718	-12.6022	-1.588	-14.504	-4.7377	-8.36071
-45.78	-14.419	-22.7597	-21.5735	-21.5735	-8.69272	-6.71888	-6.73837	-15.5534	-4.7451	-6.31483	-21.3836	-19.084	-30.3375	-5.58733		-32.3142	99.2099	-7.2798	-8.32323	-10.9908	-12.6386	-1.61326	-14.5181	-4.74341	-8.372
-45.79	-14.4538	-22.8402	-21.654	-21.654	-8.71996	-6.72782	-6.76128	-15.591	-4.76145	-6.33174	-21.4708	-19.0927	-30.3422	-5.62337		-32.3615	99.1066	-7.31285	-8.34123	-11.0089	-12.6759	-1.63967	-14.5324	-4.74946	-8.38371
-45.79	-14.4897	-22.9231	-21.7428	-21.7428	-8.74872	-6.73655	-6.78344	-15.6317	-4.77835	-6.34926	-21.5599	-19.1017	-30.3475	-5.66022		-32.4109	99.0023	-7.3487	-8.3597	-11.0277	-12.7151	-1.66841	-14.5476	-4.75589	-8.39586
-45.8	-14.5269	-23.0105	-21.8338	-21.8338	-8.77964	-6.74561	-6.80584	-15.6743	-4.7958	-6.36737	-21.6534	-19.1109	-30.3538	-5.69781		-32.4622	98.8966	-7.38585	-8.3787	-11.0473	-12.7519	-1.69893	-14.5634	-4.76297	-8.40857
-45.8	-14.5653	-23.1045	-21.9269	-21.9269	-8.8114	-6.75491	-6.82828	-15.718	-4.81427	-6.38657	-21.7536	-19.1204	-30.3607	-5.73311		-32.5108	98.7895	-7.4243	-8.39823	-11.0677	-12.7897	-1.73044	-14.5801	-4.77046	-8.42176
-45.81	-14.6051	-23.2008	-22.0218	-22.0218	-8.84392	-6.76448	-6.85063	-15.7627	-4.8342	-6.40729	-21.8558	-19.1293	-30.3685	-5.76915		-32.5614	98.6808	-7.4641	-8.41827	-11.0889	-12.8282	-1.76293	-14.5975	-4.7783	-8.43619
-45.81	-14.6462	-23.2994	-22.1134	-22.1134	-8.87712	-6.77427	-6.87266	-15.8069	-4.85467	-6.42863	-21.9598	-19.1384	-30.3771	-5.80596		-32.6138	98.5703	-7.501	-8.43883	-11.111	-12.8677	-1.79537	-14.6162	-4.78651	-8.45148
-45.82	-14.6908	-23.3999	-22.2042	-22.2042	-8.90832	-6.78433	-6.89422	-15.8495	-4.87569	-6.45051	-22.0654	-19.1478	-30.3861	-5.84363		-32.6682	98.4551	-7.5392	-8.46047	-11.1343	-12.9082	-1.82685	-14.6366	-4.79459	-8.46733
-45.82	-14.7377	-23.4944	-22.2967	-22.2967	-8.94016	-6.79512	-6.9165	-15.893	-4.89718	-6.47291	-22.1642	-19.1575	-30.3952	-5.88226		-32.7245	98.3326	-7.5787	-8.4837	-11.1596	-12.9487	-1.85915	-14.6578	-4.80281	-8.48376
-45.83	-14.7859	-23.5906	-22.3911	-22.3911	-8.97276	-6.80636	-6.93881	-15.9373	-4.91741	-6.494	-22.2646	-19.1676	-30.4052	-5.92181		-32.7831	98.2084	-7.61965	-8.50743	-11.1856	-12.9912	-1.89241	-14.6797	-4.81135	-8.50024
-45.83	-14.8355	-23.689	-22.4876	-22.4876	-9.00608	-6.81779	-6.9605	-15.9826	-4.9381	-6.5156	-22.3667	-19.1779	-30.4161	-5.96341		-32.8452	98.0826	-7.66195	-8.53167	-11.2122	-13.0369	-1.92659	-14.7025	-4.8203	-8.51633
-45.83	-14.8848	-23.7896	-22.5862	-22.5862	-9.04016	-6.82939	-6.98159	-16.0289	-4.95927	-6.53771	-22.4706	-19.1888	-30.4279	-6.00804		-32.9125	97.9556	-7.7057	-8.55637	-11.2393	-13.0834	-1.96185	-14.724	-4.82962	-8.533
-45.84	-14.9326	-23.8925	-22.6872	-22.6872	-9.07508	-6.84085	-7.00172	-16.0763	-4.98094	-6.56037	-22.5766	-19.2006	-30.4406	-6.05359		-32.9818	97.8339	-7.75195	-8.57953	-11.2647	-13.1309	-1.99819	-14.7463	-4.83938	-8.55024
-45.85	-14.9816	-23.998	-22.7982	-22.7982	-9.11172	-6.85185	-7.0205	-16.1272	-5.00312	-6.58366	-22.6847	-19.2126	-30.454	-6.1		-33.0532	97.7111	-7.80175	-8.60313	-11.2906	-13.1792	-2.03744	-14.7692	-4.84951	-8.56819
-45.85	-15.0318	-24.1087	-22.9115	-22.9115	-9.151	-6.86303	-7.03916	-16.1805	-5.02586	-6.60751	-22.7978	-19.2247	-30.4689	-6.14722		-33.1265	97.5869	-7.8528	-8.62723	-11.317	-13.2243	-2.0787	-14.793	-4.86084	-8.58686
-45.85	-15.0832	-24.2275	-23.0269	-23.0269	-9.19104	-6.87449	-7.05797	-16.2349	-5.04976	-6.63263	-22.9186	-19.2371	-30.4849	-6.19141		-33.1956	97.4613	-7.90505	-8.65187	-11.3438	-13.2702	-2.12096	-14.8176	-4.87259	-8.60629
-45.86	-15.1361	-24.3486	-23.1442	-23.1442	-9.23184	-6.88624	-7.07716	-16.2901	-5.07537	-6.6596	-23.0416	-19.2486	-30.5016	-6.23633		-33.2665	97.3342	-7.9583	-8.6771	-11.3712	-13.3168	-2.16415	-14.8429	-4.88476	-8.62748
-45.86	-15.1905	-24.4721	-23.2571	-23.2571	-9.27328	-6.89836	-7.097	-16.3448	-5.10151	-6.6872	-23.1664	-19.2602	-30.5187	-6.282		-33.3393	97.2054	-8.0083	-8.70297	-11.3992	-13.3643	-2.20696	-14.8698	-4.8973	-8.64991
-45.87	-15.249	-24.5976	-23.3685	-23.3685	-9.312	-6.91088	-7.11775	-16.3972	-5.12812	-6.71534	-23.2928	-19.272	-30.536	-6.32848		-33.4142	97.0719	-8.0594	-8.73017	-11.4285	-13.4128	-2.2483	-14.8988	-4.90951	-8.67319
-45.87	-15.3103	-24.7149	-23.4818	-23.4818	-9.35136	-6.92448	-7.1405	-16.4505	-5.15518	-6.744	-23.4109	-19.2839	-30.5528	-6.37585		-33.4912	96.9336	-8.11155	-8.7594	-11.46	-13.4623	-2.29041	-14.9287	-4.92173	-8.69724
-45.88	-15.3729	-24.8342	-23.5969	-23.5969	-9.39136	-6.93882	-7.16497	-16.5047	-5.18049	-6.77086	-23.5304	-19.296	-30.5701	-6.42418		-33.5703	96.794	-8.165	-8.7893	-11.4921	-13.514	-2.33341	-14.9593	-4.93435	-8.72138
-45.88	-15.4367	-24.9555	-23.7141	-23.7141	-9.43208	-6.95358	-7.19069	-16.5597	-5.20622	-6.79823	-23.6514	-19.3083	-30.588	-6.4747		-33.6538	96.6533	-8.21985	-8.8198	-11.5248	-13.5693	-2.37741	-14.9906	-4.94735	-8.7449
-45.88	-15.4999	-25.0791	-23.8335	-23.8335	-9.47356	-6.96876	-7.21769	-16.6157	-5.23241	-6.82609	-23.7743	-19.3211	-30.6065	-6.52867		-33.7437	96.5153	-8.27615	-8.85093	-11.5582	-13.6257	-2.42241	-15.0201	-4.96081	-8.76919
-45.89	-15.5606	-25.205	-23.9553	-23.9553	-9.51584	-6.98385	-7.24512	-16.6728	-5.25906	-6.85454	-23.8991	-19.3347	-30.6257	-6.58356		-33.8358	96.3836	-8.3355	-8.88013	-11.5894	-13.6829	-2.46856	-15.0503	-4.97468	-8.79429
-45.89	-15.6226	-25.3335	-24.0888	-24.0888	-9.56004	-6.99845	-7.27213	-16.7339	-5.2862	-6.8836	-24.0259	-19.3486	-30.6455	-6.63922		-33.9298	96.251	-8.39925	-8.90993	-11.6213	-13.741	-2.51815	-15.081	-4.989	-8.82029
-45.9	-15.6857	-25.4679	-24.2247	-24.2247	-9.60728	-7.01336	-7.30037	-16.7974	-5.3139	-6.91329	-24.1581	-19.3628	-30.667	-6.69559		-34.0259	96.1173	-8.4646	-8.9404	-11.6538	-13.7951	-2.57	-15.1125	-5.00478	-8.84724
-45.9	-15.7502	-25.6117	-24.3627	-24.3627	-9.65528	-7.02855	-7.32981	-16.862	-5.34282	-6.9444	-24.299	-19.3771	-30.6897	-6.74822		-34.116	95.9824	-8.53135	-8.9716	-11.687	-13.85	-2.62293	-15.1448	-5.021	-8.87514
-45.9	-15.816	-25.7581	-24.5026	-24.5026	-9.70396	-7.044	-7.36044	-16.9273	-5.37369	-6.97766	-24.4419	-19.3906	-30.7132	-6.80152		-34.2078	95.8461	-8.59935	-9.00353	-11.721	-13.9057	-2.67678	-15.1777	-5.03759	-8.90548
-45.91	-15.8833	-25.9066	-24.6368	-24.6368	-9.75324	-7.0597	-7.39222	-16.9917	-5.40506	-7.01151	-24.5864	-19.4041	-30.7372	-6.85548		-34.3016	95.7084	-8.66315	-9.03623	-11.7557	-13.9622	-2.73	-15.2123	-5.05454	-8.93757
-45.91	-15.9557	-26.0572	-24.7689	-24.7689	-9.7992	-7.07564	-7.42506	-17.0532	-5.43684	-7.04591	-24.7325	-19.4179	-30.7612	-6.9103		-34.3975	95.562	-8.72805	-9.07053	-11.7932	-14.0196	-2.78119	-15.2494	-5.07084	-8.97062
-45.91	-16.0312	-26.1978	-24.9027	-24.9027	-9.84572	-7.09267	-7.4605	-17.1155	-5.46896	-7.08077	-24.8685	-19.432	-30.7847	-6.96596		-34.4955	95.4105	-8.79415	-9.10723	-11.8332	-14.078	-2.83319	-15.2872	-5.08697	-9.00467
-45.92	-16.1081	-26.3402	-25.0384	-25.0384	-9.8928	-7.11027	-7.49763	-17.1785	-5.49892	-7.11426	-25.0059	-19.4463	-30.8087	-7.02263		-34.5958	95.2576	-8.8615	-9.1446	-11.8739	-14.1389	-2.88611	-15.3257	-5.10338	-9.03857
-45.92	-16.1862	-26.4846	-25.1761	-25.1761	-9.94056	-7.12806	-7.53544	-17.2423	-5.5292	-7.14817	-25.1446	-19.4607	-30.8335	-7.08178		-34.7011	95.1037	-8.9301	-9.1825	-11.9151	-14.2039	-2.94	-15.3647	-5.12005	-9.07148
-45.92	-16.2633	-26.6313	-25.3159	-25.3159	-9.98904	-7.14597	-7.57369	-17.307	-5.5599	-7.18257	-25.285	-19.4758	-30.8592	-7.14493		-34.8138	94.9528	-9	-9.22087	-11.9558	-14.2698	-2.995	-15.4012	-5.13703	-9.10514
-45.93	-16.3373	-26.7802	-25.4582	-25.4582	-10.0383	-7.16352	-7.61125	-17.3727	-5.591	-7.21751	-25.4272	-19.4919	-30.8859	-7.209		-34.9288	94.8087	-9.0731	-9.25663	-11.9948	-14.3365	-3.05115	-15.4382	-5.15424	-9.13962
-45.93	-16.4125	-26.9318	-25.6138	-25.6138	-10.0896	-7.18027	-7.64703	-17.4429	-5.62259	-7.25306	-25.5714	-19.5083	-30.9135	-7.27393		-35.0458	94.6637	-9.15115	-9.29273	-12.0342	-14.4039	-3.11133	-15.4759	-5.17178	-9.1749
-45.94	-16.4886	-27.0901	-25.7718	-25.7718	-10.1444	-7.19718	-7.68287	-17.5159	-5.65467	-7.2892	-25.7215	-19.5248	-30.9434	-7.33963		-35.1647	94.5176	-9.2305	-9.32927	-12.0731	-14.4666	-3.17407	-15.5141	-5.19097	-9.21095
-45.94	-16.5662	-27.2588	-25.9318	-25.9318	-10.1999	-7.21424	-7.71878	-17.5898	-5.68818	-7.32691	-25.8813	-19.5414	-30.9751	-7.40085		-35.2758	94.3701	-9.311	-9.36623	-12.1126	-14.5299	-3.23781	-15.553	-5.21043	-9.24786
-45.94	-16.645	-27.4301	-26.0935	-26.0935	-10.256	-7.23155	-7.75478	-17.6645	-5.7239	-7.36617	-26.043	-19.5569	-31.0077	-7.46278		-35.3886	94.2211	-9.39255	-9.4037	-12.1526	-14.5938	-3.30244	-15.5927	-5.23014	-9.28748
-45.95	-16.7254	-27.6035	-26.2483	-26.2483	-10.3126	-7.24915	-7.79091	-17.7379	-5.76012	-7.40597	-26.2063	-19.5726	-31.0411	-7.52544		-35.5032	94.0704	-9.46875	-9.44167	-12.1932	-14.6584	-3.36615	-15.6342	-5.25005	-9.32886
-45.95	-16.8114	-27.7789	-26.4004	-26.4004	-10.3653	-7.26706	-7.82725	-17.808	-5.79682	-7.44629	-26.3711	-19.5883	-31.0744	-7.58893		-35.6198	93.9102	-9.546	-9.48123	-12.2367	-14.7238	-3.42715	-15.6786	-5.26916	-9.37095
-45.95	-16.9009	-27.9423	-26.5541	-26.5541	-10.4185	-7.28627	-7.86587	-17.8789	-5.8339	-7.48597	-26.5243	-19.6043	-31.1065	-7.65326		-35.7384	93.7446	-9.6245	-9.52333	-12.282	-14.7901	-3.48893	-15.7237	-5.28797	-9.41367
-45.96	-16.9918	-28.1074	-26.7094	-26.7094	-10.4736	-7.30633	-7.90584	-17.9504	-5.86845	-7.52391	-26.6787	-19.6205	-31.1393	-7.71848		-35.8593	93.5775	-9.7043	-9.56593	-12.328	-14.859	-3.55148	-15.7695	-5.30705	-9.4559
-45.96	-17.0839	-28.2742	-26.8668	-26.8668	-10.5294	-7.32673	-7.94625	-18.0228	-5.90337	-7.56229	-26.8345	-19.6369	-31.1728	-7.78637		-35.9857	93.4091	-9.7856	-9.609	-12.3746	-14.9322	-3.615	-15.8159	-5.32646	-9.49643
-45.96	-17.1746	-28.4432	-27.0264	-27.0264	-10.5858	-7.34742	-7.98713	-18.096	-5.93869	-7.60109	-26.9919	-19.654	-31.207	-7.86044		-36.1208	93.2441	-9.8684	-9.65243	-12.4206	-15.0063	-3.67952	-15.8593	-5.34622	-9.53757
-45.97	-17.2613	-28.6145	-27.1883	-27.1883	-10.6428	-7.36788	-8.02741	-18.1702	-5.97447	-7.64037	-27.1511	-19.6722	-31.2418	-7.9353		-36.258	93.0867	-9.9549	-9.69287	-12.4646	-15.0811	-3.74515	-15.9031	-5.36643	-9.57938
-45.97	-17.3491	-28.7883	-27.3652	-27.3652	-10.7022	-7.38752	-8.06609	-18.2493	-6.01071	-7.68023	-27.3124	-19.6906	-31.2773	-8.01085		-36.3971	92.9285	-10.0472	-9.7337	-12.5092	-15.1566	-3.8153	-15.9476	-5.38708	-9.62195
-45.97	-17.4381	-28.9692	-27.5443	-27.5443	-10.7651	-7.40742	-8.10544	-18.3313	-6.04751	-7.72066	-27.4799	-19.7092	-31.3154	-8.085		-36.5379	92.7691	-10.141	-9.77503	-12.5544	-15.2266	-3.88819	-15.9927	-5.40981	-9.66538
-45.98	-17.5283	-29.1618	-27.7254	-27.7254	-10.8288	-7.42767	-8.14562	-18.4142	-6.08582	-7.76383	-27.6581	-19.7278	-31.355	-8.15585		-36.6693	92.6084	-10.236	-9.8169	-12.6004	-15.2972	-3.96204	-16.0385	-5.43297	-9.70971
-45.98	-17.6198	-29.3569	-27.9081	-27.9081	-10.8915	-7.44824	-8.18678	-18.4978	-6.12659	-7.80863	-27.8381	-19.7451	-31.3952	-8.22715		-36.8022	92.4463	-10.332	-9.85943	-12.647	-15.3684	-4.03667	-16.085	-5.45659	-9.75729
-45.98	-17.7129	-29.5541	-28.0874	-28.0874	-10.9531	-7.46915	-8.229	-18.5798	-6.16784	-7.85394	-28.0198	-19.7624	-31.4358	-8.29904		-36.9368	92.2826	-10.4215	-9.90263	-12.6944	-15.4402	-4.11	-16.1335	-5.48057	-9.80691
-45.98	-17.8123	-29.7529	-28.2634	-28.2634	-11.0118	-7.49045	-8.27241	-18.658	-6.20949	-7.89971	-28.2027	-19.7798	-31.4757	-8.36967		-37.0734	92.1086	-10.5118	-9.94773	-12.745	-15.5128	-4.18011	-16.1852	-5.50365	-9.85743
-45.99	-17.9155	-29.9379	-28.4408	-28.4408	-11.0709	-7.51321	-8.31922	-18.7368	-6.25149	-7.94466	-28.3727	-19.7973	-31.5141	-8.44104		-37.212	91.9287	-10.6032	-9.9959	-12.7975	-15.5862	-4.25081	-16.2376	-5.52643	-9.91005
-45.99	-18.0201	-30.1244	-28.62	-28.62	-11.1305	-7.53685	-8.36834	-18.816	-6.29057	-7.98754	-28.5436	-19.8148	-31.5529	-8.51319		-37.3529	91.7473	-10.6957	-10.0447	-12.8506	-15.6626	-4.3223	-16.2906	-5.54959	-9.962
-45.99	-18.1258	-30.3126	-28.8011	-28.8011	-11.1907	-7.5607	-8.41869	-18.8961	-6.32992	-8.03077	-28.7157	-19.8325	-31.5923	-8.59004		-37.4998	91.5646	-10.7895	-10.0942	-12.9041	-15.7437	-4.39463	-16.3441	-5.57311	-10.0119
-45.99	-18.2296	-30.5028	-28.9842	-28.9842	-11.2514	-7.58473	-8.47003	-18.977	-6.36963	-8.07437	-28.8892	-19.8509	-31.6323	-8.66967		-37.6565	91.3855	-10.8847	-10.1442	-12.9565	-15.8257	-4.46796	-16.394	-5.59705	-10.0623
-46	-18.3289	-30.6952	-29.1697	-29.1697	-11.3128	-7.60824	-8.52087	-19.0588	-6.40973	-8.1184	-29.0642	-19.8704	-31.6731	-8.75		-37.8152	91.2148	-10.9839	-10.1908	-13.0065	-15.9084	-4.54237	-16.4442	-5.62149	-10.1134
-46	-18.4289	-30.8901	-29.367	-29.367	-11.3781	-7.63061	-8.56978	-19.146	-6.45027	-8.16294	-29.2409	-19.8901	-31.7147	-8.831		-37.9759	91.0431	-11.0895	-10.2379	-13.0567	-15.9915	-4.62174	-16.495	-5.64641	-10.1651
-46	-18.5301	-31.0926	-29.5664	-29.5664	-11.4458	-7.65294	-8.61934	-19.2362	-6.49127	-8.20803	-29.4242	-19.9099	-31.7592	-8.91041		-38.1381	90.8701	-11.1967	-10.2855	-13.1072	-16.0689	-4.70411	-16.5463	-5.67373	-10.2161
-46	-18.6323	-31.3081	-29.7676	-29.7676	-11.514	-7.67533	-8.66956	-19.3272	-6.53386	-8.25606	-29.6186	-19.9299	-31.8056	-8.98615		-38.2891	90.6957	-11.305	-10.3336	-13.1581	-16.1466	-4.78741	-16.5983	-5.70154	-10.2679
-46.01	-18.7359	-31.5258	-29.9701	-29.9701	-11.5826	-7.69776	-8.72038	-19.419	-6.5791	-8.30583	-29.8148	-19.9483	-31.8528	-9.06233		-38.4415	90.5198	-11.4143	-10.3823	-13.2094	-16.225	-4.87141	-16.6511	-5.72978	-10.323
-46.01	-18.8409	-31.7455	-30.1635	-30.1635	-11.6498	-7.72024	-8.77172	-19.5112	-6.62478	-8.35606	-30.0122	-19.9669	-31.9005	-9.13907		-38.5998	90.3421	-11.5161	-10.4316	-13.2613	-16.3038	-4.95385	-16.706	-5.75843	-10.3801
-46.01	-18.9528	-31.9666	-30.3527	-30.3527	-11.7138	-7.74279	-8.82362	-19.5993	-6.6708	-8.40669	-30.2106	-19.9854	-31.9478	-9.21648		-38.7598	90.1533	-11.6189	-10.4827	-13.3165	-16.3835	-5.03241	-16.7644	-5.78592	-10.4379
-46.01	-19.0688	-32.172	-30.5432	-30.5432	-11.7781	-7.76667	-8.87872	-19.6877	-6.7171	-8.45629	-30.3946	-20.004	-31.993	-9.29467		-38.922	89.9582	-11.7227	-10.5371	-13.3737	-16.4639	-5.11152	-16.8237	-5.81297	-10.496
-46.01	-19.186	-32.3787	-30.7351	-30.7351	-11.8428	-7.79121	-8.93566	-19.7768	-6.7601	-8.50357	-30.5794	-20.0227	-32.0389	-9.37367		-39.0862	89.7617	-11.8276	-10.592	-13.4315	-16.5474	-5.19119	-16.8836	-5.84043	-10.5531
-46.02	-19.3042	-32.5868	-30.9286	-30.9286	-11.9079	-7.81579	-8.99297	-19.8665	-6.80335	-8.55109	-30.765	-20.0415	-32.0857	-9.45774		-39.257	89.5639	-11.9337	-10.6472	-13.4898	-16.636	-5.27163	-16.9439	-5.86827	-10.6076
-46.02	-19.4201	-32.7968	-31.1242	-31.1242	-11.9735	-7.84042	-9.05047	-19.9569	-6.84688	-8.59897	-30.9517	-20.0609	-32.1333	-9.54474		-39.4385	89.3703	-12.0411	-10.7026	-13.5469	-16.7252	-5.35296	-17.0001	-5.89654	-10.6624
-46.02	-19.5307	-33.0087	-31.3219	-31.3219	-12.0397	-7.86448	-9.10666	-20.0459	-6.89076	-8.6472	-31.1398	-20.0814	-32.1817	-9.63248		-39.6222	89.1857	-12.1527	-10.754	-13.6015	-16.815	-5.43537	-17.0566	-5.92527	-10.7177
-46.03	-19.6421	-33.2229	-31.5374	-31.5374	-12.1101	-7.88727	-9.16009	-20.1403	-6.93502	-8.69589	-31.3294	-20.102	-32.2312	-9.72082		-39.8031	89.0003	-12.2712	-10.8057	-13.6565	-16.9054	-5.52322	-17.1136	-5.95451	-10.7735
-46.03	-19.7543	-33.4452	-31.7546	-31.7546	-12.1828	-7.91015	-9.21366	-20.2379	-6.97973	-8.74503	-31.5256	-20.1226	-32.2843	-9.80726		-39.9806	88.8138	-12.3908	-10.8576	-13.7121	-16.9892	-5.61433	-17.171	-5.98651	-10.8299
-46.03	-19.8675	-33.6813	-31.9736	-31.9736	-12.2559	-7.93315	-9.26747	-20.336	-7.0261	-8.79729	-31.7337	-20.1433	-32.3395	-9.88959		-40.15	88.6259	-12.5115	-10.91	-13.7684	-17.0734	-5.70648	-17.229	-6.019	-10.8869
-46.03	-19.982	-33.9195	-32.1936	-32.1936	-12.3293	-7.95633	-9.32153	-20.4345	-7.07529	-8.85131	-31.9433	-20.1624	-32.3958	-9.97226		-40.3207	88.4365	-12.6328	-10.9627	-13.8253	-17.1581	-5.79944	-17.2875	-6.05187	-10.9476
-46.03	-20.0978	-34.1595	-32.4035	-32.4035	-12.4011	-7.9797	-9.37594	-20.5307	-7.12484	-8.90574	-32.1539	-20.1815	-32.4527	-10.0554		-40.4928	88.2455	-12.7455	-11.016	-13.883	-17.2434	-5.89067	-17.3482	-6.08508	-11.0105
-46.03	-20.2209	-34.4008	-32.6086	-32.6086	-12.4693	-8.0033	-9.43072	-20.622	-7.17467	-8.96046	-32.3654	-20.2007	-32.5087	-10.1391		-40.6664	88.0427	-12.8588	-11.0713	-13.9444	-17.3294	-5.9777	-17.4127	-6.11686	-11.074
-46.03	-20.3484	-34.6246	-32.8148	-32.8148	-12.5376	-8.02903	-9.48884	-20.7135	-7.22471	-9.01394	-32.5614	-20.22	-32.5623	-10.2234		-40.8419	87.8334	-12.9729	-11.13	-14.008	-17.4162	-6.06763	-17.4777	-6.14808	-11.1379
-46.04	-20.4768	-34.8495	-33.0222	-33.0222	-12.6062	-8.05561	-9.54875	-20.8053	-7.27114	-9.0648	-32.7578	-20.2394	-32.6166	-10.3085		-41.0194	87.6225	-13.0881	-11.1892	-14.0721	-17.5062	-6.15811	-17.5431	-6.17957	-11.2007
-46.04	-20.6061	-35.0757	-33.2312	-33.2312	-12.6751	-8.0823	-9.60891	-20.8974	-7.31767	-9.11586	-32.9551	-20.2591	-32.6714	-10.3989		-41.2084	87.4106	-13.2045	-11.2488	-14.1366	-17.6017	-6.24922	-17.6089	-6.21141	-11.2605
-46.04	-20.7327	-35.3035	-33.442	-33.442	-12.7444	-8.10909	-9.66922	-20.9901	-7.36441	-9.16711	-33.1533	-20.2795	-32.7268	-10.4922		-41.4041	87.2032	-13.3222	-11.3086	-14.1995	-17.6978	-6.34107	-17.6699	-6.24357	-11.3207
-46.04	-20.8531	-35.5331	-33.6549	-33.6549	-12.8143	-8.13461	-9.72809	-21.0835	-7.41139	-9.21866	-33.3528	-20.3011	-32.783	-10.5861		-41.6015	87.0059	-13.4444	-11.3642	-14.2593	-17.7945	-6.43367	-17.7311	-6.27614	-11.3814
-46.04	-20.9741	-35.7647	-33.8866	-33.8866	-12.8884	-8.15942	-9.784	-21.1825	-7.45867	-9.27057	-33.5539	-20.323	-32.84	-10.6806		-41.8004	86.8079	-13.5743	-11.4199	-14.3191	-17.8916	-6.53193	-17.7927	-6.30914	-11.4429
-46.04	-21.0959	-36.0047	-34.12	-34.12	-12.9649	-8.18427	-9.84	-21.2846	-7.50631	-9.32289	-33.7619	-20.3449	-32.9008	-10.7728		-41.9952	86.6091	-13.7055	-11.476	-14.379	-17.9815	-6.63337	-17.8547	-6.34508	-11.505
-46.04	-21.2185	-36.2592	-34.3548	-34.3548	-13.0417	-8.20846	-9.89622	-21.387	-7.55559	-9.37846	-33.9822	-20.3669	-32.9637	-10.8605		-42.1808	86.4092	-13.8377	-11.5325	-14.4391	-18.0717	-6.73319	-17.9172	-6.38135	-11.5679
-46.05	-21.3422	-36.5156	-34.5905	-34.5905	-13.1188	-8.23273	-9.95281	-21.4898	-7.60773	-9.43586	-34.2041	-20.3872	-33.0272	-10.9485		-42.3674	86.2081	-13.9707	-11.5893	-14.4994	-18.1621	-6.83359	-17.9803	-6.41792	-11.635
-46.05	-21.467	-36.7735	-34.8149	-34.8149	-13.194	-8.25706	-10.0098	-21.59	-7.66018	-9.4936	-34.4269	-20.4075	-33.0914	-11.0367		-42.5551	86.0057	-14.0942	-11.6466	-14.5601	-18.253	-6.92941	-18.0457	-6.45465	-11.7046
-46.05	-21.5996	-37.0323	-35.0339	-35.0339	-13.2654	-8.28152	-10.0674	-21.6852	-7.71286	-9.55157	-34.6504	-20.4278	-33.1543	-11.1254		-42.7442	85.7911	-14.2183	-11.7059	-14.6244	-18.3443	-7.02311	-18.1151	-6.48968	-11.775
-46.05	-21.7366	-37.2722	-35.2537	-35.2537	-13.3369	-8.30806	-10.1286	-21.7804	-7.76561	-9.60826	-34.8573	-20.448	-33.2145	-11.2147		-42.935	85.5696	-14.3431	-11.7703	-14.6908	-18.4362	-7.11733	-18.1851	-6.52386	-11.846
-46.05	-21.8746	-37.5128	-35.4745	-35.4745	-13.4084	-8.3347	-10.192	-21.8759	-7.81447	-9.66214	-35.0646	-20.4682	-33.2751	-11.3046		-43.1276	85.3469	-14.4687	-11.8351	-14.7575	-18.5311	-7.21215	-18.2556	-6.55822	-11.9156
-46.05	-22.0132	-37.7545	-35.6966	-35.6966	-13.4802	-8.36136	-10.256	-21.9716	-7.86341	-9.71614	-35.2724	-20.4885	-33.3363	-11.4		-43.3325	85.1234	-14.5952	-11.9	-14.8246	-18.6316	-7.30759	-18.3264	-6.5927	-11.9821
-46.05	-22.1487	-37.9974	-35.9203	-35.9203	-13.5523	-8.38803	-10.3204	-22.068	-7.91249	-9.77037	-35.4809	-20.5093	-33.398	-11.4983		-43.5445	84.9051	-14.7228	-11.9636	-14.8901	-18.7323	-7.40378	-18.392	-6.62741	-12.049
-46.06	-22.2776	-38.2419	-36.1458	-36.1458	-13.6248	-8.4133	-10.3836	-22.165	-7.96175	-9.82486	-35.6964	-20.5314	-33.4606	-11.5972		-43.7581	84.6976	-14.855	-12.024	-14.9525	-18.8333	-7.50074	-18.4579	-6.66235	-12.1166
-46.06	-22.4069	-38.4883	-36.391	-36.391	-13.7016	-8.43788	-10.4438	-22.2678	-8.01127	-9.87966	-35.913	-20.5536	-33.5239	-11.6963		-43.9729	84.4896	-14.9951	-12.0846	-15.0152	-18.9343	-7.60615	-18.524	-6.69759	-12.1847
-46.06	-22.5368	-38.7434	-36.6378	-36.6378	-13.7808	-8.46239	-10.5044	-22.3737	-8.0611	-9.9348	-36.1367	-20.5758	-33.5915	-11.793		-44.1832	84.2811	-15.136	-12.1453	-15.0783	-19.0276	-7.7123	-18.5906	-6.73589	-12.2535
-46.06	-22.6674	-39.0136	-36.8856	-36.8856	-13.8603	-8.48691	-10.5653	-22.4801	-8.11261	-9.99329	-36.3731	-20.598	-33.6615	-11.8848		-44.3832	84.0719	-15.2778	-12.2048	-15.1419	-19.1207	-7.819	-18.6576	-6.77443	-12.3229
-46.06	-22.7991	-39.2856	-37.1341	-37.1341	-13.94	-8.51145	-10.6266	-22.5868	-8.16712	-10.0535	-36.6106	-20.6186	-33.7322	-11.9766		-44.5839	83.8618	-15.42	-12.2645	-15.206	-19.214	-7.92615	-18.7252	-6.81316	-12.3968
-46.06	-22.9318	-39.5588	-37.3704	-37.3704	-14.0176	-8.53609	-10.6883	-22.6908	-8.2219	-10.1141	-36.8487	-20.6391	-33.8037	-12.0686		-44.7856	83.6504	-15.5517	-12.3247	-15.2708	-19.3071	-8.02818	-18.7952	-6.852	-12.4731
-46.06	-23.0726	-39.8327	-37.6008	-37.6008	-14.0913	-8.56079	-10.7505	-22.7894	-8.27684	-10.1747	-37.0871	-20.6597	-33.8738	-12.1607		-44.9886	83.4263	-15.684	-12.3885	-15.3397	-19.4005	-8.12785	-18.8695	-6.88897	-12.55
-46.06	-23.2179	-40.0864	-37.8316	-37.8316	-14.1649	-8.58758	-10.8163	-22.888	-8.33188	-10.2338	-37.3022	-20.681	-33.9426	-12.2532		-45.193	83.1954	-15.8169	-12.4543	-15.411	-19.4942	-8.22789	-18.9444	-6.92505	-12.6272
-46.06	-23.3639	-40.3405	-38.0632	-38.0632	-14.2385	-8.61439	-10.8841	-22.9868	-8.38282	-10.2899	-37.5174	-20.7024	-34.0119	-12.3462		-45.3992	82.9634	-15.9505	-12.5204	-15.4828	-19.5908	-8.32852	-19.0196	-6.96124	-12.7028
-46.06	-23.5105	-40.5954	-38.2959	-38.2959	-14.3122	-8.64124	-10.9518	-23.0858	-8.43375	-10.3459	-37.7327	-20.7239	-34.0817	-12.4447		-45.6182	82.7307	-16.0853	-12.5868	-15.5549	-19.6928	-8.42978	-19.0952	-6.99762	-12.7745
-46.06	-23.6537	-40.8512	-38.5299	-38.5299	-14.3861	-8.66806	-11.0194	-23.1851	-8.4848	-10.402	-37.9486	-20.7461	-34.1523	-12.5462		-45.8445	82.5033	-16.2211	-12.6516	-15.6255	-19.7951	-8.53178	-19.1652	-7.03427	-12.8466
-46.06	-23.7895	-41.1085	-38.7656	-38.7656	-14.4602	-8.69345	-11.085	-23.285	-8.53594	-10.4583	-38.1653	-20.7696	-34.2237	-12.6481		-46.0722	82.2871	-16.3618	-12.713	-15.6927	-19.8976	-8.63452	-19.2354	-7.07119	-12.919
-46.06	-23.9256	-41.3673	-39.0217	-39.0217	-14.5387	-8.71809	-11.1469	-23.3908	-8.58729	-10.5147	-38.3831	-20.7931	-34.2958	-12.7501		-46.3008	82.0706	-16.5109	-12.7746	-15.76	-20.0001	-8.74615	-19.3058	-7.10846	-12.9917
-46.06	-24.0621	-41.6348	-39.2791	-39.2791	-14.6193	-8.74261	-11.2084	-23.4996	-8.63888	-10.5713	-38.608	-20.8166	-34.3723	-12.8496		-46.5243	81.8537	-16.6609	-12.8364	-15.8276	-20.0948	-8.85844	-19.3766	-7.149	-13.0649
-46.06	-24.1991	-41.9179	-39.5373	-39.5373	-14.7001	-8.76709	-11.2694	-23.6087	-8.6921	-10.6313	-38.8456	-20.8394	-34.4497	-12.9439		-46.7367	81.6359	-16.8117	-12.8984	-15.8955	-20.1894	-8.97115	-19.4477	-7.18984	-13.1388
-46.06	-24.3407	-42.2025	-39.7959	-39.7959	-14.7808	-8.79155	-11.3301	-23.7178	-8.74831	-10.693	-39.0843	-20.8603	-34.5275	-13.0381		-46.9495	81.4173	-16.9627	-12.9607	-15.9637	-20.2842	-9.08411	-19.5194	-7.23089	-13.2172
-46.06	-24.4833	-42.4879	-40.0416	-40.0416	-14.8594	-8.816	-11.3907	-23.824	-8.80471	-10.755	-39.3234	-20.8812	-34.6057	-13.1325		-47.163	81.1974	-17.1026	-13.0233	-16.0322	-20.3791	-9.19148	-19.5936	-7.27211	-13.2982
-46.06	-24.634	-42.7738	-40.2809	-40.2809	-14.9338	-8.84045	-11.4512	-23.9245	-8.86116	-10.817	-39.5625	-20.9019	-34.6803	-13.227		-47.3774	80.9644	-17.2427	-13.0897	-16.1048	-20.4743	-9.29615	-19.672	-7.31132	-13.3797
-46.06	-24.7894	-43.0382	-40.5203	-40.5203	-15.0081	-8.86694	-11.5152	-24.0248	-8.91761	-10.8774	-39.7835	-20.9226	-34.7532	-13.3219		-47.5932	80.7243	-17.3829	-13.1581	-16.1795	-20.5701	-9.40107	-19.751	-7.34959	-13.4615
-46.06	-24.9452	-43.3099	-40.7603	-40.7603	-15.0822	-8.89342	-11.581	-24.125	-8.96975	-10.9346	-40.0043	-20.9431	-34.8262	-13.4172		-47.8105	80.483	-17.5237	-13.2267	-16.2542	-20.6689	-9.50644	-19.8301	-7.38803	-13.5415
-46.06	-25.1013	-43.5822	-41.0011	-41.0011	-15.1563	-8.91988	-11.6471	-24.2253	-9.02182	-10.9919	-40.2251	-20.9637	-34.8997	-13.5181		-48.0411	80.2411	-17.665	-13.2953	-16.3289	-20.7734	-9.61241	-19.9094	-7.42659	-13.6176
-46.06	-25.2498	-43.8554	-41.2431	-41.2431	-15.2306	-8.94627	-11.7135	-24.3259	-9.07388	-11.0491	-40.4462	-20.9849	-34.9738	-13.6221		-48.279	80.0047	-17.8071	-13.3621	-16.4015	-20.8784	-9.71911	-19.9826	-7.46541	-13.6939
-46.06	-25.3906	-44.1294	-41.4863	-41.4863	-15.305	-8.97118	-11.7785	-24.4267	-9.12596	-11.1064	-40.6678	-21.0072	-35.0482	-13.7263		-48.5181	79.7802	-17.9539	-13.4254	-16.4702	-20.9836	-9.82663	-20.0559	-7.50446	-13.7705
-46.06	-25.5315	-44.4048	-41.7503	-41.7503	-15.3837	-8.99533	-11.8404	-24.5332	-9.17816	-11.1639	-40.8901	-21.0296	-35.1234	-13.8307		-48.758	79.5554	-18.1091	-13.4885	-16.5388	-21.0888	-9.94344	-20.1292	-7.54381	-13.8474
-46.06	-25.6726	-44.6889	-42.0153	-42.0153	-15.4646	-9.01939	-11.9027	-24.6427	-9.23051	-11.2216	-41.1194	-21.052	-35.2052	-13.9323		-48.9922	79.3301	-18.2652	-13.5515	-16.6072	-21.1862	-10.0609	-20.2026	-7.58654	-13.9249
-46.06	-25.8143	-44.9889	-42.2809	-42.2809	-15.5455	-9.04333	-11.9655	-24.7522	-9.28443	-11.2826	-41.3616	-21.0744	-35.2878	-14.0286		-49.2145	79.1041	-18.4216	-13.6143	-16.6757	-21.2834	-10.1787	-20.2763	-7.62949	-14.003
-46.06	-25.9565	-45.2828	-42.5466	-42.5466	-15.6264	-9.06721	-12.0288	-24.8616	-9.34133	-11.3454	-41.6045	-21.0951	-35.3708	-14.1247		-49.4369	78.8771	-18.5782	-13.6772	-16.7443	-21.3808	-10.2967	-20.3503	-7.67257	-14.0857
-46.06	-26.0994	-45.5771	-42.7986	-42.7986	-15.705	-9.091	-12.0927	-24.968	-9.39829	-11.4083	-41.8474	-21.1157	-35.4543	-14.2207		-49.6598	78.6489	-18.7232	-13.7402	-16.8133	-21.4784	-10.4087	-20.4267	-7.71568	-14.171
-46.06	-26.2545	-45.8714	-43.0438	-43.0438	-15.7792	-9.1147	-12.1572	-25.0686	-9.45663	-11.4711	-42.0901	-21.1362	-35.5338	-14.3167		-49.8834	78.4072	-18.8682	-13.8067	-16.8863	-21.5762	-10.5177	-20.5075	-7.75657	-14.2566
-46.06	-26.4103	-46.1434	-43.289	-43.289	-15.8532	-9.1403	-12.2275	-25.1689	-9.51343	-11.5323	-42.3142	-21.1568	-35.6115	-14.4129		-50.108	78.1581	-19.0136	-13.875	-16.9614	-21.6745	-10.6267	-20.5885	-7.7963	-14.3424
-46.06	-26.5663	-46.4153	-43.5344	-43.5344	-15.927	-9.16576	-12.2999	-25.2691	-9.56718	-11.5902	-42.5379	-21.1774	-35.6894	-14.5092		-50.3338	77.9081	-19.1595	-13.9433	-17.0368	-21.7759	-10.7357	-20.6697	-7.83603	-14.426
-46.06	-26.7224	-46.6874	-43.7803	-43.7803	-16.0006	-9.19106	-12.3727	-25.3693	-9.62076	-11.648	-42.7614	-21.1979	-35.7677	-14.6111		-50.5732	77.6577	-19.3061	-14.0114	-17.1123	-21.883	-10.8451	-20.7508	-7.87573	-14.5052
-46.06	-26.8706	-46.9598	-44.0271	-44.0271	-16.0742	-9.21612	-12.4456	-25.4698	-9.67418	-11.7057	-42.9849	-21.2191	-35.8464	-14.716		-50.8198	77.4132	-19.4535	-14.0777	-17.186	-21.9905	-10.9549	-20.8278	-7.91549	-14.5845
-46.06	-27.0146	-47.2331	-44.2749	-44.2749	-16.1478	-9.23964	-12.5167	-25.5705	-9.72749	-11.7634	-43.2087	-21.2414	-35.9258	-14.8209		-51.0674	77.1812	-19.6059	-14.1405	-17.2559	-22.0981	-11.0652	-20.9046	-7.9553	-14.6638
-46.06	-27.1585	-47.5074	-44.5436	-44.5436	-16.2255	-9.2623	-12.5841	-25.677	-9.78078	-11.8212	-43.4331	-21.2637	-36.0058	-14.9257		-51.3153	76.9491	-19.767	-14.203	-17.3258	-22.2057	-11.1849	-20.9814	-7.9963	-14.7431
-46.06	-27.3024	-47.7904	-44.8132	-44.8132	-16.3052	-9.2847	-12.6496	-25.7865	-9.83263	-11.8791	-43.6644	-21.286	-36.0929	-15.0277		-51.5569	76.717	-19.9288	-14.2656	-17.3959	-22.3051	-11.3051	-21.0583	-8.04059	-14.8227
-46.06	-27.4467	-48.0893	-45.0829	-45.0829	-16.3849	-9.30685	-12.7148	-25.896	-9.88737	-11.9403	-43.9085	-21.308	-36.1807	-15.1242		-51.786	76.4847	-20.095	-14.3281	-17.4661	-22.4045	-11.4255	-21.1353	-8.08497	-14.9026
-46.06	-27.5914	-48.3888	-45.3524	-45.3524	-16.4643	-9.32876	-12.7799	-26.0055	-9.94351	-12.0033	-44.1529	-21.3283	-36.269	-15.2204		-52.0148	76.2518	-20.2572	-14.3908	-17.5367	-22.5037	-11.5459	-21.2126	-8.12932	-14.9872
-46.06	-27.7366	-48.6885	-45.6079	-45.6079	-16.5414	-9.35048	-12.8448	-26.112	-9.99961	-12.0662	-44.3971	-21.3484	-36.3577	-15.3164		-52.2438	76.0179	-20.4112	-14.4538	-17.6076	-22.603	-11.66	-21.2923	-8.17354	-15.0741
-46.05	-27.8942	-48.9879	-45.8562	-45.8562	-16.6142	-9.37203	-12.9096	-26.2126	-10.0556	-12.1291	-44.6409	-21.3685	-36.4422	-15.4124		-52.4733	75.7706	-20.5651	-14.5203	-17.6826	-22.7053	-11.7709	-21.3744	-8.21441	-15.1613
-46.05	-28.0521	-49.2644	-46.1041	-46.1041	-16.6866	-9.39521	-12.9778	-26.313	-10.1099	-12.1902	-44.8657	-21.3885	-36.5247	-15.5084		-52.7035	75.5161	-20.7189	-14.5888	-17.7599	-22.808	-11.8816	-21.4566	-8.25411	-15.2484
-46.05	-28.2102	-49.5404	-46.3519	-46.3519	-16.7588	-9.41812	-13.0477	-26.4131	-10.1612	-12.2481	-45.0899	-21.4085	-36.6073	-15.6045		-52.9348	75.2611	-20.873	-14.6575	-17.8373	-22.9137	-11.9923	-21.5389	-8.29373	-15.3332
-46.05	-28.3682	-49.8161	-46.6001	-46.6001	-16.8307	-9.44082	-13.1173	-26.5132	-10.2123	-12.3057	-45.3134	-21.4285	-36.6903	-15.706		-53.1796	75.0059	-21.0275	-14.7261	-17.9147	-23.0253	-12.1031	-21.6211	-8.33335	-15.4136
-46.05	-28.518	-50.092	-46.8488	-46.8488	-16.9025	-9.46315	-13.1867	-26.6132	-10.2631	-12.3633	-45.5366	-21.449	-36.7737	-15.8102		-53.4318	74.7568	-21.1786	-14.793	-17.9899	-23.1371	-12.2144	-21.697	-8.37305	-15.4939
-46.05	-28.6636	-50.3683	-47.0983	-47.0983	-16.9743	-9.48406	-13.2541	-26.7133	-10.3139	-12.4207	-45.7599	-21.4707	-36.8575	-15.9144		-53.6845	74.5206	-21.3386	-14.8563	-18.0611	-23.2489	-12.3261	-21.7728	-8.41289	-15.5742
-46.05	-28.8087	-50.6454	-47.3686	-47.3686	-17.05	-9.50409	-13.3179	-26.819	-10.3646	-12.4782	-45.9834	-21.4923	-36.9417	-16.0184		-53.9375	74.2846	-21.5032	-14.9195	-18.132	-23.3606	-12.4474	-21.8485	-8.45395	-15.6548
-46.05	-28.9538	-50.9308	-47.6395	-47.6395	-17.1276	-9.52373	-13.3818	-26.9273	-10.4153	-12.5358	-46.2135	-21.5137	-37.0331	-16.1195		-54.1838	74.0485	-21.6683	-14.9827	-18.2027	-23.4612	-12.5691	-21.9242	-8.49727	-15.7357
-46.05	-29.0989	-51.232	-47.9104	-47.9104	-17.205	-9.54303	-13.4458	-27.0353	-10.4689	-12.5965	-46.4561	-21.5349	-37.1249	-16.2151		-54.4173	73.8121	-21.8336	-15.0458	-18.2731	-23.5616	-12.691	-22	-8.54073	-15.817
-46.04	-29.2443	-51.5335	-48.1807	-48.1807	-17.2821	-9.562	-13.5103	-27.143	-10.5238	-12.6589	-46.6986	-21.5544	-37.217	-16.3102		-54.6504	73.5751	-21.9946	-15.109	-18.3433	-23.6618	-12.8129	-22.0761	-8.58419	-15.9031
-46.04	-29.3901	-51.8348	-48.4368	-48.4368	-17.3568	-9.58061	-13.5755	-27.2473	-10.5787	-12.7213	-46.9409	-21.5736	-37.3092	-16.4051		-54.8834	73.3307	-22.1472	-15.1723	-18.4134	-23.7619	-12.9284	-22.1544	-8.62757	-15.992
-46.04	-29.548	-52.1355	-48.6852	-48.6852	-17.4271	-9.59894	-13.6414	-27.3457	-10.6334	-12.7835	-47.1822	-21.5925	-37.3965	-16.4999		-55.1166	73.0727	-22.2996	-15.2392	-18.4874	-23.8622	-13.0405	-22.2371	-8.66765	-16.0811
-46.04	-29.7061	-52.4129	-48.9329	-48.9329	-17.4969	-9.61852	-13.7115	-27.4435	-10.6865	-12.8439	-47.4047	-21.6113	-37.4814	-16.5945		-55.3505	72.8077	-22.452	-15.3078	-18.5631	-23.9627	-13.1523	-22.3199	-8.70762	-16.1705
-46.04	-29.8644	-52.6896	-49.1804	-49.1804	-17.5662	-9.63782	-13.7842	-27.5408	-10.7367	-12.901	-47.6261	-21.63	-37.5663	-16.6893		-55.5852	72.5421	-22.6043	-15.3763	-18.6388	-24.0661	-13.2639	-22.4024	-8.74754	-16.2576
-46.04	-30.0221	-52.9658	-49.4278	-49.4278	-17.6352	-9.65676	-13.8574	-27.6377	-10.7867	-12.9579	-47.8469	-21.6485	-37.6513	-16.7893		-55.8335	72.2765	-22.7569	-15.4447	-18.7142	-24.1753	-13.3753	-22.4848	-8.78749	-16.3402
-46.04	-30.1716	-53.2416	-49.6755	-49.6755	-17.7039	-9.6753	-13.9311	-27.7343	-10.8364	-13.0145	-48.0671	-21.6676	-37.7364	-16.892		-56.0888	72.0176	-22.9098	-15.5111	-18.7874	-24.2846	-13.487	-22.5606	-8.82749	-16.4228
-46.03	-30.3165	-53.5178	-49.9235	-49.9235	-17.7724	-9.69264	-14.003	-27.8308	-10.886	-13.071	-48.2871	-21.6876	-37.8217	-16.9945		-56.3446	71.7784	-23.0715	-15.5738	-18.8567	-24.3939	-13.599	-22.6361	-8.86762	-16.5053
-46.03	-30.461	-53.7942	-50.1921	-50.1921	-17.8444	-9.70915	-14.0713	-27.9324	-10.9355	-13.1274	-48.5071	-21.7075	-37.9074	-17.0967		-56.6003	71.5396	-23.2376	-15.6362	-18.9257	-24.5029	-13.7204	-22.7113	-8.90895	-16.5879
-46.03	-30.6051	-54.0788	-50.4608	-50.4608	-17.9182	-9.72533	-14.1394	-28.0364	-10.985	-13.1838	-48.7334	-21.7273	-38.0004	-17.1959		-56.8492	71.3011	-23.4038	-15.6984	-18.9946	-24.6034	-13.8423	-22.7863	-8.95259	-16.6706
-46.03	-30.7491	-54.3789	-50.7292	-50.7292	-17.9916	-9.74124	-14.2072	-28.1401	-11.0372	-13.2432	-48.9716	-21.747	-38.0937	-17.2895		-57.0845	71.0624	-23.5697	-15.7604	-19.0634	-24.7037	-13.9643	-22.8613	-8.99632	-16.7535
-46.03	-30.8932	-54.6789	-50.9968	-50.9968	-18.0645	-9.75682	-14.2747	-28.2431	-11.0908	-13.3041	-49.2096	-21.7651	-38.1872	-17.3826		-57.3192	70.8233	-23.731	-15.8224	-19.1324	-24.8036	-14.0864	-22.9362	-9.04005	-16.8411
-46.03	-31.0373	-54.9786	-51.2499	-51.2499	-18.135	-9.77212	-14.3418	-28.343	-11.1443	-13.3648	-49.447	-21.7829	-38.2807	-17.4753		-57.5535	70.5833	-23.8836	-15.8845	-19.2017	-24.9034	-14.2022	-23.0133	-9.0837	-16.931
-46.03	-31.1933	-55.2772	-51.4955	-51.4955	-18.2014	-9.78721	-14.4085	-28.4371	-11.1976	-13.4252	-49.6831	-21.8006	-38.3694	-17.5675		-57.7878	70.3298	-24.0358	-15.9499	-19.2748	-25.0032	-14.3147	-23.0944	-9.12397	-17.0207
-46.02	-31.3495	-55.5526	-51.74	-51.74	-18.2672	-9.80336	-14.4784	-28.5304	-11.2493	-13.4838	-49.9004	-21.8181	-38.4557	-17.6596		-58.0225	70.0691	-24.1876	-16.0171	-19.35	-25.103	-14.427	-23.1755	-9.16411	-17.1101
-46.02	-31.5053	-55.8269	-51.984	-51.984	-18.3324	-9.8193	-14.5497	-28.6233	-11.298	-13.5391	-50.1166	-21.8355	-38.5418	-17.7516		-58.2575	69.8081	-24.3394	-16.0842	-19.4253	-25.2056	-14.539	-23.2563	-9.20416	-17.197
-46.02	-31.6605	-56.1003	-52.2276	-52.2276	-18.3972	-9.83491	-14.6204	-28.7157	-11.3465	-13.594	-50.3316	-21.8528	-38.6281	-17.8485		-58.5058	69.5472	-24.4913	-16.1511	-19.5005	-25.3137	-14.651	-23.3368	-9.24422	-17.2789
-46.02	-31.8075	-56.3731	-52.4712	-52.4712	-18.4617	-9.85027	-14.6905	-28.8077	-11.3946	-13.6485	-50.5457	-21.8703	-38.7145	-17.9479		-58.7611	69.2933	-24.6437	-16.2161	-19.5736	-25.4218	-14.7631	-23.4108	-9.28424	-17.3603
-46.02	-31.9498	-56.6456	-52.7149	-52.7149	-18.5259	-9.86461	-14.7582	-28.8995	-11.4425	-13.7029	-50.7594	-21.8887	-38.8013	-18.0469		-59.0165	69.0529	-24.8048	-16.2775	-19.6428	-25.5297	-14.8753	-23.4843	-9.32432	-17.4414
-46.01	-32.0914	-56.9182	-52.9785	-52.9785	-18.5934	-9.87827	-14.8221	-28.996	-11.49	-13.757	-50.9728	-21.9069	-38.8883	-18.1454		-59.2715	68.8132	-24.9704	-16.3386	-19.7135	-25.6372	-14.9968	-23.5576	-9.36554	-17.5222
-46.01	-32.2326	-57.1986	-53.2421	-53.2421	-18.6623	-9.89164	-14.8856	-29.0949	-11.5371	-13.8111	-51.192	-21.9247	-38.983	-18.241		-59.5195	68.5743	-25.1361	-16.3994	-19.784	-25.7362	-15.1184	-23.6305	-9.40897	-17.603
-46.01	-32.3735	-57.4938	-53.5048	-53.5048	-18.7308	-9.90473	-14.949	-29.1933	-11.5864	-13.8695	-51.4226	-21.9423	-39.0778	-18.3311		-59.7538	68.3356	-25.3017	-16.4601	-19.8543	-25.8346	-15.2398	-23.7033	-9.45238	-17.6836
-46.01	-32.5142	-57.7886	-53.7665	-53.7665	-18.7988	-9.91755	-15.0124	-29.291	-11.6364	-13.9291	-51.6526	-21.9583	-39.1731	-18.4205		-59.9874	68.0969	-25.4627	-16.5206	-19.9245	-25.9327	-15.3609	-23.7761	-9.49568	-17.7687
-46.01	-32.6548	-58.0826	-54.0138	-54.0138	-18.8644	-9.93009	-15.0761	-29.3856	-11.6856	-13.9886	-51.8816	-21.974	-39.2681	-18.5093		-60.2205	67.8578	-25.6148	-16.581	-19.9946	-26.0306	-15.4755	-23.851	-9.53876	-17.8559
-46	-32.8069	-58.3754	-54.2534	-54.2534	-18.9261	-9.94233	-15.1401	-29.4746	-11.7337	-14.0478	-52.1092	-21.9894	-39.3582	-18.5976		-60.4532	67.6056	-25.7663	-16.6445	-20.0682	-26.1283	-15.5866	-23.9297	-9.57843	-17.943
-46	-32.9589	-58.6451	-54.4916	-54.4916	-18.9872	-9.95533	-15.2079	-29.5629	-11.7796	-14.1051	-52.3185	-22.0047	-39.4455	-18.6856		-60.6862	67.3467	-25.9172	-16.7095	-20.1416	-26.2259	-15.6971	-24.0084	-9.61786	-18.0297
-46	-33.1103	-58.9134	-54.7291	-54.7291	-19.0476	-9.96797	-15.2776	-29.6506	-11.822	-14.1592	-52.5262	-22.0199	-39.5325	-18.7734		-60.9194	67.0881	-26.0678	-16.7743	-20.2146	-26.3262	-15.8072	-24.0867	-9.65711	-18.1138
-46	-33.261	-59.1804	-54.9659	-54.9659	-19.1076	-9.98024	-15.3473	-29.7378	-11.8632	-14.2113	-52.7324	-22.0349	-39.6194	-18.8658		-61.1657	66.8296	-26.2183	-16.8386	-20.2871	-26.4318	-15.9171	-24.1647	-9.69619	-18.1932
-45.99	-33.4034	-59.4466	-55.2024	-55.2024	-19.1671	-9.99209	-15.4168	-29.8244	-11.9031	-14.2631	-52.9376	-22.0503	-39.7061	-18.9603		-61.4186	66.5784	-26.3688	-16.9008	-20.3572	-26.5373	-16.0268	-24.2365	-9.73516	-18.2723
-45.99	-33.5413	-59.7122	-55.4387	-55.4387	-19.2262	-10.003	-15.4843	-29.9108	-11.9419	-14.3146	-53.1419	-22.0665	-39.7927	-19.0545		-61.6713	66.3405	-26.5276	-16.9594	-20.4232	-26.6424	-16.1365	-24.3078	-9.77408	-18.351
-45.99	-33.6782	-59.9777	-55.6941	-55.6941	-19.2883	-10.0132	-15.5478	-30.0015	-11.9797	-14.3657	-53.3457	-22.0824	-39.8793	-19.1481		-61.9235	66.1035	-26.6905	-17.0174	-20.4884	-26.7471	-16.2552	-24.3787	-9.81405	-18.4295
-45.99	-33.8145	-60.2503	-55.949	-55.949	-19.3516	-10.023	-15.6105	-30.0943	-12.0167	-14.4166	-53.5549	-22.0982	-39.9732	-19.2389		-62.1683	65.867	-26.8532	-17.0748	-20.5531	-26.8434	-16.3739	-24.4494	-9.85611	-18.5081
-45.98	-33.9502	-60.5371	-56.203	-56.203	-19.416	-10.0324	-15.6725	-30.1864	-12.0553	-14.4701	-53.7746	-22.1137	-40.0671	-19.3242		-62.3995	65.6306	-27.0155	-17.1318	-20.6173	-26.939	-16.4923	-24.52	-9.89805	-18.5867
-45.98	-34.0857	-60.8234	-56.4556	-56.4556	-19.4796	-10.0415	-15.7337	-30.2778	-12.0944	-14.5248	-53.9935	-22.1278	-40.1609	-19.4089		-62.6296	65.3939	-27.1733	-17.1885	-20.6812	-27.0342	-16.6103	-24.5905	-9.93984	-18.6698
-45.98	-34.2209	-61.1087	-56.6942	-56.6942	-19.541	-10.0502	-15.7941	-30.366	-12.1332	-14.5791	-54.2112	-22.1416	-40.2543	-19.4951		-62.8588	65.1569	-27.3223	-17.2449	-20.7449	-27.1289	-16.7219	-24.6629	-9.98138	-18.755
-45.98	-34.3669	-61.3925	-56.9249	-56.9249	-19.5986	-10.0585	-15.8538	-30.4491	-12.1717	-14.633	-54.4274	-22.1551	-40.3427	-19.5807		-63.0876	64.9067	-27.4705	-17.3042	-20.8118	-27.2234	-16.83	-24.739	-10.0196	-18.8401
-45.97	-34.5128	-61.6536	-57.1542	-57.1542	-19.6555	-10.0674	-15.9162	-30.5313	-12.2089	-14.6851	-54.6259	-22.1683	-40.4282	-19.6659		-63.3162	64.6499	-27.6183	-17.3647	-20.8803	-27.3176	-16.9374	-24.8151	-10.0576	-18.925
-45.97	-34.6579	-61.9129	-57.3823	-57.3823	-19.7116	-10.076	-15.9795	-30.6128	-12.2439	-14.7341	-54.8227	-22.1812	-40.5133	-19.7506		-63.5446	64.3931	-27.7657	-17.425	-20.9486	-27.4141	-17.0443	-24.8908	-10.0953	-19.0075
-45.97	-34.8022	-62.1709	-57.6094	-57.6094	-19.7656	-10.0843	-16.0422	-30.6937	-12.2787	-14.7825	-55.0179	-22.1939	-40.5981	-19.8396		-63.7856	64.1367	-27.9131	-17.4848	-21.0165	-27.5158	-17.1508	-24.9661	-10.1328	-19.0854
-45.97	-34.9384	-62.4276	-57.8359	-57.8359	-19.819	-10.0922	-16.1043	-30.774	-12.3134	-14.8305	-55.2118	-22.2066	-40.6825	-19.9303		-64.0327	63.8876	-28.0604	-17.5427	-21.0824	-27.6171	-17.257	-25.0353	-10.1702	-19.1629
-45.96	-35.07	-62.6834	-58.0681	-58.0681	-19.8719	-10.0995	-16.1642	-30.854	-12.3481	-14.878	-55.4047	-22.2198	-40.7667	-20.0183		-64.2795	63.6521	-28.2158	-17.5972	-21.1445	-27.7179	-17.3631	-25.104	-10.2075	-19.2402
-45.96	-35.2008	-62.9386	-58.3183	-58.3183	-19.9273	-10.1062	-16.2207	-30.9379	-12.3826	-14.9252	-55.5968	-22.2327	-40.8508	-20.1055		-64.5253	63.4174	-28.3752	-17.6513	-21.2063	-27.8181	-17.4779	-25.1723	-10.2457	-19.3195
-45.96	-35.3306	-63.2004	-58.5677	-58.5677	-19.9836	-10.1126	-16.2768	-31.0235	-12.4172	-14.9721	-55.7935	-22.2453	-40.9419	-20.1897		-64.7637	63.1835	-28.5342	-17.7049	-21.2677	-27.9102	-17.5924	-25.2403	-10.2858	-19.3989
-45.96	-35.4598	-63.4755	-58.8158	-58.8158	-20.0394	-10.1185	-16.3329	-31.1085	-12.4537	-15.0213	-56.0001	-22.2576	-41.033	-20.269		-64.9886	62.9499	-28.6926	-17.7582	-21.3289	-28.0015	-17.7066	-25.308	-10.3258	-19.4784
-45.95	-35.5884	-63.7498	-59.0622	-59.0622	-20.0944	-10.124	-16.3892	-31.1926	-12.4911	-15.0715	-56.2055	-22.2686	-41.1239	-20.3473		-65.2122	62.7164	-28.8462	-17.8113	-21.39	-28.0921	-17.8202	-25.3756	-10.3655	-19.5623
-45.95	-35.7166	-64.0228	-59.2891	-59.2891	-20.1473	-10.1291	-16.4458	-31.2738	-12.5285	-15.1213	-56.4096	-22.2794	-41.2146	-20.425		-65.4347	62.4827	-28.991	-17.8643	-21.4509	-28.1821	-17.9276	-25.4448	-10.4049	-19.6485
-45.95	-35.8551	-64.294	-59.5081	-59.5081	-20.1967	-10.1337	-16.503	-31.3499	-12.5657	-15.1705	-56.6118	-22.2899	-41.3004	-20.502		-65.6565	62.2362	-29.1348	-17.92	-21.5151	-28.2717	-18.0314	-25.5176	-10.4412	-19.7348
-45.94	-35.9929	-64.5435	-59.7255	-59.7255	-20.2454	-10.1383	-16.5639	-31.4251	-12.6018	-15.2181	-56.7974	-22.3003	-41.3835	-20.5786		-65.8778	61.9832	-29.2777	-17.977	-21.5808	-28.3609	-18.1345	-25.5899	-10.4771	-19.821
-45.94	-36.1299	-64.7909	-59.9415	-59.9415	-20.2933	-10.1424	-16.627	-31.4995	-12.6358	-15.2628	-56.981	-22.3104	-41.4663	-20.6548		-66.0987	61.7304	-29.4201	-18.0339	-21.6463	-28.4523	-18.237	-25.6618	-10.5127	-19.9008
-45.94	-36.266	-65.0366	-60.1563	-60.1563	-20.3405	-10.146	-16.6908	-31.5732	-12.6695	-15.3069	-57.1629	-22.3203	-41.5489	-20.7348		-66.3316	61.4782	-29.562	-18.0905	-21.7113	-28.5483	-18.339	-25.7331	-10.5481	-19.9782
-45.94	-36.3942	-65.2809	-60.3702	-60.3702	-20.3871	-10.1491	-16.7552	-31.6481	-12.703	-15.3506	-57.3432	-22.3303	-41.6314	-20.8164		-66.5702	61.2333	-29.7038	-18.1453	-21.7744	-28.6439	-18.4407	-25.7985	-10.5832	-20.0553
-45.93	-36.5179	-65.524	-60.5893	-60.5893	-20.433	-10.1516	-16.8184	-31.7225	-12.7362	-15.3937	-57.5223	-22.3406	-41.7138	-20.8975		-66.8141	61.0017	-29.8533	-18.197	-21.8337	-28.7387	-18.5421	-25.8633	-10.6182	-20.1323
-45.93	-36.6405	-65.7662	-60.8193	-60.8193	-20.481	-10.1536	-16.8787	-31.8003	-12.7693	-15.4365	-57.7005	-22.3506	-41.7963	-20.9779		-67.0566	60.7715	-30.0063	-18.2482	-21.8923	-28.8329	-18.6517	-25.9273	-10.654	-20.2091
-45.92	-36.762	-66.0142	-61.0482	-61.0482	-20.5297	-10.1551	-16.9392	-31.8795	-12.8023	-15.4789	-57.8828	-22.3603	-41.8855	-21.0555		-67.2917	60.5421	-30.159	-18.299	-21.9504	-28.9193	-18.7611	-25.9909	-10.6915	-20.2858
-45.92	-36.8826	-66.2746	-61.2756	-61.2756	-20.5776	-10.1561	-16.9999	-31.9579	-12.8369	-15.5233	-58.0739	-22.3695	-41.9746	-21.1283		-67.5137	60.3133	-30.311	-18.3495	-22.0081	-29.0048	-18.87	-26.0542	-10.7288	-20.3624
-45.92	-37.0025	-66.5338	-61.5011	-61.5011	-20.6247	-10.1567	-17.0608	-32.0353	-12.8723	-15.5684	-58.2637	-22.3777	-42.0633	-21.2003		-67.7342	60.0847	-30.4585	-18.3997	-22.0652	-29.0895	-18.9783	-26.117	-10.7658	-20.445
-45.92	-37.1219	-66.7914	-61.7082	-61.7082	-20.6698	-10.1569	-17.1218	-32.1081	-12.9074	-15.613	-58.452	-22.3854	-42.1515	-21.2714		-67.9534	59.8562	-30.5975	-18.4495	-22.1218	-29.1735	-19.0805	-26.1813	-10.8024	-20.5273
-45.91	-37.2505	-67.0471	-61.9133	-61.9133	-20.7118	-10.1566	-17.1828	-32.1761	-12.9423	-15.6571	-58.6384	-22.3927	-42.2345	-21.3419		-68.1658	59.6154	-30.7354	-18.5018	-22.1811	-29.2569	-19.1793	-26.2487	-10.8361	-20.609
-45.91	-37.3783	-67.2818	-62.1165	-62.1165	-20.753	-10.1561	-17.247	-32.2432	-12.9759	-15.6994	-58.8093	-22.3996	-42.3145	-21.4117		-68.3775	59.3688	-30.8724	-18.5551	-22.2415	-29.3399	-19.2773	-26.3157	-10.8694	-20.69
-45.91	-37.5052	-67.5143	-62.3181	-62.3181	-20.7934	-10.155	-17.3125	-32.3094	-13.0075	-15.7391	-58.978	-22.4061	-42.3937	-21.481		-68.5887	59.1225	-31.0089	-18.6081	-22.3012	-29.4247	-19.3744	-26.3822	-10.9023	-20.7662
-45.9	-37.631	-67.7448	-62.5184	-62.5184	-20.8331	-10.1535	-17.3775	-32.3747	-13.0387	-15.7781	-59.1449	-22.4122	-42.472	-21.5536		-68.8111	58.8772	-31.1446	-18.6605	-22.3602	-29.5136	-19.471	-26.448	-10.9349	-20.8395
-45.9	-37.7494	-67.9736	-62.7175	-62.7175	-20.8722	-10.1517	-17.4417	-32.4393	-13.0694	-15.8165	-59.3101	-22.4181	-42.5497	-21.6275		-69.0385	58.6391	-31.28	-18.7111	-22.4169	-29.6019	-19.567	-26.5081	-10.9672	-20.9119
-45.9	-37.8635	-68.2011	-62.9211	-62.9211	-20.9105	-10.1495	-17.5035	-32.5031	-13.0999	-15.8545	-59.4741	-22.4241	-42.6268	-21.7006		-69.2651	58.4144	-31.4224	-18.7585	-22.47	-29.6895	-19.6626	-26.5677	-10.9994	-20.9834
-45.89	-37.9764	-68.4275	-63.1345	-63.1345	-20.9504	-10.147	-17.5612	-32.5718	-13.13	-15.8919	-59.6369	-22.4298	-42.7033	-21.7729		-69.4902	58.1911	-31.568	-18.8052	-22.5224	-29.7763	-19.7683	-26.6266	-11.0322	-21.0542
-45.89	-38.0882	-68.6589	-63.3465	-63.3465	-20.9907	-10.144	-17.618	-32.6398	-13.1599	-15.9289	-59.803	-22.4351	-42.7858	-21.8425		-69.708	57.9687	-31.7129	-18.8514	-22.5741	-29.8558	-19.8735	-26.6849	-11.0665	-21.1245
-45.89	-38.1989	-68.9018	-63.5568	-63.5568	-21.0302	-10.1406	-17.6739	-32.7067	-13.1911	-15.9675	-59.9769	-22.44	-42.8679	-21.9076		-69.9131	57.747	-31.8568	-18.897	-22.6251	-29.9343	-19.9781	-26.7428	-11.1006	-21.1941
-45.88	-38.3089	-69.1432	-63.7651	-63.7651	-21.0689	-10.1368	-17.729	-32.7728	-13.2229	-16.0067	-60.1494	-22.4442	-42.9493	-21.9718		-70.1164	57.5257	-31.9961	-18.9422	-22.6757	-30.0119	-20.082	-26.8002	-11.1345	-21.2691
-45.88	-38.418	-69.3829	-63.9559	-63.9559	-21.1058	-10.1326	-17.7834	-32.8346	-13.2543	-16.0453	-60.3201	-22.4481	-43.0297	-22.0351		-70.3184	57.3045	-32.1272	-18.987	-22.7259	-30.0888	-20.1801	-26.8589	-11.1679	-21.3435
-45.88	-38.5355	-69.6202	-64.1447	-64.1447	-21.14	-10.1281	-17.8374	-32.8938	-13.2854	-16.0834	-60.4885	-22.4516	-43.1053	-22.0976		-70.5192	57.0716	-32.2571	-19.0339	-22.7785	-30.1649	-20.2749	-26.9203	-11.1985	-21.4172
-45.87	-38.6522	-69.838	-64.3314	-64.3314	-21.1733	-10.1229	-17.894	-32.952	-13.3152	-16.1199	-60.6425	-22.4548	-43.1781	-22.1594		-70.7192	56.8327	-32.386	-19.0817	-22.8322	-30.2405	-20.369	-26.9813	-11.2287	-21.4901
-45.87	-38.7677	-70.0534	-64.5164	-64.5164	-21.2058	-10.1174	-17.9518	-33.0092	-13.343	-16.154	-60.7941	-22.4577	-43.2499	-22.2207		-70.9182	56.5944	-32.5141	-19.1291	-22.8854	-30.3176	-20.4597	-27.0417	-11.2585	-21.5587
-45.87	-38.8821	-70.2665	-64.6996	-64.6996	-21.2374	-10.1115	-18.0093	-33.0656	-13.3704	-16.1875	-60.9436	-22.4602	-43.3208	-22.2848		-71.1275	56.3569	-32.6417	-19.1761	-22.9382	-30.3984	-20.5499	-27.1013	-11.288	-21.6245
-45.86	-38.9895	-70.4776	-64.8815	-64.8815	-21.2682	-10.1052	-18.0665	-33.121	-13.3972	-16.2202	-61.0912	-22.4624	-43.3909	-22.35		-71.3415	56.1266	-32.7689	-19.2213	-22.9892	-30.4785	-20.6395	-27.1559	-11.3171	-21.6896
-45.86	-39.0929	-70.6871	-65.0671	-65.0671	-21.2983	-10.0989	-18.122	-33.1757	-13.4236	-16.2524	-61.2371	-22.4645	-43.4604	-22.4144		-71.5542	55.9091	-32.9027	-19.2638	-23.037	-30.5577	-20.7287	-27.2097	-11.3459	-21.754
-45.85	-39.1949	-70.8951	-65.2615	-65.2615	-21.3293	-10.0924	-18.1745	-33.2343	-13.4496	-16.284	-61.3816	-22.4662	-43.5295	-22.478		-71.7652	55.6928	-33.0396	-19.3057	-23.0843	-30.6358	-20.8249	-27.2629	-11.3752	-21.8177
-45.85	-39.2957	-71.1075	-65.4543	-65.4543	-21.3604	-10.0855	-18.2268	-33.292	-13.4752	-16.3151	-61.5288	-22.4674	-43.604	-22.5391		-71.9691	55.4776	-33.1759	-19.3482	-23.131	-30.7073	-20.9204	-27.3155	-11.4056	-21.881
-45.85	-39.3953	-71.3301	-65.6452	-65.6452	-21.3907	-10.078	-18.2791	-33.3487	-13.5019	-16.3474	-61.6826	-22.4683	-43.6778	-22.5963		-72.1607	55.2629	-33.3114	-19.3901	-23.1773	-30.7778	-21.0151	-27.3676	-11.4357	-21.9439
-45.84	-39.494	-71.5511	-65.834	-65.834	-21.4201	-10.0701	-18.3314	-33.4044	-13.529	-16.3801	-61.8348	-22.4686	-43.7512	-22.6526		-72.3505	55.0487	-33.4425	-19.4316	-23.223	-30.8472	-21.109	-27.4191	-11.4654	-22.0117
-45.84	-39.5918	-71.7701	-66.0068	-66.0068	-21.4478	-10.0616	-18.3837	-33.4564	-13.5556	-16.4121	-61.9886	-22.4686	-43.8238	-22.708		-72.5388	54.8346	-33.5659	-19.4727	-23.2684	-30.9157	-21.1975	-27.4717	-11.4945	-22.079
-45.83	-39.6969	-71.9866	-66.1774	-66.1774	-21.4734	-10.0527	-18.4359	-33.5059	-13.5817	-16.4437	-62.1368	-22.4683	-43.8919	-22.7625		-72.7258	54.6089	-33.6881	-19.5155	-23.3158	-30.9834	-21.2827	-27.5267	-11.5211	-22.1458
-45.83	-39.801	-72.185	-66.3458	-66.3458	-21.498	-10.0427	-18.4908	-33.5543	-13.6066	-16.4737	-62.2755	-22.4677	-43.9575	-22.8163		-72.9114	54.3776	-33.8094	-19.5589	-23.364	-31.0503	-21.3669	-27.5811	-11.5471	-22.212
-45.83	-39.9039	-72.3808	-66.5122	-66.5122	-21.5219	-10.0321	-18.5469	-33.6017	-13.6297	-16.5017	-62.412	-22.4667	-44.0223	-22.8693		-73.0962	54.1467	-33.9297	-19.6007	-23.4117	-31.1184	-21.4503	-27.6348	-11.5726	-22.2743
-45.82	-40.0054	-72.5742	-66.6768	-66.6768	-21.5449	-10.0211	-18.6025	-33.648	-13.6523	-16.529	-62.5466	-22.4653	-44.0863	-22.9246		-73.2903	53.9167	-34.0494	-19.6418	-23.4586	-31.1896	-21.533	-27.6877	-11.5977	-22.3343
-45.82	-40.1007	-72.7655	-66.8399	-66.8399	-21.5671	-10.0097	-18.6574	-33.6932	-13.6742	-16.5557	-62.6791	-22.4636	-44.1497	-22.9805		-73.4885	53.6934	-34.1683	-19.6812	-23.5035	-31.26	-21.615	-27.736	-11.6224	-22.3937
-45.81	-40.1921	-72.9549	-67.0061	-67.0061	-21.5885	-9.99852	-18.7101	-33.7375	-13.6956	-16.5818	-62.8101	-22.4615	-44.2127	-23.0355		-73.6852	53.4827	-34.2932	-19.718	-23.5453	-31.3295	-21.6965	-27.7836	-11.6466	-22.4525
-45.81	-40.2821	-73.1426	-67.1797	-67.1797	-21.6104	-9.98721	-18.7593	-33.7846	-13.7164	-16.6073	-62.9359	-22.4591	-44.2767	-23.0895		-73.88	53.2731	-34.4205	-19.754	-23.5862	-31.398	-21.7841	-27.8303	-11.6712	-22.511
-45.81	-40.3707	-73.3339	-67.3515	-67.3515	-21.6321	-9.97552	-18.8075	-33.8307	-13.7367	-16.6322	-63.0674	-22.4561	-44.3456	-23.141		-74.0681	53.0644	-34.547	-19.7893	-23.6262	-31.4605	-21.871	-27.8765	-11.6969	-22.5691
-45.8	-40.458	-73.5342	-67.5212	-67.5212	-21.6528	-9.96336	-18.8549	-33.8757	-13.7576	-16.658	-63.2009	-22.4529	-44.4138	-23.1889		-74.2448	52.8566	-34.6724	-19.8241	-23.6653	-31.522	-21.9571	-27.922	-11.7221	-22.627
-45.8	-40.5442	-73.7326	-67.6888	-67.6888	-21.6727	-9.95073	-18.9015	-33.9195	-13.7786	-16.684	-63.3325	-22.4496	-44.4814	-23.2358		-74.4195	52.6491	-34.7933	-19.8581	-23.7035	-31.5824	-22.0422	-27.9669	-11.747	-22.6894
-45.8	-40.6293	-73.9289	-67.8419	-67.8419	-21.6911	-9.93752	-18.9475	-33.9601	-13.7989	-16.7093	-63.4621	-22.4458	-44.5482	-23.2816		-74.5925	52.442	-34.907	-19.8917	-23.7409	-31.6419	-22.1222	-28.0125	-11.7714	-22.7516
-45.79	-40.7206	-74.1226	-67.9926	-67.9926	-21.7078	-9.9237	-18.9932	-33.9985	-13.8187	-16.734	-63.5865	-22.4416	-44.6107	-23.3265		-74.7638	52.2239	-35.0193	-19.9266	-23.7797	-31.7006	-22.1991	-28.06	-11.7936	-22.8133
-45.79	-40.8107	-74.2998	-68.141	-68.141	-21.7234	-9.9083	-19.0412	-34.0357	-13.8374	-16.7573	-63.7024	-22.437	-44.6709	-23.3705		-74.9339	52.0007	-35.1305	-19.962	-23.8189	-31.7586	-22.2752	-28.107	-11.8154	-22.8746
-45.78	-40.8996	-74.4742	-68.2872	-68.2872	-21.7382	-9.89221	-19.0903	-34.0716	-13.8546	-16.7788	-63.8161	-22.432	-44.7285	-23.4137		-75.1028	51.7784	-35.2406	-19.9968	-23.8573	-31.8176	-22.3505	-28.1531	-11.8368	-22.9322
-45.78	-40.9891	-74.6462	-68.4316	-68.4316	-21.752	-9.87545	-19.1392	-34.1064	-13.8711	-16.7996	-63.9276	-22.4265	-44.7854	-23.4586		-75.2799	51.5574	-35.3501	-20.031	-23.8949	-31.8791	-22.4251	-28.1984	-11.8577	-22.9878
-45.78	-41.073	-74.8159	-68.5742	-68.5742	-21.7649	-9.85803	-19.1879	-34.1401	-13.887	-16.8196	-64.0371	-22.4202	-44.8417	-23.5039		-75.4604	51.3433	-35.4586	-20.0636	-23.9309	-31.9399	-22.4991	-28.2396	-11.8783	-23.0427
-45.77	-41.1533	-74.9834	-68.7191	-68.7191	-21.777	-9.84097	-19.2352	-34.1728	-13.9023	-16.8389	-64.145	-22.4134	-44.8973	-23.5484		-75.6392	51.1416	-35.5725	-20.0939	-23.9643	-31.9997	-22.5725	-28.28	-11.8986	-23.0971
-45.77	-41.232	-75.1488	-68.8702	-68.8702	-21.789	-9.8237	-19.2797	-34.2073	-13.9171	-16.8575	-64.2511	-22.4061	-44.9527	-23.592		-75.8161	50.9416	-35.6886	-20.1236	-23.9971	-32.0586	-22.6515	-28.3197	-11.9191	-23.151
-45.76	-41.3093	-75.3215	-69.0195	-69.0195	-21.8004	-9.80579	-19.3239	-34.2408	-13.9313	-16.8754	-64.3614	-22.3983	-45.0123	-23.6336		-75.9867	50.7428	-35.8036	-20.1527	-24.0292	-32.1122	-22.7298	-28.3587	-11.9404	-23.2045
-45.76	-41.3853	-75.5016	-69.1667	-69.1667	-21.811	-9.78718	-19.3678	-34.2731	-13.9459	-16.8938	-64.4731	-22.3903	-45.0714	-23.6721		-76.1466	50.5452	-35.9175	-20.1811	-24.0607	-32.1647	-22.8072	-28.3969	-11.9614	-23.2575
-45.75	-41.4599	-75.6796	-69.3115	-69.3115	-21.8207	-9.76788	-19.4113	-34.3044	-13.9604	-16.912	-64.5828	-22.3824	-45.1299	-23.7097		-76.3046	50.3485	-36.027	-20.2089	-24.0917	-32.2163	-22.8836	-28.4344	-11.9821	-23.3146
-45.75	-41.5313	-75.8552	-69.4437	-69.4437	-21.8292	-9.74788	-19.4545	-34.3331	-13.9743	-16.9296	-64.6904	-22.3742	-45.1876	-23.7463		-76.4607	50.1524	-36.1298	-20.2362	-24.1222	-32.2669	-22.9554	-28.4724	-12.0024	-23.3711
-45.75	-41.6077	-76.024	-69.5733	-69.5733	-21.8365	-9.72724	-19.4972	-34.3601	-13.9876	-16.9464	-64.7931	-22.3655	-45.2417	-23.782		-76.6152	49.9463	-36.231	-20.2646	-24.154	-32.3166	-23.0242	-28.5119	-12.0208	-23.427
-45.74	-41.6829	-76.1819	-69.7006	-69.7006	-21.843	-9.70448	-19.5417	-34.386	-14.0001	-16.9621	-64.8886	-22.3564	-45.2935	-23.8167		-76.7681	49.7354	-36.3309	-20.2933	-24.1862	-32.3657	-23.092	-28.5506	-12.0388	-23.4822
-45.74	-41.7567	-76.3372	-69.8258	-69.8258	-21.8485	-9.68115	-19.5868	-34.4108	-14.0113	-16.9764	-64.9818	-22.347	-45.3442	-23.8504		-76.9198	49.5255	-36.4296	-20.3214	-24.2178	-32.4154	-23.1588	-28.5884	-12.0563	-23.5339
-45.73	-41.829	-76.4855	-69.9489	-69.9489	-21.8532	-9.6573	-19.6311	-34.4345	-14.022	-16.99	-65.0729	-22.3371	-45.3941	-23.8853		-77.0785	49.3169	-36.5274	-20.349	-24.2488	-32.4672	-23.2247	-28.6254	-12.0735	-23.5835
-45.73	-41.8965	-76.6315	-70.07	-70.07	-21.8568	-9.63306	-19.6744	-34.4574	-14.032	-17.0028	-65.1621	-22.3263	-45.4429	-23.9201		-77.2401	49.1149	-36.6242	-20.3752	-24.2784	-32.5182	-23.2899	-28.6589	-12.0904	-23.6322
-45.72	-41.9607	-76.7751	-70.1926	-70.1926	-21.8595	-9.6097	-19.7157	-34.4793	-14.0415	-17.0149	-65.2494	-22.3148	-45.4909	-23.954		-77.3998	48.9246	-36.7258	-20.3996	-24.3059	-32.5684	-23.3542	-28.6916	-12.1069	-23.6803
-45.72	-42.0233	-76.9168	-70.3203	-70.3203	-21.8616	-9.58664	-19.755	-34.5022	-14.0506	-17.0264	-65.3349	-22.3027	-45.5381	-23.9867		-77.5575	48.7356	-36.8291	-20.4232	-24.3326	-32.6175	-23.4231	-28.7235	-12.1235	-23.7277
-45.72	-42.0846	-77.0645	-70.4459	-70.4459	-21.863	-9.56324	-19.7933	-34.5242	-14.0591	-17.0372	-65.4236	-22.2903	-45.5885	-24.0176		-77.7091	48.5479	-36.9315	-20.4463	-24.3585	-32.6622	-23.4912	-28.7546	-12.1408	-23.7743
-45.71	-42.1444	-77.2143	-70.5692	-70.5692	-21.8633	-9.53945	-19.8307	-34.5452	-14.0677	-17.0481	-65.5131	-22.2777	-45.6378	-24.046		-77.851	48.3611	-37.0327	-20.4686	-24.3837	-32.706	-23.5583	-28.785	-12.1577	-23.8205
-45.71	-42.2029	-77.362	-70.6902	-70.6902	-21.8628	-9.51533	-19.8675	-34.5652	-14.0759	-17.0587	-65.6006	-22.2653	-45.686	-24.0733		-77.9908	48.1751	-37.1302	-20.4904	-24.408	-32.7488	-23.6243	-28.8156	-12.1743	-23.8699
-45.7	-42.2602	-77.5071	-70.8003	-70.8003	-21.8614	-9.49082	-19.9037	-34.5834	-14.0836	-17.0687	-65.6859	-22.2526	-45.733	-24.0997		-78.1287	47.9894	-37.2215	-20.5115	-24.4316	-32.7908	-23.6862	-28.8463	-12.1905	-23.9187
-45.7	-42.3212	-77.6463	-70.9078	-70.9078	-21.8593	-9.46591	-19.9396	-34.6001	-14.0906	-17.0781	-65.7669	-22.2394	-45.7767	-24.1252		-78.2646	47.7941	-37.3115	-20.5334	-24.4557	-32.8321	-23.7454	-28.8781	-12.2056	-23.9667
-45.69	-42.381	-77.7759	-71.0129	-71.0129	-21.8564	-9.43867	-19.9772	-34.6159	-14.0967	-17.0866	-65.8418	-22.2258	-45.8178	-24.1498		-78.3988	47.5944	-37.4002	-20.5552	-24.4798	-32.8727	-23.8037	-28.9092	-12.2202	-24.0139
-45.69	-42.4392	-77.9027	-71.1157	-71.1157	-21.8525	-9.41103	-20.0147	-34.6305	-14.102	-17.094	-65.9144	-22.2118	-45.8578	-24.1735		-78.5315	47.3957	-37.4878	-20.5764	-24.5029	-32.9138	-23.8612	-28.9396	-12.2345	-24.058
-45.69	-42.4962	-78.0269	-71.2162	-71.2162	-21.8477	-9.38306	-20.0522	-34.6442	-14.1066	-17.1008	-65.9848	-22.1973	-45.8966	-24.1978		-78.6703	47.1983	-37.5765	-20.5968	-24.5251	-32.9565	-23.918	-28.9684	-12.2484	-24.1001
-45.68	-42.5489	-78.1486	-71.3149	-71.3149	-21.842	-9.35473	-20.0896	-34.6568	-14.1107	-17.107	-66.0533	-22.1817	-45.9343	-24.2218		-78.8112	47.0072	-37.664	-20.616	-24.5458	-32.9985	-23.974	-28.9951	-12.2619	-24.1414
-45.68	-42.5988	-78.268	-71.4142	-71.4142	-21.8353	-9.32758	-20.1251	-34.6683	-14.1142	-17.1124	-66.1198	-22.1654	-45.971	-24.2448		-78.9502	46.8272	-37.7553	-20.6335	-24.5645	-33.0406	-24.0293	-29.0203	-12.2751	-24.182
-45.67	-42.6472	-78.3853	-71.5172	-71.5172	-21.8274	-9.30079	-20.1595	-34.68	-14.1172	-17.1172	-66.1844	-22.1486	-46.0067	-24.2667		-79.087	46.6489	-37.8477	-20.6502	-24.5824	-33.0808	-24.0886	-29.0446	-12.2883	-24.222
-45.67	-42.6941	-78.5072	-71.6181	-71.6181	-21.8185	-9.27358	-20.1939	-34.6905	-14.1196	-17.1213	-66.2511	-22.1314	-46.0448	-24.287		-79.2185	46.4718	-37.9388	-20.6661	-24.5993	-33.1182	-24.1469	-29.0683	-12.3016	-24.2612
-45.66	-42.7396	-78.6304	-71.7167	-71.7167	-21.8087	-9.24588	-20.2282	-34.6999	-14.1217	-17.1251	-66.3176	-22.1144	-46.0819	-24.3053		-79.3415	46.2958	-38.0282	-20.6811	-24.6154	-33.1547	-24.2043	-29.0911	-12.3144	-24.3
-45.66	-42.7838	-78.7514	-71.813	-71.813	-21.7979	-9.21761	-20.2624	-34.7081	-14.1232	-17.1285	-66.3822	-22.098	-46.1179	-24.3225		-79.4622	46.1207	-38.1118	-20.6955	-24.6307	-33.1902	-24.2607	-29.1133	-12.3269	-24.3413
-45.65	-42.8265	-78.8698	-71.9002	-71.9002	-21.7866	-9.18873	-20.2966	-34.715	-14.1242	-17.1312	-66.4446	-22.0813	-46.1528	-24.3387		-79.5809	45.9461	-38.1897	-20.709	-24.6453	-33.225	-24.3131	-29.136	-12.3389	-24.3821
-45.65	-42.8718	-78.9828	-71.9848	-71.9848	-21.7751	-9.15915	-20.3305	-34.7206	-14.1246	-17.1332	-66.5035	-22.0642	-46.185	-24.3539		-79.6978	45.7627	-38.2659	-20.7228	-24.6602	-33.2589	-24.3632	-29.1587	-12.3498	-24.422
-45.64	-42.9157	-79.0875	-72.0669	-72.0669	-21.7627	-9.12667	-20.3672	-34.725	-14.1245	-17.1346	-66.5574	-22.0467	-46.2152	-24.368		-79.8129	45.5752	-38.3409	-20.7364	-24.675	-33.2913	-24.4123	-29.1805	-12.3602	-24.4612
-45.64	-42.9583	-79.1894	-72.1468	-72.1468	-21.7494	-9.09348	-20.4035	-34.7281	-14.1239	-17.1354	-66.609	-22.0288	-46.2443	-24.3811		-79.9265	45.3888	-38.4147	-20.7492	-24.6891	-33.325	-24.4603	-29.2016	-12.3701	-24.4976
-45.63	-42.9995	-79.2886	-72.2245	-72.2245	-21.7352	-9.0597	-20.4394	-34.7301	-14.1227	-17.1355	-66.6586	-22.0103	-46.2724	-24.3941		-80.0449	45.2036	-38.4873	-20.7613	-24.7026	-33.3588	-24.5075	-29.2214	-12.3796	-24.5321
-45.63	-43.0372	-79.3853	-72.3001	-72.3001	-21.72	-9.02536	-20.4748	-34.731	-14.1209	-17.1351	-66.7061	-21.9904	-46.2995	-24.4066		-80.1647	45.0245	-38.5589	-20.7725	-24.715	-33.392	-24.5539	-29.2394	-12.3887	-24.5659
-45.63	-43.0725	-79.4794	-72.3757	-72.3757	-21.7038	-8.99233	-20.5079	-34.7306	-14.1186	-17.134	-66.7516	-21.9695	-46.3257	-24.4179		-80.2825	44.8514	-38.6335	-20.7826	-24.7263	-33.4243	-24.5994	-29.2568	-12.3974	-24.5987
-45.62	-43.1063	-79.5712	-72.4537	-72.4537	-21.686	-8.95973	-20.5397	-34.7295	-14.1157	-17.1323	-66.7949	-21.948	-46.351	-24.4282		-80.3983	44.6799	-38.7092	-20.7921	-24.7369	-33.4551	-24.648	-29.2734	-12.406	-24.6307
-45.62	-43.1386	-79.6662	-72.5295	-72.5295	-21.6669	-8.92658	-20.571	-34.7272	-14.1121	-17.1299	-66.8391	-21.926	-46.3778	-24.4373		-80.509	44.5096	-38.7837	-20.8009	-24.7469	-33.4835	-24.6956	-29.2892	-12.4146	-24.662
-45.61	-43.1694	-79.7618	-72.6031	-72.6031	-21.6468	-8.89294	-20.6019	-34.7238	-14.1079	-17.127	-66.8825	-21.904	-46.4037	-24.445		-80.6121	44.3402	-38.8569	-20.8091	-24.7561	-33.511	-24.7422	-29.3043	-12.4228	-24.6924
-45.61	-43.1987	-79.8551	-72.6744	-72.6744	-21.6258	-8.8587	-20.6325	-34.7193	-14.103	-17.1234	-66.9239	-21.8829	-46.4287	-24.4517		-80.7128	44.1717	-38.9272	-20.8167	-24.7648	-33.5377	-24.7877	-29.3186	-12.4306	-24.7249
-45.6	-43.2267	-79.9457	-72.7385	-72.7385	-21.6046	-8.82388	-20.6629	-34.7142	-14.0976	-17.1191	-66.9629	-21.8612	-46.4529	-24.4573		-80.8113	44.0036	-38.9925	-20.8236	-24.7728	-33.5636	-24.8299	-29.3332	-12.4379	-24.7565
-45.6	-43.256	-80.0315	-72.8	-72.8	-21.5837	-8.78842	-20.6933	-34.7082	-14.0915	-17.1142	-66.9989	-21.8391	-46.475	-24.462		-80.9077	43.8273	-39.0567	-20.8305	-24.7807	-33.5889	-24.87	-29.3475	-12.4443	-24.7874
-45.59	-43.2839	-80.1107	-72.8592	-72.8592	-21.5619	-8.74964	-20.7263	-34.701	-14.085	-17.1088	-67.0311	-21.8166	-46.4957	-24.4657		-81.002	43.6517	-39.1196	-20.837	-24.7881	-33.6134	-24.909	-29.361	-12.4501	-24.8173
-45.59	-43.3103	-80.1871	-72.916	-72.916	-21.5393	-8.7103	-20.7592	-34.6928	-14.0784	-17.1031	-67.0611	-21.7935	-46.5156	-24.4684		-81.0944	43.4771	-39.1813	-20.8427	-24.7947	-33.6387	-24.9471	-29.3737	-12.4554	-24.845
-45.58	-43.3351	-80.2609	-72.9705	-72.9705	-21.5158	-8.67042	-20.792	-34.6834	-14.0711	-17.0969	-67.089	-21.77	-46.5346	-24.4704		-81.1902	43.3039	-39.2418	-20.8476	-24.8006	-33.6641	-24.9844	-29.3854	-12.4602	-24.8711
-45.58	-43.3576	-80.332	-73.0227	-73.0227	-21.4912	-8.63009	-20.8246	-34.673	-14.0633	-17.09	-67.1149	-21.7449	-46.553	-24.4718		-81.2868	43.1406	-39.3011	-20.8517	-24.8054	-33.6887	-25.0209	-29.3958	-12.4644	-24.8965
-45.57	-43.3779	-80.4006	-73.0744	-73.0744	-21.4658	-8.59142	-20.8553	-34.6615	-14.055	-17.0824	-67.1385	-21.7186	-46.5708	-24.4721		-81.3813	42.9831	-39.3628	-20.8549	-24.8092	-33.7125	-25.0565	-29.4054	-12.468	-24.921
-45.57	-43.3968	-80.4669	-73.127	-73.127	-21.4381	-8.55339	-20.8847	-34.6483	-14.046	-17.0742	-67.1601	-21.692	-46.5878	-24.4715		-81.4737	42.8271	-39.4248	-20.8571	-24.812	-33.7349	-25.0945	-29.4142	-12.4712	-24.9449
-45.56	-43.4142	-80.5349	-73.1774	-73.1774	-21.4089	-8.51497	-20.9135	-34.634	-14.0365	-17.0654	-67.1811	-21.6649	-46.6057	-24.4701		-81.5616	42.6723	-39.4855	-20.8585	-24.8138	-33.7554	-25.1315	-29.4222	-12.4742	-24.9679
-45.56	-43.4301	-80.6026	-73.2256	-73.2256	-21.3788	-8.47609	-20.9415	-34.6188	-14.0259	-17.0555	-67.2009	-21.6382	-46.623	-24.4681		-81.6434	42.5188	-39.5447	-20.8591	-24.8148	-33.775	-25.1676	-29.4294	-12.4765	-24.9902
-45.56	-43.4446	-80.6678	-73.2715	-73.2715	-21.3477	-8.43673	-20.9686	-34.6026	-14.0145	-17.0449	-67.2184	-21.6126	-46.6393	-24.4652		-81.723	42.3662	-39.6011	-20.8589	-24.8148	-33.7937	-25.2026	-29.4359	-12.4783	-25.0139
-45.55	-43.4576	-80.7305	-73.3122	-73.3122	-21.3168	-8.39682	-20.9946	-34.5864	-14.0025	-17.0336	-67.2336	-21.5865	-46.6549	-24.4613		-81.8005	42.2142	-39.6533	-20.8578	-24.8139	-33.8116	-25.235	-29.4421	-12.4796	-25.0368
-45.55	-43.4707	-80.7892	-73.3505	-73.3505	-21.2869	-8.35642	-21.0195	-34.5697	-13.9898	-17.0217	-67.2466	-21.5601	-46.6689	-24.4566		-81.8761	42.0505	-39.7041	-20.856	-24.8123	-33.8288	-25.2654	-29.4476	-12.4803	-25.0588
-45.54	-43.4824	-80.8426	-73.3864	-73.3864	-21.2561	-8.31239	-21.0455	-34.5521	-13.977	-17.0095	-67.257	-21.5331	-46.6815	-24.4509		-81.9498	41.8876	-39.7535	-20.8535	-24.81	-33.8452	-25.2948	-29.4522	-12.4806	-25.08
-45.54	-43.4927	-80.8933	-73.42	-73.42	-21.2246	-8.26791	-21.0702	-34.5335	-13.9643	-16.997	-67.2653	-21.5057	-46.6932	-24.4441		-82.0218	41.7256	-39.8017	-20.8502	-24.8069	-33.862	-25.3234	-29.4559	-12.4803	-25.0995
-45.53	-43.5016	-80.9414	-73.4514	-73.4514	-21.1921	-8.22312	-21.0936	-34.5139	-13.951	-16.9839	-67.2714	-21.4777	-46.7039	-24.4363		-82.0962	41.5649	-39.8489	-20.8461	-24.803	-33.8785	-25.351	-29.4587	-12.4796	-25.1176
-45.53	-43.5088	-80.9868	-73.4805	-73.4805	-21.1588	-8.17806	-21.1155	-34.4932	-13.9372	-16.9702	-67.2756	-21.4477	-46.7137	-24.4273		-82.1707	41.4132	-39.8949	-20.8413	-24.7986	-33.8943	-25.3779	-29.4606	-12.4784	-25.135
-45.52	-43.5143	-81.0298	-73.5084	-73.5084	-21.1245	-8.13509	-21.1353	-34.4712	-13.9227	-16.9558	-67.2776	-21.4166	-46.7224	-24.4173		-82.2432	41.2669	-39.9427	-20.8361	-24.7937	-33.9092	-25.4039	-29.4615	-12.4768	-25.1514
-45.52	-43.5183	-81.0705	-73.5359	-73.5359	-21.0875	-8.09306	-21.1534	-34.4468	-13.9077	-16.9407	-67.2777	-21.3849	-46.7302	-24.4063		-82.3137	41.1218	-39.9908	-20.8301	-24.7881	-33.923	-25.4313	-29.4616	-12.4746	-25.167
-45.51	-43.521	-81.1115	-73.5612	-73.5612	-21.0488	-8.05085	-21.1706	-34.4211	-13.892	-16.9249	-67.2761	-21.3528	-46.7379	-24.3948		-82.3805	40.9779	-40.0378	-20.8233	-24.7819	-33.9354	-25.4579	-29.4607	-12.4721	-25.1818
-45.51	-43.5222	-81.1515	-73.5845	-73.5845	-21.0091	-8.00842	-21.1868	-34.3943	-13.875	-16.9077	-67.2726	-21.3213	-46.7447	-24.3831		-82.442	40.835	-40.0836	-20.8159	-24.7751	-33.9469	-25.4836	-29.4589	-12.469	-25.1958
-45.5	-43.5219	-81.1891	-73.6054	-73.6054	-20.9686	-7.96564	-21.2024	-34.3664	-13.857	-16.8899	-67.2671	-21.2911	-46.7503	-24.3705		-82.5013	40.6929	-40.1272	-20.8078	-24.7676	-33.9577	-25.508	-29.4562	-12.4656	-25.2104
-45.5	-43.5202	-81.224	-73.6229	-73.6229	-20.9285	-7.92251	-21.2174	-34.339	-13.8385	-16.8714	-67.2594	-21.2606	-46.7548	-24.3569		-82.5585	40.5514	-40.1673	-20.799	-24.7595	-33.9677	-25.5303	-29.4525	-12.4617	-25.224
-45.49	-43.5174	-81.2557	-73.6382	-73.6382	-20.8898	-7.87897	-21.2321	-34.3112	-13.8193	-16.8523	-67.2501	-21.2298	-46.7582	-24.3425		-82.6138	40.3991	-40.2064	-20.7892	-24.7503	-33.9771	-25.551	-29.4479	-12.4578	-25.2368
-45.49	-43.5133	-81.2836	-73.6511	-73.6511	-20.8503	-7.83161	-21.2476	-34.2824	-13.8002	-16.8337	-67.2394	-21.1986	-46.7605	-24.327		-82.6672	40.2476	-40.2442	-20.7787	-24.7405	-33.9858	-25.5706	-29.4423	-12.4534	-25.2487
-45.48	-43.5077	-81.3088	-73.6618	-73.6618	-20.8088	-7.78385	-21.2627	-34.2524	-13.7816	-16.815	-67.2266	-21.167	-46.7618	-24.3106		-82.7188	40.0971	-40.2808	-20.7676	-24.73	-33.9942	-25.5893	-29.4357	-12.4486	-25.2593
-45.48	-43.5008	-81.3314	-73.6701	-73.6701	-20.7665	-7.73576	-21.2774	-34.2212	-13.7624	-16.7958	-67.2119	-21.1348	-46.7622	-24.2924		-82.7715	39.9479	-40.3161	-20.756	-24.7188	-34.0023	-25.6071	-29.4285	-12.4435	-25.2689
-45.47	-43.493	-81.3515	-73.6761	-73.6761	-20.7233	-7.68739	-21.2917	-34.1887	-13.7428	-16.776	-67.1952	-21.1005	-46.7618	-24.2723		-82.8241	39.8074	-40.3502	-20.7442	-24.7077	-34.0097	-25.6239	-29.421	-12.4378	-25.2776
-45.47	-43.4839	-81.369	-73.6801	-73.6801	-20.6791	-7.64121	-21.3049	-34.155	-13.7226	-16.7555	-67.1764	-21.0648	-46.7606	-24.2512		-82.8746	39.672	-40.3852	-20.7326	-24.6961	-34.0164	-25.6399	-29.4126	-12.4317	-25.2855
-45.46	-43.4735	-81.3841	-73.6826	-73.6826	-20.6317	-7.59603	-21.3173	-34.1177	-13.7018	-16.7344	-67.1555	-21.0285	-46.7585	-24.229		-82.9232	39.5379	-40.4199	-20.7205	-24.6838	-34.0222	-25.6567	-29.4033	-12.4251	-25.2927
-45.46	-43.4617	-81.3982	-73.6831	-73.6831	-20.5824	-7.55049	-21.3291	-34.0792	-13.6803	-16.7127	-67.1317	-20.9918	-46.7557	-24.2071		-82.9686	39.4051	-40.4531	-20.708	-24.6707	-34.027	-25.6725	-29.3931	-12.4178	-25.2991
-45.45	-43.4483	-81.4106	-73.6815	-73.6815	-20.5322	-7.50455	-21.3405	-34.0396	-13.6572	-16.6888	-67.1056	-20.9557	-46.7522	-24.185		-83.0099	39.2733	-40.485	-20.695	-24.6567	-34.031	-25.6874	-29.3821	-12.41	-25.3048
-45.45	-43.4335	-81.4204	-73.6778	-73.6778	-20.4824	-7.45806	-21.3514	-33.999	-13.6329	-16.6642	-67.0771	-20.9211	-46.7477	-24.1618		-83.0492	39.1424	-40.5147	-20.6815	-24.6419	-34.0342	-25.7013	-29.3701	-12.4019	-25.3106
-45.44	-43.4172	-81.4276	-73.6724	-73.6724	-20.4344	-7.41103	-21.3618	-33.9596	-13.6079	-16.6389	-67.0468	-20.886	-46.7425	-24.1377		-83.0864	39.0123	-40.5417	-20.6676	-24.6262	-34.0367	-25.7137	-29.3569	-12.3933	-25.3156
-45.44	-43.3987	-81.4326	-73.6648	-73.6648	-20.3872	-7.36336	-21.3717	-33.9204	-13.5824	-16.6131	-67.0154	-20.8506	-46.7367	-24.1131		-83.1216	38.8724	-40.5673	-20.6525	-24.6087	-34.0385	-25.7248	-29.3424	-12.3851	-25.3199
-45.43	-43.3787	-81.4352	-73.655	-73.655	-20.3392	-7.31136	-21.3822	-33.8802	-13.557	-16.5881	-66.9839	-20.8147	-46.7303	-24.0874		-83.155	38.7334	-40.5917	-20.6365	-24.5902	-34.0395	-25.735	-29.3271	-12.3764	-25.3235
-45.43	-43.3574	-81.4354	-73.6428	-73.6428	-20.2905	-7.25882	-21.3921	-33.839	-13.5323	-16.5633	-66.9507	-20.7783	-46.7232	-24.0609		-83.1863	38.5958	-40.6148	-20.62	-24.5709	-34.04	-25.7442	-29.3111	-12.3674	-25.3262
-45.42	-43.3348	-81.433	-73.6283	-73.6283	-20.2409	-7.20579	-21.4015	-33.7969	-13.5071	-16.5379	-66.9156	-20.7414	-46.7153	-24.0314		-83.2178	38.4596	-40.6368	-20.6031	-24.5507	-34.0398	-25.7525	-29.2948	-12.3579	-25.3281
-45.42	-43.3121	-81.4283	-73.6114	-73.6114	-20.1904	-7.15236	-21.4104	-33.7536	-13.4813	-16.5119	-66.8786	-20.7021	-46.7069	-24.0008		-83.2485	38.3315	-40.6578	-20.586	-24.5309	-34.0387	-25.7599	-29.2787	-12.3479	-25.3294
-45.41	-43.2889	-81.4212	-73.5921	-73.5921	-20.139	-7.10133	-21.4185	-33.7092	-13.4548	-16.4852	-66.8396	-20.6614	-46.6977	-23.9694		-83.2771	38.2083	-40.679	-20.5694	-24.5109	-34.037	-25.7664	-29.2619	-12.3374	-25.3298
-45.41	-43.2642	-81.4119	-73.5702	-73.5702	-20.0828	-7.05136	-21.4259	-33.6604	-13.4276	-16.4579	-66.7986	-20.6203	-46.6877	-23.9371		-83.3037	38.0867	-40.6998	-20.5523	-24.4901	-34.0345	-25.7727	-29.2444	-12.3262	-25.3293
-45.4	-43.2383	-81.4002	-73.5464	-73.5464	-20.0257	-7.00103	-21.4329	-33.6107	-13.3996	-16.43	-66.7538	-20.5789	-46.6764	-23.9059		-83.3278	37.9665	-40.7193	-20.5346	-24.4687	-34.0314	-25.7781	-29.2261	-12.3141	-25.328
-45.4	-43.2108	-81.3859	-73.5204	-73.5204	-19.9678	-6.95027	-21.4397	-33.56	-13.3694	-16.3994	-66.7059	-20.5383	-46.6643	-23.8747		-83.3489	37.8475	-40.7378	-20.5162	-24.4465	-34.0275	-25.7825	-29.2072	-12.3016	-25.3259
-45.39	-43.182	-81.3691	-73.4923	-73.4923	-19.9092	-6.89906	-21.4462	-33.5071	-13.3379	-16.3681	-66.656	-20.4996	-46.6516	-23.8429		-83.3679	37.7296	-40.7547	-20.4972	-24.4237	-34.0228	-25.7859	-29.1875	-12.2885	-25.323
-45.39	-43.1517	-81.3499	-73.4648	-73.4648	-19.8531	-6.84727	-21.4526	-33.4561	-13.3056	-16.3362	-66.6042	-20.4606	-46.6378	-23.8103		-83.3852	37.6124	-40.7697	-20.4776	-24.4001	-34.0172	-25.7883	-29.166	-12.2752	-25.3191
-45.38	-43.118	-81.329	-73.4352	-73.4352	-19.798	-6.79491	-21.4589	-33.4057	-13.2727	-16.3038	-66.5521	-20.4214	-46.6241	-23.7769		-83.4005	37.4865	-40.7834	-20.4563	-24.3741	-34.011	-25.7897	-29.1434	-12.2625	-25.3144
-45.38	-43.083	-81.3072	-73.4036	-73.4036	-19.7422	-6.73785	-21.4656	-33.3545	-13.2402	-16.2725	-66.5013	-20.3819	-46.6099	-23.7426		-83.4137	37.3616	-40.7958	-20.4339	-24.3475	-34.0039	-25.7903	-29.12	-12.2494	-25.3088
-45.37	-43.0466	-81.2829	-73.3698	-73.3698	-19.6858	-6.6803	-21.4722	-33.3025	-13.2089	-16.2417	-66.4488	-20.342	-46.5949	-23.7074		-83.4248	37.2377	-40.8069	-20.4108	-24.3202	-33.9959	-25.79	-29.096	-12.236	-25.3027
-45.37	-43.009	-81.2563	-73.3339	-73.3339	-19.6286	-6.6223	-21.4786	-33.2496	-13.1771	-16.2103	-66.3945	-20.3017	-46.5792	-23.6688		-83.435	37.115	-40.8166	-20.3871	-24.2924	-33.9869	-25.7888	-29.072	-12.2222	-25.296
-45.36	-42.9721	-81.2273	-73.2958	-73.2958	-19.5706	-6.56403	-21.4847	-33.1957	-13.1447	-16.1785	-66.3384	-20.2588	-46.5626	-23.6291		-83.4436	36.9995	-40.825	-20.3634	-24.2656	-33.9772	-25.7868	-29.0487	-12.2079	-25.2884
-45.36	-42.9351	-81.196	-73.2546	-73.2546	-19.5117	-6.50852	-21.4903	-33.1422	-13.1119	-16.146	-66.2805	-20.2144	-46.5451	-23.5887		-83.4502	36.8883	-40.8327	-20.3404	-24.2389	-33.9668	-25.7839	-29.0249	-12.1933	-25.28
-45.35	-42.8969	-81.1623	-73.2096	-73.2096	-19.4474	-6.4543	-21.4951	-33.0837	-13.0785	-16.1129	-66.2207	-20.1697	-46.5268	-23.5474		-83.4546	36.7784	-40.8394	-20.3168	-24.2117	-33.9558	-25.7801	-29.0003	-12.1778	-25.2708
-45.35	-42.8573	-81.1249	-73.1625	-73.1625	-19.3822	-6.39991	-21.4993	-33.0244	-13.0444	-16.0792	-66.1561	-20.1246	-46.5064	-23.5076		-83.4572	36.6697	-40.8448	-20.2926	-24.1839	-33.9448	-25.7754	-28.9751	-12.1612	-25.2607
-45.34	-42.8164	-81.0844	-73.1135	-73.1135	-19.3162	-6.3453	-21.5028	-32.9643	-13.0081	-16.0423	-66.0881	-20.0804	-46.4852	-23.4681		-83.4582	36.5621	-40.8488	-20.2678	-24.1553	-33.933	-25.7696	-28.9493	-12.1442	-25.2498
-45.34	-42.7741	-81.0415	-73.0626	-73.0626	-19.2497	-6.29042	-21.5053	-32.9036	-12.9703	-16.0048	-66.0182	-20.0383	-46.4632	-23.4278		-83.4572	36.4554	-40.8514	-20.2425	-24.1261	-33.9204	-25.7629	-28.9227	-12.1267	-25.2374
-45.33	-42.7305	-80.9964	-73.014	-73.014	-19.186	-6.23521	-21.507	-32.8454	-12.932	-15.9668	-65.9467	-19.9959	-46.4402	-23.3866		-83.4543	36.3496	-40.853	-20.2165	-24.0959	-33.9071	-25.7557	-28.8941	-12.1089	-25.2242
-45.33	-42.6822	-80.9503	-72.9635	-72.9635	-19.1236	-6.17964	-21.5077	-32.7881	-12.8933	-15.9282	-65.8756	-19.9531	-46.4178	-23.3445		-83.4497	36.236	-40.8535	-20.1887	-24.0628	-33.893	-25.7478	-28.8642	-12.0921	-25.2102
-45.32	-42.6327	-80.9047	-72.9112	-72.9112	-19.0606	-6.11773	-21.5075	-32.7302	-12.8552	-15.8911	-65.8069	-19.91	-46.3953	-23.3014		-83.4432	36.1234	-40.8527	-20.1596	-24.0286	-33.878	-25.7388	-28.8336	-12.075	-25.1956
-45.32	-42.5818	-80.8569	-72.8569	-72.8569	-18.9969	-6.05548	-21.5063	-32.6716	-12.8188	-15.8546	-65.7366	-19.8663	-46.3719	-23.2574		-83.4347	36.0118	-40.8508	-20.1299	-23.9937	-33.8616	-25.7288	-28.8024	-12.0575	-25.1812
-45.31	-42.5298	-80.8071	-72.8005	-72.8005	-18.9326	-5.99297	-21.5039	-32.612	-12.7821	-15.8177	-65.6648	-19.8221	-46.3478	-23.209		-83.4242	35.9014	-40.8477	-20.0998	-23.9579	-33.844	-25.7179	-28.7716	-12.0395	-25.1666
-45.31	-42.4793	-80.7549	-72.7419	-72.7419	-18.8674	-5.93024	-21.5004	-32.5515	-12.7449	-15.7803	-65.5912	-19.7751	-46.323	-23.1596		-83.4117	35.7975	-40.8436	-20.0699	-23.9233	-33.8256	-25.7062	-28.7419	-12.0211	-25.1515
-45.31	-42.4291	-80.7005	-72.6798	-72.6798	-18.8014	-5.87197	-21.4962	-32.4899	-12.7073	-15.7423	-65.5158	-19.7265	-46.2972	-23.1094		-83.3974	35.6974	-40.8383	-20.0412	-23.8889	-33.8064	-25.6936	-28.7117	-12.0024	-25.1358
-45.31	-42.3778	-80.644	-72.6129	-72.6129	-18.7294	-5.81352	-21.4912	-32.4226	-12.6693	-15.7037	-65.4385	-19.6774	-46.2707	-23.0583		-83.3813	35.5985	-40.8317	-20.0119	-23.8538	-33.787	-25.6794	-28.6809	-11.9826	-25.1195
-45.31	-42.3252	-80.5825	-72.5441	-72.5441	-18.6566	-5.75636	-21.4853	-32.3544	-12.6307	-15.6645	-65.3555	-19.6281	-46.2413	-23.0092		-83.3645	35.5005	-40.824	-19.982	-23.818	-33.7679	-25.6647	-28.6495	-11.9616	-25.1027
-45.31	-42.2713	-80.5174	-72.4733	-72.4733	-18.5831	-5.69885	-21.4786	-32.2853	-12.5896	-15.6218	-65.2685	-19.5798	-46.211	-22.9607		-83.3465	35.4033	-40.815	-19.9515	-23.7816	-33.7482	-25.649	-28.6174	-11.9402	-25.0853
-45.31	-42.216	-80.45	-72.4006	-72.4006	-18.5091	-5.64091	-21.4713	-32.2155	-12.5471	-15.5784	-65.1799	-19.5337	-46.1798	-22.9114		-83.3267	35.3068	-40.8054	-19.9204	-23.7444	-33.7278	-25.6324	-28.5847	-11.9184	-25.0662
-45.31	-42.1595	-80.3805	-72.3321	-72.3321	-18.4384	-5.58252	-21.4637	-32.1485	-12.504	-15.5345	-65.0894	-19.4876	-46.1478	-22.8614		-83.3052	35.2109	-40.7953	-19.8885	-23.7066	-33.7067	-25.6165	-28.5496	-11.8962	-25.0465
-45.31	-42.0975	-80.3108	-72.2619	-72.2619	-18.3692	-5.52203	-21.4557	-32.0827	-12.4606	-15.4902	-65	-19.4411	-46.1167	-22.8104		-83.2818	35.1078	-40.7841	-19.8543	-23.6652	-33.6848	-25.5996	-28.5129	-11.8755	-25.0264
-45.31	-42.0341	-80.2431	-72.1899	-72.1899	-18.2996	-5.458	-21.447	-32.0162	-12.4181	-15.4477	-64.9141	-19.3944	-46.0857	-22.7586		-83.2564	35.0054	-40.7716	-19.8176	-23.6232	-33.6622	-25.5818	-28.4756	-11.8545	-25.0058
-45.31	-41.9695	-80.1732	-72.1159	-72.1159	-18.2295	-5.39355	-21.4383	-31.9489	-12.3774	-15.406	-64.8267	-19.3474	-46.0538	-22.7058		-83.2291	34.9038	-40.7582	-19.7802	-23.5806	-33.6378	-25.5631	-28.4378	-11.8331	-24.9859
-45.31	-41.9038	-80.1013	-72.0399	-72.0399	-18.1587	-5.32879	-21.4298	-31.8807	-12.3366	-15.3639	-64.7377	-19.2998	-46.0212	-22.6479		-83.1983	34.8034	-40.7435	-19.7422	-23.5376	-33.612	-25.5434	-28.4005	-11.8113	-24.9661
-45.31	-41.8406	-80.0273	-71.9621	-71.9621	-18.0872	-5.26391	-21.4213	-31.8115	-12.2954	-15.3214	-64.6471	-19.2493	-45.9877	-22.5892		-83.1656	34.7088	-40.7278	-19.7055	-23.4964	-33.5855	-25.5228	-28.3647	-11.7891	-24.9458
-45.31	-41.7781	-79.9512	-71.8802	-71.8802	-18.015	-5.20382	-21.4134	-31.7413	-12.2538	-15.2783	-64.5522	-19.1972	-45.9533	-22.5296		-83.1312	34.6179	-40.7102	-19.6692	-23.456	-33.5583	-25.5008	-28.3283	-11.7665	-24.925
-45.31	-41.7144	-79.8729	-71.7926	-71.7926	-17.9362	-5.14367	-21.4059	-31.6648	-12.2117	-15.2348	-64.4554	-19.1447	-45.9179	-22.4694		-83.0949	34.5281	-40.6913	-19.6324	-23.4151	-33.5311	-25.477	-28.2915	-11.7428	-24.9034
-45.31	-41.6495	-79.7885	-71.703	-71.703	-17.8567	-5.08342	-21.3986	-31.5873	-12.1692	-15.1907	-64.352	-19.0919	-45.8792	-22.4118		-83.059	34.4395	-40.6712	-19.595	-23.3738	-33.5049	-25.4523	-28.254	-11.7175	-24.8812
-45.31	-41.5835	-79.6999	-71.6116	-71.6116	-17.7766	-5.02303	-21.3914	-31.5091	-12.1239	-15.1425	-64.2442	-19.0403	-45.8395	-22.3552		-83.0225	34.3517	-40.6503	-19.558	-23.332	-33.4779	-25.4269	-28.216	-11.6918	-24.8581
-45.31	-41.5162	-79.6091	-71.5186	-71.5186	-17.696	-4.96242	-21.3843	-31.4303	-12.077	-15.0938	-64.1347	-18.9911	-45.799	-22.298		-82.9843	34.2649	-40.629	-19.5203	-23.2896	-33.4504	-25.4007	-28.1773	-11.6657	-24.8326
-45.31	-41.4475	-79.5164	-71.4314	-71.4314	-17.619	-4.90148	-21.3772	-31.355	-12.0297	-15.0446	-64.0238	-18.9419	-45.7578	-22.2402		-82.9443	34.1789	-40.6078	-19.482	-23.2466	-33.4223	-25.3759	-28.1359	-11.6392	-24.8062
-45.31	-41.3724	-79.4243	-71.3425	-71.3425	-17.5437	-4.83855	-21.3698	-31.2811	-11.982	-14.995	-63.917	-18.8924	-45.7179	-22.1818		-82.9025	34.0866	-40.5857	-19.4401	-23.1997	-33.3935	-25.3504	-28.0928	-11.6145	-24.779
-45.31	-41.2961	-79.3352	-71.2521	-71.2521	-17.468	-4.772	-21.3616	-31.2067	-11.9352	-14.9475	-63.8146	-18.8413	-45.6775	-22.1226		-82.8589	33.9952	-40.5625	-19.3977	-23.1521	-33.3641	-25.3242	-28.0491	-11.5894	-24.751
-45.31	-41.2186	-79.2444	-71.1597	-71.1597	-17.3917	-4.70515	-21.3531	-31.1316	-11.8906	-14.901	-63.7111	-18.7899	-45.6363	-22.0625		-82.8135	33.9048	-40.5382	-19.3547	-23.1039	-33.3325	-25.2971	-28.005	-11.5639	-24.7238
-45.31	-41.1401	-79.1517	-71.0655	-71.0655	-17.3149	-4.63803	-21.3441	-31.0558	-11.8457	-14.8541	-63.6061	-18.738	-45.5946	-21.9969		-82.7631	33.8154	-40.5128	-19.3113	-23.0552	-33.2994	-25.2691	-27.9616	-11.5381	-24.6965
-45.3	-41.0648	-79.0571	-70.9695	-70.9695	-17.2375	-4.57082	-21.3345	-30.9791	-11.8005	-14.8068	-63.4996	-18.6831	-45.5521	-21.9306		-82.7108	33.7315	-40.486	-19.2698	-23.0086	-33.2657	-25.2403	-27.9199	-11.5118	-24.6686
-45.3	-40.9906	-78.9606	-70.8689	-70.8689	-17.1593	-4.50855	-21.3251	-30.9015	-11.7549	-14.759	-63.3915	-18.6264	-45.5088	-21.8636		-82.657	33.6508	-40.4567	-19.229	-22.9627	-33.2314	-25.2099	-27.8779	-11.4851	-24.6398
-45.3	-40.9155	-78.8619	-70.7617	-70.7617	-17.0743	-4.44615	-21.3154	-30.817	-11.7088	-14.7107	-63.2814	-18.5694	-45.4647	-21.796		-82.6016	33.5713	-40.4257	-19.1879	-22.9164	-33.1975	-25.1774	-27.8354	-11.4572	-24.6101
-45.3	-40.8392	-78.756	-70.6526	-70.6526	-16.9886	-4.38358	-21.3052	-30.7317	-11.6621	-14.6618	-63.1639	-18.5134	-45.4176	-21.7313		-82.5477	33.4927	-40.3935	-19.1464	-22.8695	-33.1647	-25.144	-27.7924	-11.4275	-24.5797
-45.3	-40.7619	-78.6456	-70.5419	-70.5419	-16.9024	-4.32067	-21.2946	-30.6456	-11.6126	-14.6086	-63.0417	-18.4588	-45.3697	-21.6679		-82.4938	33.4152	-40.3602	-19.1044	-22.822	-33.1316	-25.11	-27.7489	-11.3974	-24.5483
-45.3	-40.6812	-78.5331	-70.4297	-70.4297	-16.8158	-4.25736	-21.2837	-30.5589	-11.5613	-14.5549	-62.9179	-18.4067	-45.3211	-21.604		-82.4383	33.3385	-40.3269	-19.0619	-22.7739	-33.098	-25.0753	-27.7046	-11.367	-24.5139
-45.3	-40.5991	-78.4189	-70.3248	-70.3248	-16.7334	-4.19355	-21.2724	-30.476	-11.5096	-14.5006	-62.7929	-18.3545	-45.2718	-21.5394		-82.3812	33.2626	-40.2945	-19.0188	-22.7252	-33.0638	-25.0427	-27.6574	-11.3362	-24.4786
-45.3	-40.5097	-78.3059	-70.2186	-70.2186	-16.6528	-4.12748	-21.2609	-30.3949	-11.4575	-14.4461	-62.6698	-18.3019	-45.2257	-21.4742		-82.3225	33.1813	-40.2611	-18.9718	-22.672	-33.029	-25.0096	-27.6084	-11.3075	-24.4426
-45.3	-40.4191	-78.1973	-70.1109	-70.1109	-16.572	-4.05749	-21.2483	-30.313	-11.4065	-14.394	-62.5521	-18.2491	-45.1789	-21.4081		-82.262	33.1008	-40.2268	-18.9242	-22.6182	-32.9935	-24.9757	-27.5588	-11.2785	-24.406
-45.3	-40.3276	-78.0842	-70.0016	-70.0016	-16.4907	-3.98697	-21.2357	-30.2304	-11.3579	-14.3431	-62.4334	-18.1958	-45.1316	-21.3413		-82.1997	33.0211	-40.1915	-18.8761	-22.5638	-32.9557	-24.941	-27.5086	-11.2492	-24.3708
-45.3	-40.235	-77.9693	-69.8906	-69.8906	-16.4089	-3.91609	-21.2231	-30.147	-11.3091	-14.2919	-62.3133	-18.1422	-45.0834	-21.2683		-82.1311	32.9424	-40.1553	-18.8276	-22.5091	-32.9163	-24.9056	-27.4593	-11.2196	-24.336
-45.3	-40.1508	-77.8525	-69.7778	-69.7778	-16.3264	-3.84497	-21.2104	-30.0626	-11.2599	-14.2403	-62.1919	-18.0852	-45.0343	-21.1947		-82.0609	32.8685	-40.118	-18.7812	-22.4568	-32.8763	-24.8693	-27.4121	-11.1896	-24.3007
-45.29	-40.0658	-77.7339	-69.6603	-69.6603	-16.2433	-3.77903	-21.1984	-29.9771	-11.2103	-14.1883	-62.0689	-18.0265	-44.9844	-21.1203		-81.9892	32.7975	-40.0778	-18.7356	-22.4056	-32.8358	-24.8313	-27.3645	-11.1593	-24.2648
-45.29	-39.9799	-77.6131	-69.5353	-69.5353	-16.153	-3.71294	-21.1867	-29.8841	-11.1603	-14.1359	-61.9441	-17.9675	-44.9322	-21.0456		-81.916	32.7274	-40.0358	-18.6897	-22.354	-32.7958	-24.7906	-27.3163	-11.1277	-24.2284
-45.29	-39.8931	-77.4842	-69.4086	-69.4086	-16.062	-3.64667	-21.175	-29.7901	-11.1097	-14.0829	-61.8113	-17.9083	-44.8764	-20.9741		-81.8452	32.6581	-39.9927	-18.6433	-22.3022	-32.7576	-24.7492	-27.2675	-11.0942	-24.1914
-45.29	-39.8052	-77.3533	-69.2804	-69.2804	-15.9706	-3.58015	-21.1631	-29.6953	-11.056	-14.0251	-61.6736	-17.8505	-44.8197	-20.9043		-81.7751	32.5896	-39.9487	-18.5966	-22.2499	-32.719	-24.7071	-27.218	-11.0603	-24.1538
-45.29	-39.7161	-77.2204	-69.1508	-69.1508	-15.879	-3.51333	-21.1509	-29.5999	-11.0005	-13.9669	-61.5346	-17.7956	-44.7621	-20.834		-81.7036	32.5217	-39.905	-18.5493	-22.1971	-32.6799	-24.6646	-27.1678	-11.0261	-24.1127
-45.29	-39.6236	-77.086	-69.0301	-69.0301	-15.7917	-3.44621	-21.1383	-29.5087	-10.9446	-13.9082	-61.3943	-17.7406	-44.7038	-20.7633		-81.6308	32.4544	-39.8628	-18.5015	-22.1437	-32.6404	-24.6249	-27.1143	-10.9918	-24.0712
-45.29	-39.5253	-76.9536	-68.9082	-68.9082	-15.7066	-3.37694	-21.1246	-29.4195	-10.8869	-13.8492	-61.2567	-17.6856	-44.6493	-20.6919		-81.5563	32.3822	-39.8196	-18.4495	-22.0856	-32.6003	-24.5847	-27.0587	-10.9598	-24.0292
-45.29	-39.4259	-76.8268	-68.7849	-68.7849	-15.6212	-3.30379	-21.1091	-29.3298	-10.8319	-13.7929	-61.1255	-17.6304	-44.5942	-20.6199		-81.4802	32.3107	-39.7754	-18.397	-22.0269	-32.5597	-24.544	-27.0026	-10.9277	-23.987
-45.28	-39.3255	-76.6986	-68.6601	-68.6601	-15.5356	-3.23042	-21.0927	-29.2395	-10.7781	-13.7378	-60.9933	-17.5749	-44.5384	-20.547		-81.4025	32.2399	-39.73	-18.3441	-21.9678	-32.5163	-24.5026	-26.9459	-10.8954	-23.9465
-45.28	-39.2243	-76.5689	-68.5337	-68.5337	-15.4494	-3.15703	-21.0752	-29.1485	-10.7241	-13.6825	-60.86	-17.5192	-44.4818	-20.4678		-81.3175	32.1701	-39.6836	-18.2909	-21.9082	-32.4714	-24.4606	-26.8903	-10.8628	-23.907
-45.28	-39.1303	-76.4377	-68.4056	-68.4056	-15.3626	-3.08373	-21.0565	-29.0567	-10.6699	-13.6269	-60.7255	-17.4602	-44.4245	-20.3877		-81.2309	32.1043	-39.636	-18.2402	-21.8513	-32.4258	-24.4179	-26.8357	-10.83	-23.8671
-45.28	-39.0356	-76.3048	-68.2726	-68.2726	-15.2752	-3.01606	-21.0378	-28.964	-10.6152	-13.5708	-60.5896	-17.3995	-44.3663	-20.3071		-81.1428	32.0411	-39.5848	-18.1905	-21.7955	-32.3799	-24.3734	-26.7807	-10.7959	-23.827
-45.28	-38.9402	-76.1698	-68.1311	-68.1311	-15.1803	-2.94855	-21.0184	-28.8634	-10.5601	-13.5143	-60.4521	-17.3387	-44.3058	-20.2261		-81.0533	31.9787	-39.5314	-18.1405	-21.7393	-32.3349	-24.3259	-26.7251	-10.7607	-23.7865
-45.28	-38.8438	-76.0259	-67.9881	-67.9881	-15.0848	-2.88118	-20.9983	-28.7621	-10.506	-13.4574	-60.3059	-17.2777	-44.2415	-20.1489		-80.9673	31.9171	-39.4771	-18.0902	-21.6826	-32.2918	-24.2777	-26.6691	-10.7234	-23.7457
-45.28	-38.7465	-75.8766	-67.8437	-67.8437	-14.9888	-2.81382	-20.9772	-28.6603	-10.4471	-13.3954	-60.1544	-17.2183	-44.1763	-20.0733		-80.8825	31.8562	-39.4206	-18.0395	-21.6252	-32.2485	-24.2289	-26.6124	-10.6857	-23.7043
-45.28	-38.6483	-75.7256	-67.6983	-67.6983	-14.8926	-2.74639	-20.9549	-28.5582	-10.3878	-13.333	-60.0018	-17.1618	-44.1105	-19.9974		-80.7965	31.7959	-39.3664	-17.9881	-21.5672	-32.2049	-24.1797	-26.5551	-10.6479	-23.6593
-45.27	-38.5463	-75.5733	-67.5629	-67.5629	-14.8012	-2.67882	-20.9318	-28.461	-10.3281	-13.2702	-59.8483	-17.1054	-44.0442	-19.9211		-80.7092	31.7363	-39.3128	-17.9362	-21.5083	-32.1608	-24.1337	-26.4956	-10.6108	-23.614
-45.27	-38.4379	-75.4235	-67.4266	-67.4266	-14.712	-2.60915	-20.9078	-28.3661	-10.2682	-13.2071	-59.6979	-17.0487	-43.9823	-19.8444		-80.6203	31.6722	-39.2586	-17.8797	-21.4441	-32.115	-24.0873	-26.4341	-10.5754	-23.5682
-45.27	-38.3286	-75.2803	-67.2891	-67.2891	-14.6227	-2.53567	-20.8816	-28.271	-10.2112	-13.147	-59.5546	-16.9919	-43.9202	-19.767		-80.5299	31.6087	-39.2038	-17.8226	-21.379	-32.0687	-24.0403	-26.372	-10.5408	-23.5221
-45.27	-38.2185	-75.1359	-67.1504	-67.1504	-14.5331	-2.462	-20.8548	-28.1756	-10.1555	-13.0884	-59.4105	-16.9348	-43.8575	-19.6889		-80.4379	31.5459	-39.1482	-17.7649	-21.3134	-32.0194	-23.9927	-26.3096	-10.506	-23.4781
-45.27	-38.1077	-74.9904	-67.0103	-67.0103	-14.4432	-2.3883	-20.8277	-28.0796	-10.0997	-13.0295	-59.2655	-16.8773	-43.7942	-19.604		-80.3375	31.4838	-39.0918	-17.7069	-21.2472	-31.9685	-23.9443	-26.2484	-10.471	-23.435
-45.26	-38.0047	-74.8435	-66.8686	-66.8686	-14.3527	-2.31473	-20.8006	-27.9831	-10.0437	-12.9705	-59.1195	-16.8165	-43.7302	-19.5186		-80.2355	31.4256	-39.0358	-17.6514	-21.1839	-31.9169	-23.895	-26.19	-10.4357	-23.3915
-45.26	-37.9012	-74.6949	-66.7216	-66.7216	-14.2617	-2.24676	-20.7748	-27.886	-9.98729	-12.911	-58.9723	-16.7539	-43.6653	-19.4327		-80.1323	31.3696	-38.9745	-17.5972	-21.122	-31.865	-23.8437	-26.1314	-10.4001	-23.3476
-45.26	-37.797	-74.5445	-66.5657	-66.5657	-14.1628	-2.17897	-20.7497	-27.7805	-9.93053	-12.8512	-58.8236	-16.6911	-43.598	-19.3466		-80.0279	31.3144	-38.9123	-17.5427	-21.0598	-31.8153	-23.7891	-26.0723	-10.3624	-23.3031
-45.26	-37.6922	-74.3845	-66.4084	-66.4084	-14.0634	-2.11127	-20.7249	-27.6745	-9.87333	-12.7909	-58.6656	-16.6283	-43.5265	-19.2646		-79.9279	31.2601	-38.8493	-17.4879	-20.9973	-31.7679	-23.7339	-26.0129	-10.3234	-23.258
-45.26	-37.5865	-74.2188	-66.2499	-66.2499	-13.9637	-2.04367	-20.7003	-27.568	-9.81112	-12.7254	-58.5025	-16.567	-43.4541	-19.1847		-79.8296	31.2065	-38.7854	-17.4326	-20.9343	-31.7203	-23.6781	-25.9529	-10.2843	-23.2122
-45.26	-37.4798	-74.0515	-66.0905	-66.0905	-13.8637	-1.976	-20.6758	-27.4613	-9.74849	-12.6595	-58.3383	-16.5089	-43.381	-19.1045		-79.7302	31.1523	-38.7241	-17.3769	-20.8709	-31.6724	-23.622	-25.8923	-10.2449	-23.1624
-45.25	-37.3693	-73.8829	-65.9425	-65.9425	-13.7687	-1.90821	-20.6515	-27.3599	-9.68553	-12.5933	-58.1734	-16.4507	-43.3074	-19.024		-79.6296	31.0987	-38.6637	-17.3208	-20.807	-31.6241	-23.5699	-25.8281	-10.2065	-23.112
-45.25	-37.2521	-73.7175	-65.7936	-65.7936	-13.6761	-1.83842	-20.6273	-27.2611	-9.62235	-12.5269	-58.0119	-16.3925	-43.2388	-18.9431		-79.5278	31.0414	-38.6026	-17.2597	-20.7376	-31.5754	-23.5174	-25.7617	-10.17	-23.0611
-45.25	-37.1341	-73.5598	-65.6439	-65.6439	-13.5835	-1.76482	-20.6012	-27.1621	-9.56218	-12.4637	-57.8583	-16.334	-43.1699	-18.8616		-79.4245	30.9847	-38.5407	-17.1982	-20.6676	-31.5261	-23.4646	-25.695	-10.1334	-23.0099
-45.25	-37.0153	-73.4011	-65.493	-65.493	-13.4907	-1.69112	-20.5751	-27.0629	-9.50351	-12.4022	-57.7039	-16.2753	-43.1004	-18.7795		-79.3196	30.9286	-38.4777	-17.1364	-20.5974	-31.4738	-23.4112	-25.628	-10.0966	-22.9609
-45.24	-36.896	-73.2413	-65.3409	-65.3409	-13.3976	-1.61745	-20.5491	-26.9634	-9.44467	-12.3406	-57.5489	-16.2161	-43.0303	-18.6903		-79.2055	30.8732	-38.4139	-17.0744	-20.5269	-31.4198	-23.3571	-25.5624	-10.0598	-22.9129
-45.24	-36.7852	-73.0802	-65.1874	-65.1874	-13.3041	-1.54388	-20.5232	-26.8634	-9.38561	-12.2788	-57.3926	-16.1534	-42.9593	-18.6005		-79.0899	30.8211	-38.349	-17.0154	-20.4599	-31.3653	-23.3024	-25.5	-10.0226	-22.8646
-45.24	-36.674	-72.9176	-65.0282	-65.0282	-13.21	-1.47594	-20.4988	-26.763	-9.32622	-12.2168	-57.2353	-16.0889	-42.8875	-18.5104		-78.9732	30.7721	-38.2783	-16.9579	-20.3946	-31.3105	-23.2454	-25.4374	-9.98527	-22.8159
-45.24	-36.5624	-72.7533	-64.8596	-64.8596	-13.108	-1.40815	-20.4751	-26.654	-9.26647	-12.1545	-57.0764	-16.0239	-42.8129	-18.4201		-78.8553	30.7239	-38.2066	-16.9004	-20.3292	-31.2568	-23.1848	-25.3745	-9.94559	-22.7668
-45.24	-36.45	-72.5787	-64.6896	-64.6896	-13.0056	-1.34039	-20.4515	-26.5445	-9.20629	-12.0918	-56.908	-15.9588	-42.7338	-18.3343		-78.7426	30.6761	-38.1343	-16.8428	-20.2637	-31.2057	-23.1235	-25.3111	-9.90465	-22.7171
-45.23	-36.3369	-72.3982	-64.5185	-64.5185	-12.9029	-1.27264	-20.4281	-26.4348	-9.14088	-12.0237	-56.7341	-15.8951	-42.6537	-18.2506		-78.6322	30.6289	-38.0613	-16.7849	-20.198	-31.1545	-23.0618	-25.2474	-9.86338	-22.6669
-45.23	-36.223	-72.2164	-64.3467	-64.3467	-12.8	-1.20467	-20.4047	-26.325	-9.07508	-11.9553	-56.5591	-15.8348	-42.573	-18.1669		-78.5208	30.5822	-37.9916	-16.7268	-20.1319	-31.1029	-22.9997	-25.1832	-9.82186	-22.6122
-45.23	-36.1051	-72.0333	-64.1872	-64.1872	-12.7024	-1.13645	-20.3813	-26.2206	-9.009	-11.8866	-56.3836	-15.7743	-42.4918	-18.0829		-78.4085	30.5359	-37.9232	-16.6684	-20.0653	-31.0511	-22.9421	-25.115	-9.78119	-22.557
-45.22	-35.9802	-71.8541	-64.0271	-64.0271	-12.6074	-1.06606	-20.3577	-26.119	-8.94276	-11.8178	-56.2121	-15.7137	-42.4163	-17.9987		-78.2948	30.4862	-37.8545	-16.6049	-19.9932	-30.9989	-22.8843	-25.0447	-9.74241	-22.5015
-45.22	-35.8544	-71.6834	-63.8661	-63.8661	-12.5123	-0.9917	-20.3322	-26.0173	-8.87978	-11.7524	-56.0491	-15.6529	-42.3406	-17.914		-78.1801	30.4371	-37.785	-16.5411	-19.9206	-30.9463	-22.8263	-24.9741	-9.70338	-22.4458
-45.22	-35.7282	-71.5119	-63.7041	-63.7041	-12.4172	-0.91706	-20.3064	-25.9154	-8.81841	-11.6887	-55.8856	-15.5918	-42.2643	-17.8289		-78.0638	30.3884	-37.7151	-16.477	-19.8478	-30.8905	-22.7679	-24.9032	-9.664	-22.3926
-45.22	-35.6014	-71.3395	-63.5411	-63.5411	-12.3219	-0.8423	-20.2803	-25.8132	-8.757	-11.6249	-55.7215	-15.5305	-42.1876	-17.7364		-77.9375	30.3404	-37.6443	-16.4128	-19.7748	-30.8329	-22.7091	-24.834	-9.62422	-22.3407
-45.21	-35.4838	-71.1659	-63.3768	-63.3768	-12.2262	-0.76752	-20.2538	-25.7106	-8.69545	-11.561	-55.5566	-15.4656	-42.1103	-17.6434		-77.8097	30.2953	-37.5728	-16.3516	-19.7053	-30.7749	-22.6497	-24.7682	-9.58397	-22.2887
-45.21	-35.366	-70.991	-63.2068	-63.2068	-12.1301	-0.69833	-20.2283	-25.6075	-8.63371	-11.4969	-55.3906	-15.3989	-42.0325	-17.5501		-77.6807	30.2519	-37.4949	-16.292	-19.6357	-30.7168	-22.588	-24.7023	-9.54324	-22.2364
-45.21	-35.2478	-70.8145	-63.0268	-63.0268	-12.0259	-0.62927	-20.2032	-25.4957	-8.57171	-11.4326	-55.2233	-15.332	-41.952	-17.4566		-77.5508	30.2091	-37.4163	-16.2322	-19.5659	-30.66	-22.5225	-24.6362	-9.49981	-22.1839
-45.21	-35.129	-70.6272	-62.8457	-62.8457	-11.9214	-0.56021	-20.1775	-25.3833	-8.50939	-11.3661	-55.0459	-15.265	-41.8668	-17.3676		-77.4268	30.1669	-37.3372	-16.1722	-19.4958	-30.6059	-22.4564	-24.5699	-9.45484	-22.131
-45.2	-35.0096	-70.4337	-62.6638	-62.6638	-11.8166	-0.49109	-20.1513	-25.2708	-8.44178	-11.2942	-54.863	-15.1998	-41.7813	-17.2808		-77.3053	30.1254	-37.2577	-16.1119	-19.4253	-30.5518	-22.3899	-24.5031	-9.40941	-22.0779
-45.2	-34.8894	-70.2392	-62.4814	-62.4814	-11.7119	-0.42182	-20.1245	-25.158	-8.37388	-11.222	-54.6792	-15.138	-41.6954	-17.1939		-77.183	30.0844	-37.1819	-16.0511	-19.3541	-30.4975	-22.323	-24.436	-9.36365	-22.0201
-45.2	-34.765	-70.0437	-62.3122	-62.3122	-11.6124	-0.35236	-20.0972	-25.051	-8.30582	-11.1496	-54.4949	-15.0762	-41.6094	-17.1069		-77.0597	30.0441	-37.1078	-15.9898	-19.2824	-30.443	-22.2609	-24.3649	-9.31881	-21.9622
-45.19	-34.6335	-69.8526	-62.1426	-62.1426	-11.5158	-0.28082	-20.0693	-24.9467	-8.23773	-11.0771	-54.3149	-15.0143	-41.5297	-17.0194		-76.9355	30.0009	-37.0334	-15.9232	-19.2045	-30.388	-22.1986	-24.2917	-9.27611	-21.904
-45.19	-34.5011	-69.6708	-61.9724	-61.9724	-11.4191	-0.2053	-20.0387	-24.8423	-8.17306	-11.0082	-54.1439	-14.9523	-41.4502	-16.9314		-76.8101	29.9582	-36.9585	-15.8562	-19.1278	-30.3327	-22.1362	-24.2181	-9.23322	-21.8458
-45.19	-34.3683	-69.4885	-61.8015	-61.8015	-11.3224	-0.1297	-20.0075	-24.7377	-8.11014	-10.9411	-53.9726	-14.89	-41.3703	-16.843		-76.6835	29.9161	-36.8832	-15.7888	-19.0506	-30.2741	-22.0736	-24.1444	-9.19014	-21.7903
-45.19	-34.2351	-69.3055	-61.6296	-61.6296	-11.2255	-0.05406	-19.9759	-24.6328	-8.04722	-10.8757	-53.8009	-14.8275	-41.2902	-16.747		-76.5459	29.8746	-36.8072	-15.7211	-18.973	-30.2137	-22.0106	-24.0724	-9.14687	-21.7362
-45.18	-34.1117	-69.1216	-61.4565	-61.4565	-11.1283	0.021394	-19.9438	-24.5274	-7.98427	-10.8103	-53.6284	-14.7614	-41.2096	-16.6506		-76.4071	29.8355	-36.7306	-15.6568	-18.8991	-30.153	-21.9471	-24.004	-9.10335	-21.682
-45.18	-33.988	-68.9364	-61.2775	-61.2775	-11.0307	0.09103	-19.913	-24.4214	-7.92114	-10.7447	-53.4548	-14.6933	-41.1283	-16.5539		-76.2675	29.7979	-36.6472	-15.5941	-18.8271	-30.0921	-21.8815	-23.9356	-9.05957	-21.6276
-45.18	-33.8643	-68.7498	-61.0882	-61.0882	-10.9249	0.160455	-19.8826	-24.3065	-7.85782	-10.6788	-53.2801	-14.6251	-41.0443	-16.4571		-76.1272	29.7606	-36.5631	-15.5313	-18.7549	-30.0327	-21.8119	-23.8669	-9.01316	-21.5727
-45.17	-33.7401	-68.5519	-60.8979	-60.8979	-10.8161	0.229697	-19.8519	-24.191	-7.7942	-10.6126	-53.0951	-14.5568	-40.9552	-16.3651		-75.9934	29.7237	-36.4785	-15.4684	-18.6824	-29.9762	-21.7416	-23.798	-8.96535	-21.5175
-45.17	-33.6153	-68.3478	-60.7069	-60.7069	-10.7072	0.298848	-19.8208	-24.0752	-7.72524	-10.5408	-52.9044	-14.4903	-40.8654	-16.2755		-75.8627	29.6871	-36.3934	-15.4053	-18.6098	-29.9198	-21.6708	-23.7287	-8.91738	-21.4617
-45.17	-33.4898	-68.1426	-60.5155	-60.5155	-10.5983	0.368061	-19.7894	-23.9594	-7.65604	-10.4687	-52.7131	-14.4273	-40.775	-16.1859		-75.7315	29.6507	-36.3122	-15.342	-18.5368	-29.8631	-21.5997	-23.659	-8.86935	-21.401
-45.16	-33.3602	-67.9365	-60.3382	-60.3382	-10.4948	0.437333	-19.7577	-23.8493	-7.58676	-10.3966	-52.5211	-14.3645	-40.6842	-16.0937		-75.5996	29.6146	-36.2328	-15.2784	-18.4635	-29.8064	-21.5335	-23.5852	-8.82251	-21.34
-45.16	-33.2231	-67.7352	-60.1606	-60.1606	-10.3943	0.508667	-19.7257	-23.742	-7.51747	-10.3243	-52.3339	-14.3017	-40.5998	-16.0012		-75.4669	29.5756	-36.1531	-15.2094	-18.384	-29.7493	-21.4671	-23.5092	-8.77808	-21.2785
-45.16	-33.0854	-67.544	-59.9826	-59.9826	-10.2938	0.583909	-19.691	-23.6348	-7.45173	-10.2558	-52.1561	-14.239	-40.5151	-15.9083		-75.3332	29.537	-36.0729	-15.1402	-18.3043	-29.6919	-21.4004	-23.433	-8.7337	-21.2168
-45.15	-32.9473	-67.3524	-59.8041	-59.8041	-10.1935	0.659273	-19.6564	-23.5273	-7.38784	-10.1891	-51.9783	-14.1762	-40.4298	-15.815		-75.1985	29.4987	-35.992	-15.0708	-18.2244	-29.6312	-21.3334	-23.3566	-8.68932	-21.1579
-45.15	-32.8089	-67.1601	-59.6246	-59.6246	-10.0957	0.734606	-19.6218	-23.4195	-7.32402	-10.1224	-51.8001	-14.1133	-40.3439	-15.7139		-75.0522	29.4608	-35.9104	-15.0014	-18.1446	-29.5685	-21.2661	-23.2821	-8.64492	-21.1003
-45.15	-32.6809	-66.9671	-59.4393	-59.4393	-9.99764	0.809848	-19.5876	-23.3114	-7.2602	-10.0557	-51.6212	-14.0469	-40.2573	-15.6125		-74.905	29.4251	-35.8282	-14.9355	-18.0689	-29.5057	-21.1985	-23.2115	-8.60041	-21.0425
-45.14	-32.5527	-66.7731	-59.2479	-59.2479	-9.89936	0.879333	-19.5553	-23.2026	-7.19629	-9.98883	-51.4415	-13.9787	-40.1699	-15.5108		-74.7568	29.3908	-35.7388	-14.8713	-17.9953	-29.4428	-21.1287	-23.1409	-8.55576	-20.9843
-45.14	-32.4244	-66.5777	-59.0459	-59.0459	-9.79292	0.948697	-19.5242	-23.0847	-7.13216	-9.92174	-51.2608	-13.9105	-40.0793	-15.4115		-74.6082	29.3569	-35.649	-14.8072	-17.9219	-29.3814	-21.055	-23.0701	-8.50854	-20.924
-45.13	-32.2959	-66.3707	-58.843	-58.843	-9.68624	1.01797	-19.4935	-22.9663	-7.0678	-9.85434	-51.0694	-13.8423	-39.9833	-15.3171		-74.4665	29.3234	-35.5587	-14.7429	-17.8484	-29.3232	-20.981	-22.9991	-8.46003	-20.8632
-45.13	-32.1668	-66.1574	-58.6396	-58.6396	-9.57948	1.08727	-19.463	-22.8477	-6.99802	-9.78129	-50.8724	-13.7759	-39.8867	-15.2254		-74.3282	29.2904	-35.4681	-14.6784	-17.7749	-29.2649	-20.9067	-22.9279	-8.41143	-20.802
-45.13	-32.0372	-65.9431	-58.4409	-58.4409	-9.47288	1.1567	-19.4326	-22.729	-6.928	-9.708	-50.6746	-13.713	-39.7895	-15.1337		-74.1893	29.2576	-35.3818	-14.6136	-17.7011	-29.2065	-20.8324	-22.8564	-8.36286	-20.7356
-45.12	-31.9033	-65.7283	-58.252	-58.252	-9.3718	1.22633	-19.4022	-22.6163	-6.85788	-9.63457	-50.4766	-13.6501	-39.6922	-15.0419		-74.0498	29.2252	-35.2977	-14.5484	-17.6271	-29.1478	-20.7634	-22.7807	-8.31557	-20.6689
-45.12	-31.7619	-65.5186	-58.068	-58.068	-9.27356	1.29806	-19.3715	-22.5066	-6.78773	-9.5612	-50.2834	-13.5871	-39.6019	-14.9499		-73.9096	29.1904	-35.2133	-14.4776	-17.5469	-29.089	-20.6944	-22.7028	-8.27084	-20.6019
-45.12	-31.62	-65.3196	-57.8836	-57.8836	-9.17552	1.3737	-19.3381	-22.3969	-6.72114	-9.49157	-50.1	-13.524	-39.5115	-14.8577		-73.7685	29.156	-35.1285	-14.4065	-17.4663	-29.0298	-20.6251	-22.6246	-8.22622	-20.5364
-45.11	-31.4778	-65.1204	-57.6988	-57.6988	-9.07748	1.44945	-19.3041	-22.2871	-6.65635	-9.42383	-49.9165	-13.4607	-39.421	-14.7651		-73.6265	29.1219	-35.0431	-14.335	-17.3857	-28.9672	-20.5557	-22.5464	-8.1817	-20.4758
-45.11	-31.3355	-64.9208	-57.5133	-57.5133	-8.9794	1.52512	-19.2696	-22.177	-6.59157	-9.35617	-49.7327	-13.397	-39.3302	-14.6648		-73.4722	29.0881	-34.9571	-14.2634	-17.305	-28.9026	-20.4859	-22.4702	-8.13724	-20.4153
-45.1	-31.2038	-64.7205	-57.3268	-57.3268	-8.88108	1.60058	-19.2344	-22.0636	-6.52671	-9.28849	-49.5484	-13.3297	-39.2392	-14.5643		-73.3132	29.0564	-34.8702	-14.1952	-17.2283	-28.8379	-20.4157	-22.3979	-8.09276	-20.3547
-45.1	-31.0722	-64.5194	-57.1294	-57.1294	-8.78244	1.67018	-19.2005	-21.9496	-6.46167	-9.22066	-49.3633	-13.2605	-39.1476	-14.4637		-73.1534	29.0258	-34.7758	-14.1289	-17.1536	-28.7731	-20.3432	-22.3256	-8.04822	-20.2941
-45.1	-30.9405	-64.317	-56.926	-56.926	-8.6756	1.73945	-19.1668	-21.8263	-6.39637	-9.1526	-49.1773	-13.1911	-39.0529	-14.3631		-72.9932	28.9956	-34.6806	-14.0625	-17.0789	-28.71	-20.2666	-22.2532	-8.00119	-20.2333
-45.09	-30.8087	-64.1028	-56.7219	-56.7219	-8.56856	1.80848	-19.1324	-21.7026	-6.33069	-9.08429	-48.9805	-13.1217	-38.9528	-14.2678		-72.8405	28.9659	-34.5849	-13.996	-17.004	-28.65	-20.1896	-22.1808	-7.95292	-20.1724
-45.09	-30.6764	-63.8822	-56.5175	-56.5175	-8.46148	1.87733	-19.0974	-21.5787	-6.25947	-9.01026	-48.778	-13.0542	-38.8521	-14.1751		-72.6915	28.9364	-34.4887	-13.9294	-16.9288	-28.5901	-20.1123	-22.1081	-7.90462	-20.1095
-45.08	-30.5436	-63.6608	-56.3181	-56.3181	-8.3546	1.94612	-19.0618	-21.4547	-6.18792	-8.93603	-48.575	-12.9902	-38.7508	-14.0825		-72.5422	28.9071	-34.3972	-13.8624	-16.8533	-28.5302	-20.0349	-22.0351	-7.85641	-20.0432
-45.08	-30.4065	-63.4392	-56.1288	-56.1288	-8.25328	2.01491	-19.0257	-21.3429	-6.11622	-8.86171	-48.3719	-12.9264	-38.649	-13.9899		-72.3924	28.8781	-34.3078	-13.7952	-16.7774	-28.4701	-19.9632	-21.958	-7.80951	-19.9767
-45.08	-30.2617	-63.2229	-55.9396	-55.9396	-8.15488	2.08564	-18.9891	-21.2312	-6.04449	-8.78749	-48.174	-12.8626	-38.5544	-13.8971		-72.2458	28.8469	-34.2184	-13.7224	-16.6951	-28.4098	-19.8913	-21.8787	-7.76513	-19.9101
-45.07	-30.1164	-63.0179	-55.7504	-55.7504	-8.05676	2.16015	-18.9495	-21.1195	-5.97639	-8.71709	-47.9864	-12.7989	-38.4592	-13.8041		-72.0986	28.816	-34.1287	-13.6493	-16.6126	-28.3493	-19.8192	-21.7992	-7.72095	-19.8435
-45.07	-29.971	-62.8129	-55.5609	-55.5609	-7.95876	2.2347	-18.9097	-21.0078	-5.91016	-8.64871	-47.7989	-12.735	-38.3633	-13.7107		-71.9505	28.7854	-34.0386	-13.5762	-16.5299	-28.2853	-19.7468	-21.7197	-7.67687	-19.7819
-45.06	-29.8255	-62.6076	-55.3708	-55.3708	-7.8608	2.30918	-18.8702	-20.896	-5.844	-8.58046	-47.6115	-12.671	-38.2665	-13.6096		-71.7897	28.7551	-33.948	-13.5031	-16.4472	-28.2194	-19.6741	-21.6422	-7.63284	-19.7203
-45.06	-29.6908	-62.4019	-55.1799	-55.1799	-7.76276	2.38342	-18.8309	-20.7839	-5.77786	-8.51223	-47.4237	-12.6034	-38.1686	-13.5083		-71.6281	28.7266	-33.857	-13.4338	-16.3688	-28.1535	-19.601	-21.5688	-7.58881	-19.6588
-45.05	-29.5565	-62.1955	-54.9779	-54.9779	-7.66452	2.45197	-18.794	-20.6684	-5.71165	-8.44394	-47.2354	-12.5339	-38.0696	-13.407		-71.466	28.6991	-33.7584	-13.3665	-16.2927	-28.0876	-19.5257	-21.4955	-7.54473	-19.5972
-45.05	-29.4222	-61.9879	-54.7701	-54.7701	-7.5582	2.52212	-18.7586	-20.5466	-5.64527	-8.37551	-47.0465	-12.4644	-37.9671	-13.3059		-71.3037	28.6718	-33.6592	-13.2994	-16.2167	-28.0234	-19.4462	-21.4221	-7.49819	-19.5354
-45.04	-29.2877	-61.7684	-54.5616	-54.5616	-7.45176	2.59218	-18.7238	-20.4246	-5.57869	-8.30683	-46.8468	-12.3949	-37.8585	-13.21		-71.1493	28.6448	-33.5599	-13.2325	-16.1409	-27.9625	-19.3646	-21.3486	-7.45041	-19.4734
-45.04	-29.1531	-61.5422	-54.353	-54.353	-7.34544	2.66215	-18.6897	-20.3027	-5.50657	-8.23246	-46.6415	-12.3274	-37.7494	-13.117		-70.9988	28.6179	-33.4602	-13.1655	-16.0649	-27.9017	-19.283	-21.2749	-7.40265	-19.4095
-45.03	-29.0178	-61.3155	-54.1496	-54.1496	-7.23932	2.73221	-18.6563	-20.181	-5.43431	-8.15791	-46.4359	-12.2634	-37.6402	-13.0242		-70.8482	28.5911	-33.3656	-13.0985	-15.9889	-27.8409	-19.2014	-21.201	-7.35495	-19.342
-45.03	-28.8785	-61.0886	-53.9567	-53.9567	-7.1388	2.80236	-18.6234	-20.0687	-5.36202	-8.08334	-46.2303	-12.1997	-37.5312	-12.9315		-70.6974	28.5642	-33.2733	-13.0314	-15.9127	-27.78	-19.1259	-21.1228	-7.30857	-19.2744
-45.03	-28.7315	-60.8674	-53.7641	-53.7641	-7.0412	2.87455	-18.5912	-19.9567	-5.28986	-8.00889	-46.0301	-12.136	-37.4307	-12.8389		-70.546	28.5352	-33.1808	-12.9587	-15.8302	-27.719	-19.0504	-21.0424	-7.26473	-19.2067
-45.02	-28.5841	-60.6578	-53.5715	-53.5715	-6.94392	2.95052	-18.5567	-19.845	-5.22149	-7.93831	-45.8404	-12.0724	-37.3307	-12.7461		-70.3941	28.5062	-33.0879	-12.8859	-15.7476	-27.6576	-18.9747	-20.9619	-7.22103	-19.139
-45.02	-28.4365	-60.4484	-53.3786	-53.3786	-6.84676	3.0247	-18.5229	-19.7334	-5.15512	-7.8698	-45.6511	-12.0089	-37.2312	-12.6531		-70.2412	28.4773	-32.9946	-12.8132	-15.665	-27.5928	-18.899	-20.8814	-7.17749	-19.0763
-45.01	-28.2891	-60.2389	-53.1854	-53.1854	-6.7496	3.09879	-18.4896	-19.6218	-5.08898	-7.80146	-45.4617	-11.9452	-37.1324	-12.5525		-70.0756	28.4484	-32.9008	-12.7405	-15.5825	-27.526	-18.8248	-20.8031	-7.134	-19.0137
-45.01	-28.1527	-60.029	-52.9914	-52.9914	-6.65236	3.17264	-18.4567	-19.51	-5.02296	-7.73323	-45.2721	-11.8781	-37.0339	-12.4516		-69.9093	28.4211	-32.8063	-12.6717	-15.5042	-27.4591	-18.7503	-20.7289	-7.09051	-18.9511
-45	-28.0168	-59.8185	-52.7863	-52.7863	-6.55492	3.24076	-18.4257	-19.3948	-4.957	-7.66503	-45.082	-11.8092	-36.9357	-12.3507		-69.7425	28.3948	-32.7035	-12.6048	-15.4282	-27.3924	-18.6734	-20.6548	-7.04697	-18.8883
-45	-27.8809	-59.6072	-52.5753	-52.5753	-6.44948	3.30861	-18.3958	-19.2734	-4.891	-7.59674	-44.8912	-11.7405	-36.8349	-12.25		-69.5757	28.3686	-32.6003	-12.5363	-15.3521	-27.3273	-18.5923	-20.5808	-7.00103	-18.8253
-44.99	-27.745	-59.3836	-52.3639	-52.3639	-6.34392	3.37627	-18.3658	-19.1518	-4.82488	-7.52829	-44.6896	-11.6719	-36.729	-12.1544		-69.4172	28.3426	-32.4964	-12.4678	-15.2761	-27.2657	-18.5111	-20.5067	-6.95386	-18.762
-44.99	-27.6089	-59.1536	-52.1525	-52.1525	-6.23848	3.44379	-18.3356	-19.0302	-4.75333	-7.4542	-44.4824	-11.6053	-36.6232	-12.0616		-69.2628	28.3169	-32.3924	-12.3993	-15.1998	-27.2042	-18.4299	-20.4326	-6.9067	-18.6968
-44.98	-27.4724	-58.9232	-51.9466	-51.9466	-6.13332	3.51127	-18.305	-18.9088	-4.68171	-7.38003	-44.275	-11.5423	-36.5177	-11.9688		-69.1085	28.2914	-32.2935	-12.3305	-15.1231	-27.1427	-18.349	-20.3583	-6.85962	-18.6278
-44.98	-27.3317	-58.6927	-51.7514	-51.7514	-6.03368	3.57879	-18.2737	-18.7966	-4.61016	-7.30586	-44.0626	-11.4797	-36.4126	-11.876		-68.9538	28.266	-32.1972	-12.2616	-15.0461	-27.0813	-18.2743	-20.2799	-6.81387	-18.5586
-44.97	-27.1833	-58.4682	-51.5566	-51.5566	-5.93708	3.64818	-18.2417	-18.6848	-4.53878	-7.23186	-43.8609	-11.4171	-36.3155	-11.7832		-68.799	28.2388	-32.1008	-12.187	-14.9625	-27.0196	-18.1998	-20.1992	-6.77057	-18.4893
-44.97	-27.0345	-58.2556	-51.3621	-51.3621	-5.84084	3.72127	-18.2065	-18.5731	-4.47114	-7.16174	-43.6649	-11.3546	-36.2188	-11.6901		-68.6436	28.2116	-32.0044	-12.1122	-14.8786	-26.9578	-18.1254	-20.1186	-6.72743	-18.4201
-44.96	-26.8857	-58.0433	-51.1675	-51.1675	-5.7448	3.79421	-18.1703	-18.4615	-4.40559	-7.09371	-43.4694	-11.2922	-36.1223	-11.5966		-68.4875	28.1847	-31.9077	-12.0392	-14.7945	-26.8924	-18.0509	-20.038	-6.68438	-18.3561
-44.96	-26.737	-57.8311	-50.9725	-50.9725	-5.64888	3.86694	-18.1333	-18.3498	-4.34027	-7.02586	-43.2741	-11.2296	-36.0259	-11.4954		-68.3184	28.1581	-31.8111	-11.9662	-14.7104	-26.8253	-17.9763	-19.9595	-6.64138	-18.2922
-44.95	-26.5997	-57.6186	-50.7769	-50.7769	-5.553	3.9393	-18.0955	-18.2378	-4.2751	-6.95814	-43.0788	-11.1635	-35.9293	-11.3941		-68.1486	28.1331	-31.7141	-11.8971	-14.6306	-26.758	-17.9012	-19.8853	-6.59838	-18.2284
-44.95	-26.4627	-57.4056	-50.5702	-50.5702	-5.45696	4.00594	-18.059	-18.1224	-4.21002	-6.89046	-42.8834	-11.0956	-35.8323	-11.2927		-67.9786	28.1089	-31.6092	-11.8299	-14.553	-26.6908	-17.8239	-19.8112	-6.55527	-18.1646
-44.94	-26.326	-57.192	-50.3577	-50.3577	-5.35304	4.07212	-18.0228	-18.0008	-4.14496	-6.82274	-42.6926	-11.026	-35.7298	-11.1914		-67.8086	28.0851	-31.5042	-11.7628	-14.4757	-26.6254	-17.7421	-19.7371	-6.50978	-18.1008
-44.94	-26.1893	-56.9662	-50.1449	-50.1449	-5.24912	4.13797	-17.9861	-17.879	-4.07982	-6.75491	-42.4861	-10.9566	-35.6219	-11.0955		-67.6471	28.0616	-31.3992	-11.6958	-14.3984	-26.5635	-17.6601	-19.6631	-6.46305	-18.0368
-44.93	-26.0525	-56.734	-49.9322	-49.9322	-5.14536	4.20355	-17.9488	-17.7572	-4.00935	-6.68151	-42.2792	-10.8908	-35.5138	-11.0024		-67.4898	28.0384	-31.2945	-11.6288	-14.3212	-26.5016	-17.5781	-19.5891	-6.41632	-17.9709
-44.93	-25.9153	-56.5015	-49.725	-49.725	-5.04196	4.26894	-17.911	-17.6357	-3.93884	-6.60806	-42.0723	-10.8269	-35.4055	-10.9095		-67.3327	28.0153	-31.1952	-11.5617	-14.2439	-26.4398	-17.4963	-19.5148	-6.36968	-17.9013
-44.92	-25.7742	-56.2692	-49.5288	-49.5288	-4.944	4.33424	-17.8728	-17.5235	-3.86841	-6.53471	-41.8656	-10.7631	-35.2974	-10.8169		-67.1755	27.9922	-31.0987	-11.4945	-14.1666	-26.378	-17.4207	-19.4364	-6.32432	-17.8317
-44.92	-25.6253	-56.0429	-49.3331	-49.3331	-4.84908	4.40127	-17.8344	-17.4117	-3.79818	-6.46154	-41.6695	-10.6996	-35.1973	-10.7242		-67.0181	27.9675	-31.0024	-11.4217	-14.083	-26.3161	-17.3455	-19.3558	-6.28146	-17.762
-44.91	-25.4762	-55.8287	-49.1378	-49.1378	-4.75448	4.47179	-17.7928	-17.3002	-3.73167	-6.39223	-41.4791	-10.6362	-35.0974	-10.6316		-66.8603	27.9428	-30.9062	-11.3489	-13.9994	-26.254	-17.2705	-19.2753	-6.23876	-17.6925
-44.91	-25.327	-55.6148	-48.9425	-48.9425	-4.6602	4.54215	-17.7512	-17.189	-3.66716	-6.32503	-41.2891	-10.5744	-35.0002	-10.5389		-66.7018	27.9181	-30.8098	-11.2762	-13.9159	-26.1885	-17.1956	-19.1948	-6.19619	-17.6283
-44.9	-25.1746	-55.4012	-48.7471	-48.7471	-4.56604	4.61224	-17.7096	-17.0777	-3.60292	-6.25803	-41.0992	-10.5125	-34.903	-10.4385		-66.5302	27.8936	-30.7131	-11.2037	-13.8329	-26.1212	-17.1207	-19.1166	-6.15368	-17.5644
-44.89	-25.0334	-55.1873	-48.5511	-48.5511	-4.47188	4.682	-17.6684	-16.9664	-3.53886	-6.19117	-40.9094	-10.4455	-34.8056	-10.3381		-66.3583	27.8703	-30.6161	-11.1351	-13.7543	-26.0537	-17.0457	-19.0425	-6.11119	-17.5006
-44.89	-24.8927	-54.9731	-48.3441	-48.3441	-4.37764	4.74621	-17.6295	-16.852	-3.47486	-6.12437	-40.7193	-10.3783	-34.708	-10.2378		-66.1862	27.8477	-30.5108	-11.0686	-13.6781	-25.9864	-16.9684	-18.9687	-6.06865	-17.4369
-44.88	-24.7522	-54.7583	-48.1314	-48.1314	-4.27576	4.81009	-17.5919	-16.7315	-3.41084	-6.05754	-40.5287	-10.3112	-34.6074	-10.1377		-66.0144	27.8252	-30.4053	-11.0024	-13.6022	-25.921	-16.8869	-18.8951	-6.02376	-17.3733
-44.88	-24.6118	-54.5255	-47.9186	-47.9186	-4.17384	4.87364	-17.5547	-16.611	-3.34676	-5.99063	-40.3226	-10.2441	-34.5015	-10.043		-65.8512	27.8027	-30.2995	-10.9364	-13.5266	-25.859	-16.8051	-18.8215	-5.97762	-17.3097
-44.87	-24.4714	-54.2865	-47.7058	-47.7058	-4.07216	4.93703	-17.5176	-16.4907	-3.27741	-5.91823	-40.1161	-10.1805	-34.3955	-9.95107		-65.6926	27.7804	-30.1938	-10.8705	-13.451	-25.7971	-16.7233	-18.7479	-5.93154	-17.2443
-44.87	-24.3306	-54.0473	-47.4988	-47.4988	-3.9708	5.00033	-17.4807	-16.3709	-3.20804	-5.8458	-39.9097	-10.1186	-34.2896	-9.85941		-65.5343	27.758	-30.0934	-10.8047	-13.3754	-25.7353	-16.6416	-18.6742	-5.88549	-17.1755
-44.86	-24.1895	-53.8085	-47.3028	-47.3028	-3.87488	5.06364	-17.4439	-16.2604	-3.13873	-5.77349	-39.7037	-10.0569	-34.184	-9.76785		-65.3761	27.7356	-29.9959	-10.7387	-13.2997	-25.6735	-16.5661	-18.5965	-5.84076	-17.1068
-44.86	-24.0408	-53.5818	-47.1075	-47.1075	-3.78192	5.12873	-17.4072	-16.1505	-3.06963	-5.7014	-39.5085	-9.99528	-34.0865	-9.67633		-65.2178	27.7113	-29.8986	-10.6674	-13.2177	-25.6116	-16.4907	-18.5167	-5.79841	-17.0382
-44.85	-23.892	-53.3615	-46.9125	-46.9125	-3.6894	5.19733	-17.3675	-16.041	-3.0042	-5.63317	-39.3191	-9.93357	-33.9893	-9.5847		-65.0591	27.6871	-29.8013	-10.596	-13.1356	-25.5496	-16.4156	-18.437	-5.75622	-16.9699
-44.84	-23.7434	-53.1419	-46.7177	-46.7177	-3.59712	5.26597	-17.3281	-15.932	-2.94078	-5.567	-39.1304	-9.87179	-33.8925	-9.49281		-64.8999	27.6629	-29.7041	-10.5246	-13.0535	-25.4841	-16.3404	-18.3575	-5.71411	-16.9068
-44.84	-23.5951	-52.9283	-46.5227	-46.5227	-3.50504	5.33452	-17.2889	-15.8231	-2.87761	-5.50111	-38.9419	-9.80991	-33.7958	-9.39333		-64.7276	27.6389	-29.6068	-10.4535	-12.9716	-25.4168	-16.2653	-18.2803	-5.67203	-16.8441
-44.83	-23.4583	-52.7147	-46.3274	-46.3274	-3.413	5.40291	-17.2501	-15.7143	-2.81461	-5.43537	-38.7536	-9.74289	-33.6992	-9.29378		-64.5548	27.6161	-29.5095	-10.386	-12.8938	-25.3496	-16.19	-18.2072	-5.62987	-16.7816
-44.83	-23.322	-52.5009	-46.1212	-46.1212	-3.32092	5.466	-17.2136	-15.6026	-2.75	-5.36974	-38.5652	-9.67587	-33.6024	-9.19426		-64.382	27.594	-29.4044	-10.3204	-12.8183	-25.2826	-16.1124	-18.1345	-5.58757	-16.7191
-44.82	-23.1861	-52.2865	-45.9095	-45.9095	-3.22132	5.52897	-17.1776	-15.485	-2.68541	-5.30411	-38.3766	-9.60885	-33.5029	-9.095		-64.2092	27.5721	-29.2991	-10.2549	-12.7429	-25.2173	-16.0306	-18.062	-5.54287	-16.6568
-44.81	-23.0504	-52.0543	-45.6975	-45.6975	-3.1218	5.59185	-17.142	-15.3676	-2.62078	-5.2384	-38.1726	-9.54204	-33.398	-9.001		-64.0453	27.5502	-29.1938	-10.1894	-12.6675	-25.1557	-15.9486	-17.9896	-5.49686	-16.5943
-44.81	-22.9147	-51.8218	-45.4859	-45.4859	-3.02248	5.65476	-17.1069	-15.2504	-2.551	-5.16731	-37.9684	-9.47877	-33.293	-8.90985		-63.8861	27.5284	-29.0889	-10.1239	-12.5921	-25.0942	-15.8666	-17.9173	-5.45078	-16.53
-44.8	-22.7788	-51.5892	-45.2801	-45.2801	-2.92352	5.71773	-17.0721	-15.1337	-2.48122	-5.09626	-37.7643	-9.41749	-33.188	-8.81911		-63.7272	27.5067	-28.9896	-10.0581	-12.5164	-25.0329	-15.7846	-17.8429	-5.40465	-16.4622
-44.8	-22.6389	-51.3571	-45.0854	-45.0854	-2.82988	5.78082	-17.0376	-15.0261	-2.41155	-5.02529	-37.5608	-9.35655	-33.083	-8.72867		-63.5684	27.485	-28.893	-9.99217	-12.4406	-24.9715	-15.7089	-17.7645	-5.3597	-16.3943
-44.79	-22.4915	-51.137	-44.8914	-44.8914	-2.7392	5.84576	-17.0032	-14.9191	-2.3421	-4.95457	-37.368	-9.29583	-32.9859	-8.63844		-63.4096	27.4616	-28.7967	-9.9207	-12.3585	-24.9102	-15.6332	-17.6841	-5.316	-16.3263
-44.79	-22.344	-50.9235	-44.6979	-44.6979	-2.64888	5.91421	-16.967	-14.8126	-2.27798	-4.88766	-37.1809	-9.2354	-32.8887	-8.5483		-63.2506	27.4383	-28.7004	-9.84913	-12.2764	-24.8487	-15.5577	-17.6037	-5.27238	-16.2584
-44.78	-22.1967	-50.7106	-44.5045	-44.5045	-2.55892	5.98264	-16.931	-14.7063	-2.21582	-4.82277	-36.9945	-9.17511	-32.7915	-8.45819		-63.0912	27.4151	-28.6014	-9.77757	-12.1943	-24.7839	-15.4824	-17.5234	-5.22876	-16.1957
-44.77	-22.0499	-50.4981	-44.3111	-44.3111	-2.46912	6.05088	-16.895	-14.6001	-2.1539	-4.75817	-36.8086	-9.11494	-32.6939	-8.36078		-62.9187	27.392	-28.5021	-9.70617	-12.1126	-24.7174	-15.407	-17.4471	-5.18511	-16.133
-44.77	-21.9144	-50.2857	-44.1174	-44.1174	-2.37944	6.11879	-16.8591	-14.4939	-2.09216	-4.69374	-36.6228	-9.05	-32.5957	-8.26352		-62.7459	27.3702	-28.4026	-9.63853	-12.0351	-24.6511	-15.3316	-17.3731	-5.14138	-16.0705
-44.76	-21.7794	-50.0732	-43.913	-43.913	-2.28972	6.18133	-16.826	-14.3847	-2.03055	-4.62943	-36.4369	-8.98519	-32.497	-8.16656		-62.5733	27.3491	-28.2949	-9.57293	-11.9602	-24.5832	-15.254	-17.3013	-5.09754	-16.0079
-44.76	-21.6449	-49.8602	-43.7031	-43.7031	-2.1928	6.24345	-16.7929	-14.2697	-1.96894	-4.56514	-36.2506	-8.92068	-32.3952	-8.07		-62.4009	27.328	-28.1869	-9.50757	-11.8856	-24.5189	-15.1724	-17.2296	-5.05243	-15.9453
-44.75	-21.5105	-49.6298	-43.4932	-43.4932	-2.09596	6.30518	-16.7599	-14.1547	-1.90727	-4.5008	-36.0492	-8.85651	-32.2875	-7.9787		-62.2375	27.307	-28.079	-9.4424	-11.8112	-24.4566	-15.0907	-17.1579	-5.00605	-15.8826
-44.74	-21.3763	-49.3991	-43.2836	-43.2836	-1.99936	6.36655	-16.7268	-14.0399	-1.84057	-4.43123	-35.8476	-8.79587	-32.1797	-7.8903		-62.0787	27.2861	-27.9711	-9.37733	-11.7371	-24.3944	-15.009	-17.0862	-4.95968	-15.818
-44.74	-21.242	-49.1685	-43.0799	-43.0799	-1.90324	6.42764	-16.6937	-13.9254	-1.77392	-4.36166	-35.6461	-8.73719	-32.0717	-7.80237		-61.9203	27.2649	-27.8712	-9.31233	-11.6631	-24.3324	-14.9276	-17.0144	-4.91338	-15.7499
-44.73	-21.1038	-48.9385	-42.8874	-42.8874	-1.81228	6.48848	-16.6603	-13.8199	-1.70739	-4.29223	-35.4451	-8.67889	-31.9641	-7.71485		-61.7623	27.2438	-27.7743	-9.2473	-11.5892	-24.2706	-14.8523	-16.9368	-4.86835	-15.6817
-44.73	-20.9583	-48.7206	-42.6956	-42.6956	-1.7242	6.55085	-16.626	-13.7148	-1.64108	-4.22309	-35.2546	-8.62089	-31.8648	-7.62759		-61.6043	27.2207	-27.6776	-9.177	-11.5092	-24.2087	-14.7772	-16.8591	-4.82576	-15.6135
-44.72	-20.8129	-48.5094	-42.5045	-42.5045	-1.6366	6.61627	-16.5898	-13.6102	-1.57833	-4.1576	-35.07	-8.56311	-31.7658	-7.54048		-61.446	27.1974	-27.5812	-9.10673	-11.4293	-24.1484	-14.7022	-16.7814	-4.78332	-15.5455
-44.71	-20.6677	-48.2988	-42.3137	-42.3137	-1.54932	6.68136	-16.5533	-13.5058	-1.51751	-4.09417	-34.8861	-8.50545	-31.6672	-7.45341		-61.2873	27.174	-27.4849	-9.03667	-11.3496	-24.0831	-14.6272	-16.704	-4.74103	-15.4828
-44.71	-20.523	-48.0886	-42.1229	-42.1229	-1.46228	6.74609	-16.5168	-13.4015	-1.45696	-4.03097	-34.7027	-8.44779	-31.5688	-7.35926		-61.1156	27.1505	-27.3886	-8.9669	-11.2702	-24.0179	-14.5523	-16.6306	-4.69878	-15.4203
-44.7	-20.3896	-47.8788	-41.9321	-41.9321	-1.37532	6.8103	-16.4802	-13.2971	-1.39659	-3.968	-34.5196	-8.38557	-31.4705	-7.26519		-60.9437	27.1281	-27.2923	-8.9009	-11.1951	-23.9527	-14.4773	-16.5594	-4.65657	-15.358
-44.69	-20.2568	-47.6688	-41.7308	-41.7308	-1.2884	6.8693	-16.4462	-13.1899	-1.33633	-3.90511	-34.3366	-8.3234	-31.3723	-7.17133		-60.7718	27.1057	-27.1881	-8.83697	-11.1223	-23.8877	-14.4003	-16.4886	-4.61432	-15.2958
-44.69	-20.1245	-47.4584	-41.5242	-41.5242	-1.19444	6.92785	-16.412	-13.0769	-1.27612	-3.84226	-34.1536	-8.2614	-31.2713	-7.07778		-60.6003	27.0832	-27.0839	-8.77333	-11.0498	-23.8261	-14.3192	-16.4179	-4.56978	-15.2337
-44.68	-19.9924	-47.2308	-41.3176	-41.3176	-1.1006	6.986	-16.3777	-12.9639	-1.21588	-3.77937	-33.9558	-8.19962	-31.1652	-6.98926		-60.4376	27.0608	-26.9798	-8.70993	-10.9775	-23.7664	-14.2382	-16.3473	-4.52411	-15.1716
-44.67	-19.8604	-47.0031	-41.1115	-41.1115	-1.00704	7.04385	-16.343	-12.8511	-1.15073	-3.7114	-33.7579	-8.14115	-31.0591	-6.90344		-60.2798	27.0382	-26.8759	-8.64667	-10.9052	-23.707	-14.1574	-16.2768	-4.47849	-15.1079
-44.67	-19.7285	-46.7755	-40.9112	-40.9112	-0.91392	7.10155	-16.308	-12.7388	-1.08565	-3.64349	-33.5604	-8.08447	-30.9534	-6.818		-60.1225	27.0157	-26.7776	-8.58343	-10.833	-23.6476	-14.0769	-16.2063	-4.43303	-15.0408
-44.66	-19.5927	-46.5486	-40.7218	-40.7218	-0.82584	7.15918	-16.2726	-12.6352	-1.02071	-3.57571	-33.3636	-8.02804	-30.8482	-6.73278		-59.9656	26.9929	-26.6822	-8.5202	-10.7608	-23.5884	-14.0027	-16.13	-4.38889	-14.9738
-44.66	-19.4499	-46.3337	-40.5333	-40.5333	-0.7406	7.21839	-16.2358	-12.5322	-0.95602	-3.5082	-33.1772	-7.9717	-30.7512	-6.64774		-59.8088	26.9691	-26.5869	-8.45187	-10.6826	-23.5292	-13.9287	-16.0537	-4.34722	-14.907
-44.65	-19.3071	-46.1253	-40.3454	-40.3454	-0.65576	7.28079	-16.1966	-12.4296	-0.89482	-3.44437	-32.9966	-7.91536	-30.6547	-6.56274		-59.6518	26.9451	-26.492	-8.38357	-10.6044	-23.47	-13.8549	-15.9776	-4.30576	-14.8406
-44.64	-19.1646	-45.9177	-40.1579	-40.1579	-0.57132	7.34318	-16.1571	-12.3274	-0.83553	-3.38251	-32.8167	-7.85894	-30.5586	-6.47774		-59.4947	26.9211	-26.397	-8.31547	-10.5265	-23.406	-13.7813	-15.9018	-4.26443	-14.7794
-44.64	-19.0229	-45.7106	-39.9705	-39.9705	-0.48708	7.40548	-16.1173	-12.2253	-0.77653	-3.32097	-32.6374	-7.80238	-30.4626	-6.38578		-59.3248	26.8972	-26.3021	-8.24763	-10.4489	-23.342	-13.7076	-15.83	-4.22322	-14.7186
-44.63	-18.8921	-45.504	-39.783	-39.783	-0.403	7.46761	-16.0771	-12.1234	-0.71774	-3.25966	-32.4583	-7.74115	-30.3667	-6.29385		-59.1548	26.8751	-26.2071	-8.1835	-10.3754	-23.278	-13.634	-15.7605	-4.18205	-14.6582
-44.62	-18.762	-45.2973	-39.5853	-39.5853	-0.31892	7.52494	-16.0398	-12.0187	-0.65904	-3.19846	-32.2794	-7.67983	-30.2708	-6.20215		-58.985	26.853	-26.1043	-8.12137	-10.3043	-23.2144	-13.5584	-15.6914	-4.14092	-14.5981
-44.62	-18.6323	-45.0904	-39.3824	-39.3824	-0.22808	7.58206	-16.0022	-11.9085	-0.60043	-3.13734	-32.1004	-7.61855	-30.1722	-6.1107		-58.8156	26.8309	-26.0016	-8.0596	-10.2336	-23.1541	-13.4788	-15.6226	-4.09754	-14.5383
-44.61	-18.503	-44.8666	-39.1798	-39.1798	-0.13736	7.63903	-15.9642	-11.7985	-0.54178	-3.07623	-31.9067	-7.5574	-30.0683	-6.02419		-58.6552	26.8088	-25.8991	-7.9981	-10.1631	-23.0957	-13.3994	-15.554	-4.05308	-14.4786
-44.6	-18.3739	-44.6429	-38.9778	-38.9778	-0.04696	7.69591	-15.9259	-11.6889	-0.47837	-3.01017	-31.7131	-7.49945	-29.9644	-5.9403		-58.4996	26.7866	-25.797	-7.9368	-10.0929	-23.0375	-13.3202	-15.4856	-4.0087	-14.4173
-44.6	-18.2447	-44.4195	-38.7815	-38.7815	0.04304	7.75276	-15.8871	-11.5797	-0.415	-2.94417	-31.5199	-7.44332	-29.8607	-5.85674		-58.3446	26.7642	-25.7004	-7.87557	-10.0228	-22.9796	-13.2414	-15.4171	-3.96451	-14.3529
-44.59	-18.1119	-44.1969	-38.5961	-38.5961	0.12812	7.80958	-15.8477	-11.4792	-0.35178	-2.87834	-31.3273	-7.3874	-29.7573	-5.77348		-58.1902	26.7411	-25.6067	-7.8144	-9.95269	-22.9218	-13.1688	-15.3433	-3.92162	-14.2886
-44.58	-17.9721	-43.9861	-38.4116	-38.4116	0.21044	7.86797	-15.8067	-11.3793	-0.28882	-2.81283	-31.1449	-7.3317	-29.6618	-5.69041		-58.0359	26.7168	-25.5135	-7.7483	-9.87707	-22.864	-13.0965	-15.2695	-3.88114	-14.2244
-44.58	-17.8324	-43.7818	-38.2279	-38.2279	0.29228	7.92942	-15.763	-11.28	-0.22922	-2.75086	-30.9681	-7.27613	-29.5666	-5.60744		-57.8818	26.6922	-25.4205	-7.6823	-9.79969	-22.8062	-13.0245	-15.1959	-3.84086	-14.1605
-44.57	-17.6931	-43.5784	-38.0446	-38.0446	0.37372	7.99073	-15.7188	-11.1811	-0.17151	-2.68929	-30.7922	-7.22068	-29.4717	-5.52452		-57.7274	26.6676	-25.3277	-7.61647	-9.72262	-22.7439	-12.9526	-15.1226	-3.80078	-14.1015
-44.56	-17.5544	-43.3756	-37.8616	-37.8616	0.45496	8.05179	-15.6741	-11.0826	-0.11404	-2.628	-30.617	-7.16523	-29.377	-5.43496		-57.5606	26.643	-25.2348	-7.55087	-9.6459	-22.6815	-12.8808	-15.0533	-3.76081	-14.0428
-44.56	-17.4266	-43.1733	-37.6786	-37.6786	0.536	8.11245	-15.6291	-10.9843	-0.05673	-2.56697	-30.4421	-7.10532	-29.2823	-5.34563		-57.3938	26.6203	-25.1419	-7.48883	-9.5751	-22.6194	-12.809	-14.9861	-3.72092	-13.9842
-44.55	-17.2995	-42.971	-37.4856	-37.4856	0.61696	8.16827	-15.5872	-10.8834	0.000449	-2.50611	-30.2674	-7.04549	-29.1877	-5.25667		-57.2272	26.5976	-25.0413	-7.4287	-9.50469	-22.5575	-12.7353	-14.9194	-3.68105	-13.9258
-44.54	-17.1729	-42.7686	-37.2877	-37.2877	0.7044	8.22367	-15.5451	-10.7773	0.057633	-2.44531	-30.0925	-6.98583	-29.0903	-5.16822		-57.0612	26.5749	-24.9406	-7.3688	-9.43455	-22.4989	-12.6577	-14.8531	-3.63903	-13.8674
-44.54	-17.0467	-42.5499	-37.0901	-37.0901	0.79172	8.27867	-15.503	-10.6715	0.114878	-2.38457	-29.9036	-6.92643	-28.9878	-5.0847		-56.9042	26.5522	-24.84	-7.30903	-9.36641	-22.4421	-12.5803	-14.7869	-3.59595	-13.809
-44.53	-16.9207	-42.3312	-36.8931	-36.8931	0.87872	8.33333	-15.4609	-10.5661	0.176816	-2.32069	-29.7146	-6.87026	-28.8855	-5.00396		-56.7518	26.5293	-24.7396	-7.24933	-9.29831	-22.3857	-12.5032	-14.7209	-3.55297	-13.7489
-44.53	-16.7948	-42.1129	-36.7018	-36.7018	0.96524	8.38776	-15.4188	-10.4612	0.238735	-2.25689	-29.5261	-6.81583	-28.7833	-4.92378		-56.6003	26.5063	-24.6444	-7.1896	-9.2301	-22.3295	-12.4266	-14.6549	-3.51019	-13.6856
-44.52	-16.6654	-41.8954	-36.5211	-36.5211	1.04704	8.44203	-15.3769	-10.3647	0.300571	-2.19329	-29.3382	-6.76166	-28.6817	-4.84404		-56.4493	26.4825	-24.5522	-7.1298	-9.15993	-22.2734	-12.3559	-14.5837	-3.46865	-13.6222
-44.51	-16.5292	-41.6896	-36.3414	-36.3414	1.12616	8.4977	-15.3342	-10.2689	0.362245	-2.13003	-29.1604	-6.7077	-28.5879	-4.76459		-56.2986	26.4572	-24.4602	-7.0651	-9.08586	-22.2175	-12.2856	-14.5127	-3.42946	-13.559
-44.51	-16.3932	-41.4902	-36.1624	-36.1624	1.2048	8.55618	-15.2895	-10.1736	0.420612	-2.07177	-28.9881	-6.65387	-28.4946	-4.68537		-56.1479	26.4317	-24.3685	-7.00043	-9.01172	-22.1617	-12.2156	-14.4419	-3.39049	-13.496
-44.5	-16.2576	-41.2918	-35.9839	-35.9839	1.28516	8.61454	-15.2456	-10.0788	0.477184	-2.01389	-28.8167	-6.60004	-28.4017	-4.60626		-55.9972	26.406	-24.277	-6.93587	-8.93759	-22.1013	-12.1457	-14.3714	-3.3517	-13.4378
-44.49	-16.1227	-41.0941	-35.8056	-35.8056	1.36528	8.6727	-15.2023	-9.98429	0.533551	-1.95631	-28.646	-6.54621	-28.3091	-4.52074		-55.8343	26.3802	-24.1855	-6.87153	-8.86365	-22.041	-12.0758	-14.3047	-3.31305	-13.3799
-44.48	-15.9983	-40.8968	-35.6273	-35.6273	1.44524	8.73058	-15.16	-9.89005	0.589735	-1.899	-28.4758	-6.488	-28.2166	-4.43541		-55.6715	26.3562	-24.0941	-6.81067	-8.79538	-21.981	-12.0059	-14.2403	-3.27446	-13.3222
-44.48	-15.8747	-40.6998	-35.4394	-35.4394	1.52512	8.78394	-15.1214	-9.79338	0.645837	-1.84186	-28.3059	-6.42983	-28.1242	-4.34826		-55.5088	26.332	-23.9953	-6.7517	-8.72741	-21.9211	-11.934	-14.1763	-3.23592	-13.2647
-44.47	-15.7516	-40.5026	-35.2467	-35.2467	1.6112	8.83703	-15.0839	-9.69181	0.701918	-1.7848	-28.136	-6.37179	-28.0295	-4.26159		-55.3468	26.3077	-23.8965	-6.69303	-8.65972	-21.8644	-11.8583	-14.1127	-3.19532	-13.2073
-44.47	-15.629	-40.2896	-35.0543	-35.0543	1.69712	8.88994	-15.0473	-9.59052	0.758	-1.72626	-27.9525	-6.31396	-27.9298	-4.18156		-55.1933	26.2831	-23.798	-6.6346	-8.59224	-21.8095	-11.7828	-14.0494	-3.1537	-13.1499
-44.46	-15.5067	-40.0767	-34.8625	-34.8625	1.78056	8.94279	-15.0115	-9.48967	0.818633	-1.66469	-27.7691	-6.25928	-27.8304	-4.10207		-55.0445	26.2583	-23.7	-6.57637	-8.52497	-21.7548	-11.7076	-13.9862	-3.11219	-13.091
-44.45	-15.3845	-39.8643	-34.6764	-34.6764	1.86356	8.99564	-14.9764	-9.38943	0.879204	-1.60323	-27.5864	-6.20634	-27.7314	-4.02307		-54.8965	26.2333	-23.6071	-6.51823	-8.45783	-21.7004	-11.6329	-13.9231	-3.07084	-13.029
-44.44	-15.259	-39.6527	-34.496	-34.496	1.93992	9.04852	-14.9418	-9.29719	0.939592	-1.54203	-27.4043	-6.1537	-27.633	-3.94444		-54.749	26.2073	-23.5171	-6.46017	-8.38897	-21.646	-11.564	-13.8551	-3.03073	-12.967
-44.44	-15.127	-39.4526	-34.3166	-34.3166	2.01572	9.10294	-14.9065	-9.20562	0.999714	-1.48111	-27.2321	-6.10128	-27.5423	-3.86819		-54.6016	26.1798	-23.4276	-6.3975	-8.31662	-21.5918	-11.4957	-13.7872	-2.99286	-12.9038
-44.43	-14.9952	-39.2587	-34.1381	-34.1381	2.09104	9.16027	-14.8697	-9.11457	1.05655	-1.42506	-27.0654	-6.04902	-27.4523	-3.79204		-54.4543	26.1521	-23.3384	-6.335	-8.24452	-21.5376	-11.4278	-13.7196	-2.95522	-12.841
-44.42	-14.8639	-39.0659	-33.9602	-33.9602	2.166	9.21758	-14.8329	-9.024	1.11155	-1.36937	-26.8996	-5.99685	-27.3628	-3.71393		-54.3068	26.1243	-23.2494	-6.27277	-8.17279	-21.4791	-11.36	-13.6523	-2.91773	-12.783
-44.42	-14.7333	-38.8738	-33.7826	-33.7826	2.24064	9.27476	-14.7962	-8.93362	1.16624	-1.31403	-26.7345	-5.94472	-27.2738	-3.63178		-54.1475	26.0965	-23.1604	-6.2109	-8.10152	-21.4207	-11.2924	-13.5887	-2.88035	-12.7254
-44.41	-14.613	-38.6823	-33.6053	-33.6053	2.31508	9.3317	-14.7596	-8.84338	1.22067	-1.25894	-26.5699	-5.88843	-27.1849	-3.54974		-53.9882	26.0707	-23.0714	-6.15247	-8.03597	-21.3625	-11.2248	-13.5273	-2.84305	-12.6681
-44.4	-14.4934	-38.491	-33.4233	-33.4233	2.39144	9.38409	-14.7257	-8.75071	1.27494	-1.20406	-26.4057	-5.83217	-27.0963	-3.468		-53.8291	26.0449	-22.9753	-6.09597	-7.97097	-21.3046	-11.1552	-13.4663	-2.80581	-12.6113
-44.4	-14.3745	-38.2998	-33.2369	-33.2369	2.47172	9.43615	-14.6918	-8.65324	1.32906	-1.14929	-26.2416	-5.77613	-27.0053	-3.38667		-53.6705	26.019	-22.8792	-6.03983	-7.90641	-21.2499	-11.0819	-13.4056	-2.76657	-12.5547
-44.39	-14.2559	-38.0932	-33.0509	-33.0509	2.5518	9.48785	-14.6578	-8.55586	1.38316	-1.09314	-26.0643	-5.72034	-26.9098	-3.3117		-53.5205	25.993	-22.7834	-5.984	-7.84224	-21.1969	-11.0087	-13.3451	-2.72638	-12.4998
-44.38	-14.1377	-37.8868	-32.8658	-32.8658	2.63152	9.53924	-14.6238	-8.45871	1.44157	-1.03411	-25.8872	-5.66762	-26.8144	-3.23722		-53.3752	25.9669	-22.6881	-5.92833	-7.77834	-21.1443	-10.9358	-13.2848	-2.6863	-12.4435
-44.38	-14.0195	-37.6809	-32.6861	-32.6861	2.71076	9.59036	-14.5898	-8.35962	1.49986	-0.97526	-25.7106	-5.61668	-26.7196	-3.16304		-53.2305	25.9405	-22.5979	-5.87277	-7.71462	-21.0919	-10.8633	-13.2245	-2.64643	-12.3845
-44.37	-13.8983	-37.476	-32.5166	-32.5166	2.78368	9.64124	-14.5557	-8.26814	1.55792	-0.91666	-25.535	-5.56609	-26.6252	-3.08915		-53.0825	25.9131	-22.5107	-5.8172	-7.64931	-21.0397	-10.7966	-13.1594	-2.60778	-12.3257
-44.36	-13.7707	-37.2821	-32.3479	-32.3479	2.85608	9.6933	-14.5208	-8.17714	1.61565	-0.8584	-25.3689	-5.51579	-26.5385	-3.01541		-52.9348	25.8841	-22.424	-5.75713	-7.58072	-20.9876	-10.7305	-13.0943	-2.57132	-12.2672
-44.35	-13.6434	-37.0944	-32.1802	-32.1802	2.92796	9.74794	-14.4843	-8.08652	1.67018	-0.80474	-25.2081	-5.4657	-26.4523	-2.94178		-52.7874	25.8549	-22.3378	-5.6971	-7.51231	-20.9356	-10.6649	-13.0293	-2.53511	-12.2091
-44.35	-13.5166	-36.9077	-32.0129	-32.0129	2.99952	9.80224	-14.4482	-7.99624	1.72294	-0.75146	-25.0484	-5.41574	-26.3668	-2.86619		-52.64	25.8255	-22.2519	-5.6372	-7.44421	-20.8795	-10.5998	-12.9646	-2.49908	-12.1558
-44.34	-13.3904	-36.7218	-31.8459	-31.8459	3.07076	9.85618	-14.4124	-7.90614	1.77531	-0.69849	-24.8894	-5.36591	-26.2816	-2.78667		-52.4811	25.796	-22.1661	-5.5775	-7.37648	-20.8235	-10.5349	-12.9033	-2.46319	-12.1029
-44.33	-13.2742	-36.5365	-31.6792	-31.6792	3.1418	9.90964	-14.3772	-7.81614	1.82739	-0.64577	-24.731	-5.31204	-26.1968	-2.70733		-52.3224	25.7686	-22.0805	-5.521	-7.31417	-20.7676	-10.4701	-12.844	-2.42741	-12.0504
-44.33	-13.1588	-36.3515	-31.5035	-31.5035	3.21468	9.95876	-14.345	-7.72619	1.87924	-0.59317	-24.573	-5.25821	-26.1122	-2.62833		-52.168	25.7411	-21.988	-5.4662	-7.25228	-20.712	-10.4037	-12.7849	-2.39162	-11.9984
-44.32	-13.0439	-36.1666	-31.3235	-31.3235	3.29124	10.0074	-14.3135	-7.63157	1.93092	-0.54069	-24.4152	-5.20455	-26.0254	-2.54978		-52.0145	25.7135	-21.8955	-5.41167	-7.19079	-20.6595	-10.3337	-12.726	-2.35395	-11.9466
-44.31	-12.9296	-35.9669	-31.1441	-31.1441	3.36756	10.0556	-14.2825	-7.53719	1.98251	-0.48683	-24.2449	-5.15111	-25.9342	-2.47748		-51.8728	25.6857	-21.8032	-5.3573	-7.12962	-20.6087	-10.2637	-12.6672	-2.31538	-11.8951
-44.31	-12.8156	-35.7676	-30.9655	-30.9655	3.44356	10.1035	-14.2521	-7.44319	2.03818	-0.4302	-24.0749	-5.10051	-25.8432	-2.4057		-51.7322	25.6579	-21.7113	-5.30303	-7.06866	-20.5581	-10.1939	-12.6084	-2.27686	-11.8425
-44.3	-12.7019	-35.5688	-30.7922	-30.7922	3.51908	10.1512	-14.2221	-7.34971	2.09369	-0.37369	-23.9054	-5.05149	-25.7524	-2.33441		-51.5924	25.6297	-21.6242	-5.24887	-7.00786	-20.508	-10.1244	-12.5497	-2.23854	-11.7872
-44.29	-12.5853	-35.3709	-30.6288	-30.6288	3.5886	10.1986	-14.1926	-7.26367	2.14896	-0.3174	-23.7369	-5.00268	-25.6622	-2.26344		-51.4531	25.6006	-21.5398	-5.19473	-6.94548	-20.458	-10.0604	-12.4862	-2.20138	-11.7323
-44.29	-12.4628	-35.1839	-30.4664	-30.4664	3.65756	10.2485	-14.1625	-7.17824	2.20388	-0.26146	-23.5776	-4.95404	-25.5789	-2.1927		-51.3141	25.5698	-21.4557	-5.1363	-6.87997	-20.4082	-9.99685	-12.4227	-2.1663	-11.6778
-44.28	-12.3407	-35.0028	-30.3049	-30.3049	3.72608	10.3008	-14.1312	-7.09333	2.25573	-0.20997	-23.4235	-4.90557	-25.496	-2.12211		-51.1751	25.5387	-21.3718	-5.078	-6.81455	-20.3585	-9.932	-12.3594	-2.13143	-11.6236
-44.27	-12.2193	-34.8229	-30.1439	-30.1439	3.7942	10.353	-14.1001	-7.00881	2.3059	-0.15889	-23.2705	-4.85719	-25.4134	-2.04967		-51.0325	25.5074	-21.2881	-5.01997	-6.74941	-20.3049	-9.86759	-12.2964	-2.09678	-11.5739
-44.26	-12.0987	-34.6436	-29.9833	-29.9833	3.86208	10.4049	-14.0693	-6.92462	2.35571	-0.10817	-23.1184	-4.80885	-25.3307	-1.97352		-50.8825	25.4761	-21.2046	-4.96233	-6.68462	-20.2515	-9.80348	-12.2368	-2.0623	-11.5246
-44.26	-11.9878	-34.4649	-29.8229	-29.8229	3.92976	10.4552	-14.0387	-6.84057	2.40524	-0.05771	-22.9669	-4.75668	-25.2481	-1.89748		-50.7327	25.4469	-21.1209	-4.90797	-6.62493	-20.1983	-9.73959	-12.1791	-2.02789	-11.4757
-44.25	-11.8777	-34.2864	-29.654	-29.654	3.99912	10.5027	-14.0107	-6.75443	2.45459	-0.00749	-22.8159	-4.70468	-25.1652	-1.8217		-50.5833	25.4177	-21.0307	-4.85543	-6.56562	-20.1454	-9.67419	-12.1218	-1.99357	-11.427
-44.24	-11.7681	-34.1079	-29.481	-29.481	4.072	10.5499	-13.9829	-6.66386	2.50382	0.042629	-22.6651	-4.65294	-25.0796	-1.74637		-50.4345	25.3883	-20.9405	-4.80337	-6.50655	-20.0953	-9.60548	-12.0647	-1.95746	-11.3785
-44.24	-11.6589	-33.9149	-29.3085	-29.3085	4.14464	10.5956	-13.9553	-6.57362	2.55298	0.093971	-22.5024	-4.60149	-24.9891	-1.67696		-50.2975	25.3587	-20.8507	-4.75163	-6.44769	-20.0469	-9.53696	-12.0079	-1.92049	-11.3301
-44.23	-11.5499	-33.7221	-29.1368	-29.1368	4.21692	10.6412	-13.9277	-6.48376	2.60606	0.147971	-22.3399	-4.55294	-24.8982	-1.60804		-50.1615	25.3289	-20.7615	-4.70017	-6.3889	-19.9988	-9.47037	-11.9513	-1.88368	-11.2805
-44.22	-11.441	-33.5296	-28.9704	-28.9704	4.28876	10.6867	-13.9002	-6.39452	2.65902	0.201829	-22.1782	-4.50609	-24.807	-1.53956		-50.0261	25.2987	-20.6771	-4.6489	-6.33017	-19.951	-9.40567	-11.8947	-1.84708	-11.2283
-44.22	-11.3289	-33.3379	-28.8134	-28.8134	4.35488	10.7322	-13.8726	-6.31243	2.71178	0.255429	-22.0173	-4.45953	-24.7156	-1.47144		-49.8912	25.2674	-20.5956	-4.59773	-6.26979	-19.9034	-9.34456	-11.8336	-1.81165	-11.1762
-44.21	-11.211	-33.1566	-28.6574	-28.6574	4.42044	10.7802	-13.8443	-6.2309	2.76422	0.308743	-21.8653	-4.41319	-24.6309	-1.40363		-49.7566	25.2343	-20.5146	-4.54253	-6.20631	-19.8558	-9.28381	-11.7726	-1.77822	-11.1242
-44.2	-11.0931	-32.981	-28.5022	-28.5022	4.48552	10.8295	-13.8145	-6.1499	2.81378	0.3578	-21.7182	-4.36702	-24.546	-1.336		-49.6223	25.2009	-20.434	-4.4861	-6.1429	-19.8085	-9.22341	-11.7119	-1.74505	-11.0725
-44.19	-10.9756	-32.8064	-28.3476	-28.3476	4.55028	10.8787	-13.7846	-6.06929	2.86171	0.406486	-21.5721	-4.32094	-24.4609	-1.26674		-49.4845	25.1672	-20.3538	-4.42987	-6.07966	-19.7574	-9.16333	-11.6514	-1.71208	-11.0248
-44.19	-10.8586	-32.6327	-28.1936	-28.1936	4.61472	10.928	-13.7548	-5.989	2.90933	0.454857	-21.4269	-4.27485	-24.3757	-1.194		-49.3395	25.1335	-20.2737	-4.37397	-6.01676	-19.7063	-9.10352	-11.5943	-1.67924	-10.9772
-44.18	-10.7507	-32.4597	-28.0397	-28.0397	4.67892	10.9758	-13.7253	-5.90886	2.95669	0.502971	-21.2782	-4.22498	-24.2902	-1.12152		-49.1947	25.1022	-20.1936	-4.32233	-5.95886	-19.6554	-9.04396	-11.5391	-1.64651	-10.9299
-44.17	-10.6436	-32.2872	-27.8778	-27.8778	4.74472	11.0211	-13.6981	-5.82667	3.00388	0.550914	-21.1299	-4.17511	-24.2045	-1.04944		-49.0505	25.0708	-20.1071	-4.27107	-5.90141	-19.6048	-8.98133	-11.4843	-1.61384	-10.8827
-44.17	-10.5372	-32.1151	-27.7119	-27.7119	4.81384	11.0661	-13.6712	-5.74024	3.05096	0.598686	-20.9817	-4.12532	-24.1164	-0.97793		-48.9071	25.0391	-20.0205	-4.2201	-5.84434	-19.557	-8.91726	-11.4299	-1.57943	-10.8354
-44.16	-10.4311	-31.9293	-27.5466	-27.5466	4.88268	11.111	-13.6447	-5.6541	3.09798	0.647686	-20.822	-4.0757	-24.0237	-0.91215		-48.7751	25.0073	-19.9342	-4.1707	-5.78762	-19.5107	-8.85348	-11.3757	-1.54419	-10.7881
-44.15	-10.3255	-31.7441	-27.3821	-27.3821	4.9512	11.1557	-13.6188	-5.56833	3.14875	0.699171	-20.6625	-4.02877	-23.9312	-0.84693		-48.644	24.9753	-19.8482	-4.12143	-5.73121	-19.4647	-8.79	-11.3218	-1.50908	-10.7396
-44.15	-10.2201	-31.5596	-27.2226	-27.2226	5.01924	11.2004	-13.5932	-5.4831	3.19941	0.750486	-20.5035	-3.98332	-23.839	-0.78219		-48.5137	24.943	-19.7666	-4.07227	-5.67503	-19.4189	-8.72844	-11.268	-1.47414	-10.6884
-44.14	-10.1121	-31.3762	-27.0721	-27.0721	5.0818	11.245	-13.5682	-5.40462	3.24988	0.801571	-20.3452	-3.93809	-23.7475	-0.71785		-48.3841	24.9096	-19.6877	-4.0218	-5.61759	-19.3734	-8.6703	-11.21	-1.44027	-10.6372
-44.13	-9.9985	-31.2029	-26.9224	-26.9224	5.14388	11.2919	-13.543	-5.32671	3.30008	0.852343	-20.1994	-3.89315	-23.661	-0.65382		-48.2548	24.8742	-19.6091	-3.96873	-5.55728	-19.3279	-8.61256	-11.1521	-1.4083	-10.5861
-44.13	-9.8854	-31.0353	-26.7734	-26.7734	5.20552	11.3399	-13.5168	-5.24933	3.34753	0.899086	-20.0581	-3.84719	-23.5753	-0.58996		-48.1258	24.8386	-19.5309	-3.9158	-5.49728	-19.2826	-8.55507	-11.0946	-1.37657	-10.5353
-44.12	-9.77285	-30.8689	-26.6249	-26.6249	5.26684	11.3877	-13.4911	-5.17233	3.39343	0.945486	-19.9179	-3.80136	-23.4903	-0.52452		-47.9935	24.8029	-19.4529	-3.86303	-5.43766	-19.2338	-8.49789	-11.0373	-1.345	-10.4885
-44.11	-9.66105	-30.7034	-26.4768	-26.4768	5.32788	11.4352	-13.4659	-5.09562	3.43906	0.9916	-19.7782	-3.7557	-23.4059	-0.45578		-47.8542	24.7671	-19.375	-3.8106	-5.37855	-19.1852	-8.44089	-10.9833	-1.31354	-10.4419
-44.1	-9.55825	-30.5386	-26.3289	-26.3289	5.38872	11.481	-13.4411	-5.01914	3.48447	1.03751	-19.6391	-3.70651	-23.3219	-0.38726		-47.7153	24.7338	-19.2972	-3.7623	-5.32424	-19.1367	-8.38407	-10.9312	-1.28219	-10.3956
-44.1	-9.4562	-30.3745	-26.1731	-26.1731	5.45104	11.5242	-13.4184	-4.94067	3.52976	1.08326	-19.5004	-3.65749	-23.2382	-0.31904		-47.5769	24.7004	-19.2133	-3.71437	-5.27041	-19.0886	-8.32437	-10.8794	-1.25086	-10.3495
-44.09	-9.3548	-30.2106	-26.0136	-26.0136	5.51656	11.5668	-13.396	-4.85824	3.57494	1.12891	-19.3619	-3.60868	-23.1527	-0.2513		-47.4392	24.667	-19.1296	-3.66677	-5.21707	-19.0433	-8.26326	-10.8281	-1.21789	-10.3035
-44.08	-9.25395	-30.0339	-25.8546	-25.8546	5.5818	11.6089	-13.3738	-4.77614	3.62006	1.17574	-19.2124	-3.56017	-23.065	-0.189		-47.3123	24.6334	-19.0465	-3.61947	-5.16407	-18.9994	-8.20241	-10.777	-1.18416	-10.2575
-44.08	-9.15075	-29.8576	-25.6966	-25.6966	5.64672	11.6506	-13.3516	-4.69443	3.66882	1.225	-19.0634	-3.51549	-22.9777	-0.12719		-47.1863	24.5996	-18.9638	-3.57237	-5.11134	-18.9559	-8.14181	-10.7261	-1.15051	-10.2105
-44.07	-9.04785	-29.682	-25.5435	-25.5435	5.7112	11.6919	-13.3295	-4.61333	3.71745	1.27411	-18.9148	-3.47226	-22.8908	-0.06581		-47.0611	24.5655	-18.8859	-3.52547	-5.05879	-18.9127	-8.08307	-10.6754	-1.11703	-10.161
-44.06	-8.9424	-29.5075	-25.3992	-25.3992	5.77048	11.7329	-13.3074	-4.53871	3.76588	1.32303	-18.7671	-3.42932	-22.8065	-0.00478		-46.9365	24.5303	-18.8108	-3.47747	-5.0049	-18.8697	-8.02763	-10.6208	-1.08459	-10.1117
-44.06	-8.83185	-29.3425	-25.2559	-25.2559	5.82924	11.7759	-13.2847	-4.46476	3.81404	1.37166	-18.6276	-3.38655	-22.727	0.055963		-46.8122	24.4932	-18.7363	-3.42713	-4.94824	-18.827	-7.97244	-10.5663	-1.05403	-10.0626
-44.05	-8.72165	-29.1789	-25.1135	-25.1135	5.88756	11.8197	-13.2607	-4.39138	3.85951	1.4164	-18.4927	-3.34391	-22.6479	0.116519		-46.6882	24.4559	-18.6624	-3.37707	-4.89172	-18.7842	-7.91752	-10.5121	-1.02368	-10.0138
-44.04	-8.61205	-29.0165	-24.9719	-24.9719	5.94552	11.8632	-13.2367	-4.31848	3.90349	1.4608	-18.3587	-3.30132	-22.5692	0.178519		-46.561	24.4185	-18.5889	-3.3274	-4.83538	-18.7382	-7.86278	-10.4584	-0.99354	-9.969
-44.03	-8.5058	-28.8549	-24.8308	-24.8308	6.00316	11.9063	-13.2128	-4.24605	3.94714	1.50486	-18.2255	-3.25872	-22.4908	0.24363		-46.4273	24.3811	-18.5158	-3.2782	-4.77931	-18.6923	-7.80822	-10.4076	-0.96354	-9.92462
-44.03	-8.4082	-28.6941	-24.6901	-24.6901	6.06064	11.9479	-13.1889	-4.1739	3.99057	1.54869	-18.0929	-3.21268	-22.4126	0.308519		-46.2939	24.3464	-18.4427	-3.23303	-4.72766	-18.6466	-7.75378	-10.3586	-0.93368	-9.88057
-44.02	-8.3114	-28.5339	-24.5421	-24.5421	6.11948	11.9871	-13.1669	-4.1001	4.03378	1.59229	-17.9606	-3.16668	-22.3343	0.373037		-46.1611	24.3117	-18.364	-3.1884	-4.67628	-18.6013	-7.69652	-10.3101	-0.90392	-9.8369
-44.02	-8.2152	-28.3741	-24.3907	-24.3907	6.18132	12.0258	-13.1449	-4.02271	4.07686	1.63574	-17.8286	-3.12081	-22.252	0.437074		-46.0291	24.2768	-18.2854	-3.14423	-4.62517	-18.5583	-7.638	-10.2619	-0.87265	-9.79357
-44.01	-8.11955	-28.202	-24.2399	-24.2399	6.24296	12.0643	-13.123	-3.94571	4.11982	1.68026	-17.6863	-3.07519	-22.1675	0.495926		-45.9075	24.2417	-18.2071	-3.1005	-4.57431	-18.5168	-7.57978	-10.214	-0.84065	-9.75057
-44	-8.0243	-28.0346	-24.0901	-24.0901	6.30428	12.1025	-13.1011	-3.86924	4.16618	1.72703	-17.5443	-3.03204	-22.0832	0.554259		-45.7868	24.2063	-18.1293	-3.0571	-4.52359	-18.4757	-7.52196	-10.1664	-0.80884	-9.70662
-43.99	-7.9293	-27.868	-23.945	-23.945	6.3652	12.1405	-13.0791	-3.79343	4.21237	1.77363	-17.403	-2.99034	-21.9991	0.612148		-45.6668	24.1706	-18.0556	-3.01393	-4.47297	-18.4348	-7.466	-10.119	-0.77724	-9.66071
-43.99	-7.82935	-27.7025	-23.8082	-23.8082	6.4212	12.1784	-13.0571	-3.72367	4.25831	1.81997	-17.2626	-2.94898	-21.9173	0.66963		-45.5473	24.1335	-17.9845	-2.9698	-4.4211	-18.3942	-7.41326	-10.0679	-0.74668	-9.61514
-43.98	-7.7271	-27.5462	-23.6725	-23.6725	6.47676	12.2184	-13.0338	-3.65452	4.30504	1.86597	-17.13	-2.90791	-21.8399	0.726778		-45.4282	24.0942	-17.9137	-2.92347	-4.36665	-18.3538	-7.36093	-10.0169	-0.71787	-9.57005
-43.97	-7.6252	-27.3951	-23.5377	-23.5377	6.53192	12.2593	-13.0093	-3.58586	4.34808	1.90826	-17.0019	-2.86715	-21.7628	0.783667		-45.3095	24.0546	-17.8434	-2.8773	-4.31238	-18.3135	-7.30893	-9.9663	-0.6893	-9.52552
-43.97	-7.52385	-27.2451	-23.4036	-23.4036	6.58672	12.3002	-12.9847	-3.51748	4.39073	1.9502	-16.8747	-2.82668	-21.6859	0.841926		-45.1875	24.0146	-17.7735	-2.83137	-4.25841	-18.2701	-7.25711	-9.91604	-0.66095	-9.48467
-43.96	-7.4256	-27.0961	-23.2702	-23.2702	6.64128	12.341	-12.96	-3.44924	4.43308	1.99186	-16.7484	-2.78643	-21.6092	0.903037		-45.0595	23.9745	-17.7037	-2.7857	-4.2049	-18.2269	-7.20548	-9.86741	-0.63276	-9.44433
-43.95	-7.333	-26.9477	-23.1371	-23.1371	6.6956	12.3805	-12.9354	-3.38114	4.47514	2.03323	-16.6226	-2.74306	-21.5325	0.963926		-44.9317	23.9372	-17.6342	-2.74363	-4.15569	-18.1839	-7.15396	-9.82044	-0.6047	-9.40443
-43.95	-7.2411	-26.7998	-22.9971	-22.9971	6.75128	12.4179	-12.9126	-3.31119	4.517	2.07443	-16.4973	-2.7	-21.4558	1.02441		-44.8046	23.8998	-17.5593	-2.70183	-4.10697	-18.1412	-7.09981	-9.77389	-0.576	-9.36481
-43.94	-7.1498	-26.6522	-22.8541	-22.8541	6.80972	12.455	-12.8897	-3.23757	4.55759	2.11551	-16.3722	-2.65728	-21.3753	1.08448		-44.6784	23.8621	-17.4847	-2.66023	-4.05866	-18.1008	-7.04448	-9.7277	-0.54589	-9.32543
-43.93	-7.059	-26.493	-22.7117	-22.7117	6.86796	12.492	-12.8674	-3.1641	4.59918	2.15763	-16.2373	-2.61485	-21.2929	1.13967		-44.5622	23.8243	-17.4105	-2.61877	-4.01072	-18.0619	-6.98941	-9.68178	-0.51514	-9.28619
-43.93	-6.9685	-26.3343	-22.5702	-22.5702	6.92584	12.5288	-12.845	-3.09081	4.64286	2.20189	-16.1028	-2.57485	-21.211	1.19441		-44.4469	23.7861	-17.3351	-2.57737	-3.9631	-18.0233	-6.93481	-9.63615	-0.48457	-9.24595
-43.92	-6.87825	-26.1763	-22.4333	-22.4333	6.98328	12.5655	-12.8225	-3.01795	4.68637	2.24597	-15.9689	-2.53621	-21.1297	1.24874		-44.3325	23.7476	-17.2657	-2.536	-3.91576	-17.985	-6.882	-9.5907	-0.45422	-9.20362
-43.91	-6.78335	-26.0193	-22.3042	-22.3042	7.03612	12.6022	-12.7997	-2.9509	4.72963	2.28986	-15.8358	-2.49774	-21.0513	1.3027		-44.2186	23.7077	-17.1969	-2.49347	-3.86731	-17.9458	-6.83233	-9.543	-0.42557	-9.16129
-43.9	-6.6862	-25.8709	-22.1762	-22.1762	7.08844	12.6409	-12.776	-2.88424	4.77257	2.33343	-15.7101	-2.45945	-20.9778	1.35644		-44.1053	23.6655	-17.1287	-2.44873	-3.81648	-17.9069	-6.78311	-9.49556	-0.39792	-9.1191
-43.9	-6.58945	-25.7276	-22.0491	-22.0491	7.14032	12.6805	-12.7507	-2.81795	4.81206	2.37351	-15.5886	-2.42123	-20.9053	1.40996		-43.9922	23.6229	-17.0608	-2.40407	-3.76593	-17.8682	-6.73422	-9.44833	-0.37127	-9.077
-43.89	-6.49325	-25.5852	-21.9226	-21.9226	7.19184	12.72	-12.7251	-2.75195	4.85116	2.41323	-15.4681	-2.38302	-20.8338	1.46478		-43.8762	23.5801	-16.9932	-2.3595	-3.71569	-17.8266	-6.68559	-9.40141	-0.34487	-9.03819
-43.88	-6.4	-25.4438	-21.7967	-21.7967	7.24304	12.7593	-12.6992	-2.68624	4.88998	2.45266	-15.3483	-2.34481	-20.7632	1.52237		-43.7545	23.537	-16.9275	-2.31517	-3.66583	-17.7851	-6.63707	-9.35711	-0.3186	-8.99952
-43.88	-6.31215	-25.303	-21.6711	-21.6711	7.294	12.7974	-12.6728	-2.62057	4.92855	2.49183	-15.229	-2.30345	-20.6934	1.5797		-43.6331	23.497	-16.8601	-2.27433	-3.62	-17.744	-6.58856	-9.31426	-0.29249	-8.96095
-43.87	-6.22495	-25.1627	-21.539	-21.539	7.34616	12.8333	-12.6481	-2.55329	4.96692	2.5308	-15.1102	-2.26213	-20.6242	1.63674		-43.5123	23.4568	-16.7892	-2.2338	-3.57452	-17.703	-6.53741	-9.27159	-0.26646	-8.92243
-43.87	-6.1384	-25.0228	-21.4039	-21.4039	7.40092	12.869	-12.6231	-2.48252	5.00512	2.56963	-14.9918	-2.22089	-20.5518	1.69337		-43.3924	23.4164	-16.7184	-2.19353	-3.52931	-17.6653	-6.48489	-9.22904	-0.23838	-8.88395
-43.86	-6.05225	-24.872	-21.2694	-21.2694	7.4554	12.9044	-12.5976	-2.41205	5.04427	2.60943	-14.8641	-2.17987	-20.4781	1.74544		-43.282	23.3757	-16.6479	-2.1535	-3.48431	-17.6288	-6.43241	-9.18659	-0.21038	-8.84548
-43.85	-5.9665	-24.7216	-21.1358	-21.1358	7.5096	12.9396	-12.5718	-2.3419	5.08537	2.6512	-14.7368	-2.14111	-20.405	1.79711		-43.1725	23.3346	-16.5779	-2.11367	-3.43945	-17.5925	-6.38	-9.14411	-0.18249	-8.80591
-43.85	-5.881	-24.5719	-21.0064	-21.0064	7.56336	12.9748	-12.5458	-2.27224	5.12633	2.69283	-14.6103	-2.10366	-20.3326	1.84837		-43.0638	23.2921	-16.5134	-2.074	-3.39462	-17.5564	-6.32904	-9.10152	-0.15473	-8.76429
-43.84	-5.79105	-24.4232	-20.8845	-20.8845	7.61276	13.0098	-12.5198	-2.20819	5.16704	2.7342	-14.4847	-2.06647	-20.2628	1.8993		-42.9558	23.2482	-16.4495	-2.03343	-3.34862	-17.5202	-6.28081	-9.05544	-0.12854	-8.72271
-43.83	-5.69905	-24.2828	-20.7636	-20.7636	7.66168	13.0468	-12.493	-2.14476	5.20747	2.77529	-14.3663	-2.02953	-20.1972	1.95004		-42.8484	23.2018	-16.3861	-1.99087	-3.30017	-17.4842	-6.23281	-9.00926	-0.10316	-8.68129
-43.83	-5.60745	-24.1471	-20.6436	-20.6436	7.7102	13.0848	-12.4652	-2.08176	5.24463	2.81306	-14.2519	-1.99277	-20.1322	2.00059		-42.7412	23.1552	-16.3232	-1.9485	-3.25183	-17.4481	-6.185	-8.96315	-0.07797	-8.6401
-43.82	-5.51635	-24.0124	-20.5244	-20.5244	7.75836	13.1227	-12.4379	-2.01924	5.28149	2.85046	-14.1385	-1.95621	-20.068	2.05237		-42.6314	23.1085	-16.2607	-1.9065	-3.20369	-17.4092	-6.13733	-8.91711	-0.05289	-8.60219
-43.81	-5.4281	-23.8785	-20.4058	-20.4058	7.80628	13.1605	-12.4113	-1.95705	5.3181	2.88757	-14.0259	-1.91974	-20.0043	2.10674		-42.5161	23.0617	-16.1986	-1.86487	-3.15583	-17.3704	-6.08989	-8.87348	-0.02789	-8.56462
-43.81	-5.345	-23.7453	-20.2876	-20.2876	7.85396	13.1973	-12.3856	-1.89514	5.35447	2.9244	-13.9139	-1.88038	-19.941	2.16089		-42.4012	23.0183	-16.1351	-1.82663	-3.11176	-17.3319	-6.04259	-8.83115	-0.00297	-8.52729
-43.8	-5.26255	-23.6125	-20.1634	-20.1634	7.9028	13.2321	-12.3624	-1.83176	5.39065	2.961	-13.8024	-1.84119	-19.878	2.21474		-42.2868	22.9761	-16.0685	-1.78887	-3.0681	-17.2938	-5.993	-8.78896	0.021946	-8.49014
-43.79	-5.1807	-23.4802	-20.0365	-20.0365	7.95412	13.2669	-12.3401	-1.76529	5.42671	2.99743	-13.6911	-1.80217	-19.8117	2.26815		-42.1733	22.9338	-16.0022	-1.75147	-3.02483	-17.2578	-5.94252	-8.74682	0.048892	-8.45319
-43.79	-5.0993	-23.3375	-19.9102	-19.9102	8.0052	13.3017	-12.3185	-1.69914	5.46363	3.03474	-13.5712	-1.7634	-19.7439	2.31726		-42.0688	22.8914	-15.9363	-1.71443	-2.98186	-17.2233	-5.89252	-8.70478	0.075757	-8.41643
-43.78	-5.01825	-23.1952	-19.7848	-19.7848	8.056	13.3366	-12.2975	-1.63343	5.50239	3.07391	-13.4516	-1.72681	-19.6764	2.36593		-41.9651	22.849	-15.871	-1.67773	-2.93917	-17.1893	-5.84322	-8.66274	0.102595	-8.37876
-43.77	-4.9375	-23.0538	-19.6632	-19.6632	8.10644	13.3715	-12.277	-1.56829	5.541	3.11291	-13.3326	-1.6914	-19.6093	2.41415		-41.8622	22.8064	-15.8109	-1.6413	-2.89672	-17.1558	-5.79578	-8.62067	0.129297	-8.33924
-43.76	-4.8525	-22.9132	-19.5487	-19.5487	8.1528	13.4066	-12.2566	-1.50843	5.57935	3.15169	-13.2144	-1.65626	-19.5442	2.46204		-41.7597	22.7625	-15.7513	-1.6041	-2.85334	-17.1227	-5.75141	-8.57522	0.154568	-8.29995
-43.76	-4.7656	-22.7806	-19.435	-19.435	8.19872	13.4435	-12.2356	-1.44919	5.61739	3.19017	-13.1029	-1.6214	-19.4828	2.50959		-41.6578	22.7162	-15.6921	-1.56513	-2.80786	-17.09	-5.70767	-8.52985	0.179	-8.26095
-43.75	-4.679	-22.6524	-19.3221	-19.3221	8.24424	13.4813	-12.2133	-1.39038	5.65235	3.22554	-12.995	-1.58668	-19.4219	2.55696		-41.5561	22.6698	-15.6331	-1.52647	-2.76272	-17.0575	-5.66448	-8.48463	0.203297	-8.22238
-43.74	-4.59295	-22.5253	-19.2096	-19.2096	8.28944	13.5189	-12.1908	-1.33205	5.687	3.26057	-12.888	-1.55217	-19.3616	2.60544		-41.4519	22.6234	-15.5744	-1.48813	-2.71793	-17.0225	-5.62167	-8.43967	0.227486	-8.18705
-43.74	-4.5096	-22.399	-19.0976	-19.0976	8.33436	13.5561	-12.168	-1.274	5.72135	3.29531	-12.7816	-1.51783	-19.3016	2.65633		-41.3425	22.5771	-15.5158	-1.4502	-2.67355	-16.9878	-5.57904	-8.39722	0.251568	-8.1521
-43.73	-4.43105	-22.2734	-18.9859	-18.9859	8.37904	13.5918	-12.145	-1.21614	5.75549	3.32983	-12.6757	-1.48085	-19.2418	2.70704		-41.2335	22.5342	-15.4558	-1.4154	-2.63286	-16.9533	-5.53652	-8.35615	0.275595	-8.11767
-43.73	-4.35315	-22.1484	-18.8684	-18.8684	8.42472	13.6253	-12.1236	-1.1569	5.78943	3.36414	-12.5702	-1.44413	-19.1823	2.75744		-41.1252	22.4914	-15.3927	-1.381	-2.59259	-16.9191	-5.49181	-8.31544	0.299568	-8.08362
-43.72	-4.2758	-22.0237	-18.7482	-18.7482	8.47268	13.6581	-12.1022	-1.09476	5.82322	3.39831	-12.465	-1.4077	-19.1199	2.80756		-41.0176	22.4486	-15.3298	-1.347	-2.55162	-16.8867	-5.446	-8.275	0.325432	-8.05
-43.71	-4.19895	-21.8893	-18.6286	-18.6286	8.52036	13.6902	-12.0807	-1.03281	5.85782	3.43331	-12.3514	-1.37166	-19.0562	2.85363		-40.9186	22.4056	-15.2673	-1.3133	-2.51093	-16.8556	-5.40037	-8.23478	0.351189	-8.01676
-43.71	-4.1224	-21.7553	-18.5096	-18.5096	8.5678	13.7219	-12.0594	-0.97124	5.89414	3.47097	-12.2382	-1.3377	-18.9927	2.89933		-40.8205	22.3625	-15.2052	-1.27987	-2.47045	-16.8246	-5.355	-8.19478	0.376838	-7.983
-43.7	-4.04615	-21.6221	-18.3945	-18.3945	8.61484	13.7532	-12.0382	-0.91014	5.93031	3.50846	-12.1256	-1.30498	-18.9297	2.94474		-40.7231	22.3191	-15.1482	-1.2466	-2.43007	-16.794	-5.31111	-8.15489	0.402297	-7.94776
-43.69	-3.96595	-21.4898	-18.2859	-18.2859	8.65808	13.7842	-12.0172	-0.854	5.96624	3.54569	-12.0137	-1.2726	-18.8688	2.98985		-40.6262	22.2744	-15.0918	-1.21257	-2.38866	-16.7635	-5.26981	-8.11196	0.426297	-7.91295
-43.69	-3.8839	-21.3648	-18.1784	-18.1784	8.70088	13.8169	-11.9959	-0.79833	6.00194	3.58266	-11.9081	-1.24047	-18.8114	3.03481		-40.5298	22.227	-15.0358	-1.17687	-2.34514	-16.7332	-5.22893	-8.06926	0.449432	-7.87862
-43.68	-3.8022	-21.2442	-18.0715	-18.0715	8.74336	13.8503	-11.9737	-0.7431	6.03471	3.61669	-11.806	-1.20851	-18.7546	3.07959		-40.4338	22.1795	-14.9802	-1.14127	-2.30172	-16.7031	-5.18837	-8.02681	0.472351	-7.84471
-43.67	-3.72105	-21.1245	-17.9653	-17.9653	8.78556	13.8837	-11.9516	-0.68824	6.06722	3.6504	-11.7047	-1.17668	-18.6982	3.12544		-40.3353	22.1318	-14.925	-1.10583	-2.25948	-16.6706	-5.14807	-7.98474	0.495081	-7.81367
-43.67	-3.64245	-21.0056	-17.8596	-17.8596	8.82748	13.917	-11.9298	-0.63362	6.09949	3.68386	-11.604	-1.14489	-18.642	3.17359		-40.232	22.084	-14.87	-1.0706	-2.21745	-16.6383	-5.10796	-7.94507	0.517622	-7.783
-43.66	-3.5684	-20.8874	-17.7544	-17.7544	8.8692	13.9494	-11.9081	-0.57924	6.13155	3.71617	-11.5037	-1.1106	-18.5861	3.22156		-40.1291	22.0397	-14.8137	-1.03813	-2.17872	-16.6062	-5.06793	-7.90681	0.540054	-7.75267
-43.65	-3.495	-20.7698	-17.6439	-17.6439	8.91188	13.98	-11.8881	-0.52357	6.16345	3.74834	-11.4038	-1.07634	-18.5302	3.26922		-40.0267	21.9953	-14.7545	-1.0059	-2.14028	-16.5744	-5.02578	-7.86889	0.562378	-7.72257
-43.65	-3.42215	-20.6526	-17.5309	-17.5309	8.95672	14.0104	-11.8682	-0.46505	6.19525	3.7804	-11.3041	-1.04226	-18.4713	3.31656		-39.925	21.9507	-14.6954	-0.97377	-2.1021	-16.5444	-4.98259	-7.83133	0.586432	-7.69262
-43.64	-3.3497	-20.5264	-17.4186	-17.4186	9.0024	14.0407	-11.8484	-0.40681	6.22782	3.81323	-11.1965	-1.0083	-18.4111	3.36007		-39.8314	21.906	-14.6366	-0.94177	-2.06421	-16.5155	-4.93952	-7.794	0.610378	-7.66276
-43.63	-3.27765	-20.4006	-17.307	-17.307	9.0478	14.071	-11.8286	-0.34886	6.26202	3.84769	-11.0894	-0.97621	-18.351	3.40322		-39.7386	21.861	-14.5781	-0.90983	-2.02652	-16.4868	-4.8967	-7.75693	0.634162	-7.63214
-43.63	-3.2058	-20.2756	-17.199	-17.199	9.0928	14.1011	-11.8089	-0.29133	6.2961	3.88197	-10.9827	-0.94515	-18.2911	3.44607		-39.6465	21.8156	-14.5242	-0.8779	-1.98903	-16.4583	-4.85522	-7.72004	0.657757	-7.6
-43.62	-3.1301	-20.1516	-17.0973	-17.0973	9.13424	14.1312	-11.7893	-0.23843	6.32998	3.91603	-10.8769	-0.9143	-18.2329	3.48985		-39.555	21.7688	-14.4707	-0.84517	-1.95072	-16.43	-4.81626	-7.68033	0.68	-7.56786
-43.62	-3.0525	-20.0346	-16.9965	-16.9965	9.17524	14.1629	-11.7694	-0.18591	6.36365	3.94986	-10.777	-0.88362	-18.1779	3.53344		-39.4638	21.7191	-14.4175	-0.81073	-1.91059	-16.4017	-4.77767	-7.64089	0.701432	-7.53581
-43.61	-2.9749	-19.9216	-16.8964	-16.8964	9.21592	14.1953	-11.7487	-0.13381	6.39461	3.98089	-10.6805	-0.85311	-18.1231	3.57689		-39.3731	21.6692	-14.3646	-0.77637	-1.87076	-16.3736	-4.73948	-7.60178	0.722622	-7.50395
-43.6	-2.89735	-19.8095	-16.7968	-16.7968	9.25628	14.2275	-11.7285	-0.082	6.42535	4.01163	-10.5848	-0.82268	-18.0684	3.62137		-39.2802	21.6191	-14.312	-0.74217	-1.83131	-16.3433	-4.70163	-7.56304	0.743622	-7.47462
-43.6	-2.82185	-19.6982	-16.6977	-16.6977	9.29528	14.2595	-11.7088	-0.03043	6.4559	4.04214	-10.4898	-0.79226	-18.0137	3.668		-39.1828	21.569	-14.2596	-0.70813	-1.79228	-16.313	-4.66404	-7.52656	0.764405	-7.44543
-43.59	-2.7503	-19.5874	-16.5964	-16.5964	9.33412	14.2903	-11.6898	0.020905	6.48633	4.07243	-10.3952	-0.75945	-17.9588	3.71441		-39.0858	21.5225	-14.206	-0.67687	-1.75648	-16.283	-4.62663	-7.49144	0.785027	-7.41638
-43.58	-2.6788	-19.4771	-16.49	-16.49	9.37392	14.3193	-11.6728	0.073524	6.51665	4.10254	-10.3011	-0.72672	-17.9035	3.76052		-38.9893	21.4761	-14.1498	-0.6458	-1.72117	-16.2532	-4.58726	-7.4567	0.805513	-7.38667
-43.58	-2.60745	-19.3669	-16.3814	-16.3814	9.41568	14.3479	-11.6566	0.128714	6.54696	4.13254	-10.2072	-0.69409	-17.845	3.80507		-38.8935	21.4296	-14.094	-0.61497	-1.68621	-16.2251	-4.547	-7.42233	0.827541	-7.357
-43.57	-2.5362	-19.2481	-16.2733	-16.2733	9.45728	14.3761	-11.6412	0.183619	6.5781	4.16326	-10.1059	-0.66166	-17.7847	3.84596		-38.8054	21.3829	-14.0385	-0.58437	-1.65159	-16.198	-4.50689	-7.38826	0.849405	-7.32733
-43.56	-2.4651	-19.1297	-16.1661	-16.1661	9.4986	14.404	-11.6266	0.23819	6.61086	4.19551	-10.0051	-0.63098	-17.724	3.88641		-38.7179	21.3361	-13.9838	-0.5539	-1.61721	-16.1713	-4.467	-7.35437	0.871081	-7.2969
-43.56	-2.3942	-19.0119	-16.0647	-16.0647	9.53964	14.4317	-11.6127	0.292333	6.64355	4.2276	-9.90471	-0.60132	-17.6633	3.92648		-38.6311	21.2891	-13.9335	-0.52357	-1.58307	-16.1448	-4.42841	-7.3207	0.892541	-7.26491
-43.55	-2.31985	-18.8948	-15.9668	-15.9668	9.57732	14.4591	-11.5995	0.342	6.67614	4.25949	-9.805	-0.57187	-17.6041	3.96622		-38.5446	21.2405	-13.8838	-0.4925	-1.5481	-16.1185	-4.39215	-7.28448	0.91273	-7.233
-43.55	-2.24405	-18.7843	-15.8725	-15.8725	9.61468	14.4879	-11.5864	0.39119	6.70855	4.29111	-9.71086	-0.54255	-17.5481	4.0057		-38.4585	21.1891	-13.8346	-0.45993	-1.51141	-16.0924	-4.3563	-7.24844	0.932162	-7.20129
-43.54	-2.16905	-18.6775	-15.7788	-15.7788	9.65172	14.5172	-11.5729	0.439952	6.73839	4.32017	-9.62	-0.5134	-17.4923	4.045		-38.3727	21.1376	-13.7859	-0.42753	-1.4749	-16.0664	-4.32089	-7.2127	0.951351	-7.17124
-43.53	-2.095	-18.5716	-15.6858	-15.6858	9.68848	14.5463	-11.5598	0.488286	6.768	4.34894	-9.52979	-0.48434	-17.4369	4.08519		-38.2848	21.0858	-13.7375	-0.39537	-1.43855	-16.0384	-4.28593	-7.1773	0.970378	-7.1429
-43.53	-2.0237	-18.4664	-15.5933	-15.5933	9.72504	14.5752	-11.5467	0.537619	6.79743	4.37751	-9.44029	-0.45532	-17.3817	4.12737		-38.1925	21.034	-13.6892	-0.3635	-1.40252	-16.0105	-4.2513	-7.14393	0.989216	-7.11486
-43.52	-1.957	-18.3619	-15.5012	-15.5012	9.7614	14.603	-11.5337	0.586667	6.82669	4.40586	-9.35121	-0.424	-17.327	4.16933		-38.0983	20.986	-13.6399	-0.33423	-1.36934	-15.9829	-4.21696	-7.11174	1.00789	-7.08705
-43.52	-1.89135	-18.2578	-15.4019	-15.4019	9.79864	14.6292	-11.5215	0.63681	6.85584	4.43406	-9.26264	-0.39281	-17.2726	4.211		-38.0048	20.9379	-13.588	-0.30527	-1.33638	-15.9555	-4.181	-7.07993	1.02646	-7.05943
-43.51	-1.8265	-18.1541	-15.3029	-15.3029	9.83772	14.6551	-11.5091	0.689333	6.88488	4.46214	-9.17436	-0.36175	-17.2157	4.25226		-37.9119	20.8899	-13.5364	-0.27657	-1.30366	-15.9296	-4.14426	-7.04841	1.04646	-7.03205
-43.5	-1.76235	-18.0422	-15.2045	-15.2045	9.87664	14.6808	-11.4964	0.741571	6.91461	4.49091	-9.07921	-0.33081	-17.1577	4.29022		-37.8263	20.8417	-13.4849	-0.24813	-1.2711	-15.9046	-4.10778	-7.01715	1.0663	-7.00486
-43.5	-1.6987	-17.9308	-15.1068	-15.1068	9.91524	14.7065	-11.4832	0.793429	6.94582	4.52109	-8.98457	-0.30162	-17.1003	4.32778		-37.7415	20.7934	-13.4338	-0.2199	-1.23866	-15.8799	-4.07159	-6.98611	1.08597	-6.97638
-43.49	-1.6354	-17.8201	-15.0145	-15.0145	9.95356	14.732	-11.4695	0.843667	6.97688	4.55111	-8.89043	-0.2734	-17.0436	4.365		-37.6574	20.745	-13.3868	-0.19187	-1.20631	-15.8554	-4.03656	-6.95526	1.10543	-6.94743
-43.48	-1.569	-17.7101	-14.9254	-14.9254	9.98872	14.7576	-11.4553	0.889714	7.00773	4.58094	-8.79707	-0.24532	-16.9889	4.402		-37.5737	20.6951	-13.3401	-0.1632	-1.17321	-15.8311	-4.00359	-6.92204	1.12376	-6.91871
-43.48	-1.50115	-17.6064	-14.837	-14.837	10.0236	14.7846	-11.4402	0.935429	7.03831	4.61051	-8.709	-0.21736	-16.9378	4.43881		-37.4927	20.6425	-13.2937	-0.13313	-1.13845	-15.8068	-3.971	-6.88907	1.14138	-6.89033
-43.47	-1.43365	-17.5062	-14.7494	-14.7494	10.0581	14.8123	-11.4239	0.980762	7.06637	4.63769	-8.62393	-0.18953	-16.8875	4.47548		-37.4118	20.5898	-13.2475	-0.1033	-1.1039	-15.7827	-3.9387	-6.85633	1.15881	-6.863
-43.47	-1.3667	-17.4069	-14.6622	-14.6622	10.0924	14.84	-11.4073	1.02586	7.09414	4.66463	-8.53957	-0.16175	-16.8378	4.51307		-37.329	20.537	-13.2017	-0.07367	-1.06959	-15.7568	-3.9067	-6.82393	1.17605	-6.83738
-43.46	-1.30195	-17.3084	-14.5754	-14.5754	10.1266	14.8676	-11.3903	1.07076	7.12165	4.69134	-8.45579	-0.13404	-16.7889	4.55259		-37.242	20.4843	-13.1561	-0.04433	-1.03566	-15.731	-3.87496	-6.79337	1.19314	-6.81214
-43.45	-1.24095	-17.2104	-14.4891	-14.4891	10.1605	14.8944	-11.3731	1.11557	7.14892	4.71789	-8.3725	-0.10417	-16.7404	4.59193		-37.1554	20.4354	-13.1094	-0.01743	-1.00455	-15.7054	-3.84341	-6.76393	1.21008	-6.78724
-43.45	-1.18055	-17.1129	-14.396	-14.396	10.1953	14.9197	-11.357	1.16271	7.17598	4.74431	-8.2895	-0.07447	-16.6924	4.63107		-37.0692	20.3866	-13.0606	0.0092	-0.97379	-15.68	-3.81022	-6.73482	1.22695	-6.76267
-43.44	-1.1206	-17.0158	-14.3034	-14.3034	10.2319	14.9454	-11.3408	1.21095	7.2029	4.77066	-8.20671	-0.04494	-16.6421	4.66993		-36.9835	20.3377	-13.0121	0.035567	-0.94341	-15.6561	-3.77633	-6.70593	1.24508	-6.73838
-43.44	-1.0611	-16.9111	-14.2112	-14.2112	10.2683	14.971	-11.3245	1.25905	7.23041	4.79763	-8.1175	-0.01566	-16.5908	4.70559		-36.9046	20.2888	-12.964	0.061767	-0.91335	-15.6329	-3.74174	-6.6773	1.26311	-6.71433
-43.43	-1.00185	-16.8068	-14.1198	-14.1198	10.3044	14.9964	-11.3081	1.30681	7.25924	4.82594	-8.02864	0.011915	-16.5398	4.74093		-36.8264	20.2397	-12.9164	0.0878	-0.88359	-15.6101	-3.70733	-6.64881	1.28105	-6.68919
-43.42	-0.94285	-16.7032	-14.0336	-14.0336	10.3402	15.0217	-11.2916	1.35314	7.2879	4.85414	-7.94036	0.038511	-16.4893	4.77593		-36.7488	20.1904	-12.8727	0.113733	-0.854	-15.5873	-3.674	-6.62044	1.29884	-6.66357
-43.42	-0.8808	-16.6004	-13.9504	-13.9504	10.3732	15.0469	-11.275	1.39681	7.31635	4.88217	-7.85279	0.064851	-16.4403	4.81063		-36.6715	20.1395	-12.8296	0.1403	-0.82379	-15.5648	-3.64252	-6.58993	1.31559	-6.63819
-43.41	-0.8173	-16.5034	-13.8679	-13.8679	10.4057	15.0733	-11.2577	1.44019	7.34451	4.90994	-7.77021	0.090936	-16.3942	4.84507		-36.5947	20.0859	-12.787	0.1682	-0.7921	-15.5423	-3.6113	-6.55956	1.33181	-6.6131
-43.41	-0.75415	-16.4097	-13.786	-13.786	10.438	15.0996	-11.2394	1.48329	7.37037	4.93546	-7.6905	0.116894	-16.3484	4.87937		-36.5182	20.0321	-12.7447	0.196033	-0.76055	-15.5199	-3.58033	-6.52944	1.34789	-6.58881
-43.4	-0.69135	-16.3168	-13.7046	-13.7046	10.47	15.1257	-11.2208	1.52619	7.39596	4.96071	-7.61157	0.142723	-16.3031	4.91444		-36.4398	19.9782	-12.7027	0.223767	-0.72921	-15.4958	-3.55044	-6.49956	1.36395	-6.566
-43.39	-0.63055	-16.2247	-13.6236	-13.6236	10.5018	15.1516	-11.2021	1.56895	7.42127	4.9858	-7.53329	0.168468	-16.2579	4.95126		-36.3576	19.9246	-12.661	0.251333	-0.698	-15.4718	-3.52074	-6.47137	1.37997	-6.54343
-43.39	-0.5733	-16.1331	-13.5429	-13.5429	10.5335	15.1766	-11.1832	1.61167	7.44635	5.01069	-7.45557	0.196255	-16.2129	4.98796		-36.2758	19.875	-12.6183	0.2767	-0.66924	-15.4479	-3.49119	-6.44422	1.396	-6.521
-43.38	-0.51655	-16.0419	-13.4559	-13.4559	10.5659	15.2001	-11.1655	1.65671	7.47124	5.03543	-7.37821	0.223957	-16.168	5.02444		-36.1944	19.8256	-12.5736	0.301933	-0.64062	-15.4241	-3.46011	-6.4173	1.41208	-6.49871
-43.38	-0.46025	-15.9511	-13.3693	-13.3693	10.6	15.2233	-11.1476	1.70281	7.496	5.06009	-7.30121	0.251574	-16.1208	5.06074		-36.1136	19.7762	-12.5291	0.327633	-0.61207	-15.4018	-3.42841	-6.39063	1.42954	-6.47648
-43.37	-0.40425	-15.8532	-13.2832	-13.2832	10.6338	15.2465	-11.1296	1.74876	7.52131	5.08534	-7.21821	0.279021	-16.0726	5.09415		-36.0393	19.7269	-12.485	0.3532	-0.58355	-15.3802	-3.39681	-6.36411	1.44705	-6.45429
-43.36	-0.3486	-15.7557	-13.1979	-13.1979	10.6675	15.2695	-11.1113	1.79448	7.54784	5.11183	-7.13571	0.304936	-16.0245	5.12733		-35.9655	19.6776	-12.4414	0.378667	-0.555	-15.3588	-3.36541	-6.33778	1.46459	-6.431
-43.36	-0.29315	-15.6588	-13.1173	-13.1173	10.701	15.2924	-11.0928	1.83881	7.57422	5.13823	-7.05371	0.329957	-15.9767	5.16037		-35.8923	19.6282	-12.4014	0.404	-0.52641	-15.3377	-3.335	-6.31156	1.48214	-6.4071
-43.35	-0.2349	-15.5625	-13.0396	-13.0396	10.7316	15.3153	-11.0741	1.88062	7.60045	5.1644	-6.97036	0.354851	-15.9304	5.1933		-35.8195	19.5773	-12.3618	0.429933	-0.49703	-15.3167	-3.30637	-6.2833	1.49878	-6.38338
-43.35	-0.17535	-15.4718	-12.9626	-12.9626	10.762	15.3395	-11.0548	1.92205	7.62647	5.1904	-6.89364	0.379574	-15.8868	5.22615		-35.7472	19.5236	-12.3226	0.457033	-0.46614	-15.2958	-3.27804	-6.25515	1.51495	-6.35976
-43.34	-0.1161	-15.3842	-12.8862	-12.8862	10.7922	15.3643	-11.0344	1.96314	7.65035	5.21426	-6.81764	0.404128	-15.8436	5.25893		-35.6751	19.4697	-12.2836	0.483967	-0.43535	-15.2751	-3.24996	-6.22719	1.53111	-6.33695
-43.33	-0.0573	-15.2973	-12.8103	-12.8103	10.8221	15.389	-11.0139	2.004	7.67398	5.23791	-6.74221	0.428553	-15.8008	5.29252		-35.6012	19.4156	-12.245	0.51	-0.40476	-15.2529	-3.22215	-6.19941	1.54724	-6.31543
-43.33	-0.00045	-15.2111	-12.7347	-12.7347	10.8518	15.4137	-10.9936	2.04467	7.69741	5.26137	-6.66729	0.452894	-15.7583	5.32785		-35.5238	19.3616	-12.2064	0.535733	-0.37448	-15.2307	-3.19459	-6.17322	1.56341	-6.29414
-43.32	0.0531	-15.1254	-12.6594	-12.6594	10.8814	15.4376	-10.9735	2.0851	7.72065	5.28466	-6.59279	0.479106	-15.7161	5.36307		-35.4468	19.3116	-12.167	0.5593	-0.34669	-15.2087	-3.16722	-6.14793	1.57957	-6.2731
-43.32	0.10615	-15.0402	-12.5782	-12.5782	10.9118	15.4601	-10.955	2.12752	7.74373	5.30786	-6.5205	0.505234	-15.6741	5.39807		-35.3701	19.2614	-12.1255	0.582567	-0.31924	-15.1869	-3.13856	-6.12285	1.59573	-6.25214
-43.31	0.15875	-14.9552	-12.4974	-12.4974	10.9436	15.4825	-10.937	2.1709	7.76669	5.33094	-6.44636	0.531192	-15.629	5.43281		-35.294	19.2112	-12.0841	0.605567	-0.29214	-15.1663	-3.10926	-6.09793	1.61324	-6.23138
-43.31	0.211	-14.8637	-12.4169	-12.4169	10.9753	15.5047	-10.9195	2.214	7.79016	5.35457	-6.3685	0.557574	-15.583	5.4647		-35.2239	19.161	-12.0429	0.6283	-0.26535	-15.1466	-3.08007	-6.07315	1.63073	-6.21071
-43.3	0.263	-14.7726	-12.337	-12.337	11.0068	15.5268	-10.9025	2.25676	7.8148	5.3794	-6.29086	0.581872	-15.5373	5.49626		-35.1543	19.1106	-12.002	0.650867	-0.23883	-15.127	-3.05107	-6.04848	1.64816	-6.18905
-43.29	0.3148	-14.682	-12.2616	-12.2616	11.038	15.549	-10.8862	2.2981	7.83929	5.40409	-6.21357	0.605957	-15.4921	5.52748		-35.0852	19.0599	-11.9643	0.673233	-0.21255	-15.1076	-3.02289	-6.02389	1.66554	-6.16695
-43.29	0.36925	-14.5921	-12.1888	-12.1888	11.0666	15.571	-10.8705	2.3369	7.86359	5.42863	-6.13686	0.629872	-15.4484	5.55844		-35.0164	19.0078	-11.9269	0.696067	-0.18579	-15.0884	-2.9963	-5.99737	1.68192	-6.14505
-43.28	0.42495	-14.5072	-12.1168	-12.1168	11.095	15.5943	-10.855	2.37533	7.88773	5.45291	-6.06629	0.653702	-15.4073	5.58915		-34.9478	18.9528	-11.8898	0.720033	-0.15779	-15.0693	-2.96981	-5.97093	1.69778	-6.12329
-43.28	0.48035	-14.4254	-12.0453	-12.0453	11.1232	15.6182	-10.8394	2.41333	7.90988	5.47526	-5.99636	0.677404	-15.3678	5.61967		-34.8795	18.8976	-11.8529	0.743833	-0.1301	-15.0503	-2.94352	-5.94463	1.71351	-6.10224
-43.27	0.53545	-14.3442	-11.9744	-11.9744	11.1512	15.6419	-10.8245	2.45105	7.93182	5.49734	-5.927	0.700468	-15.3287	5.65085		-34.8095	18.8424	-11.8162	0.767467	-0.10272	-15.0298	-2.91741	-5.91848	1.72914	-6.08248
-43.27	0.5901	-14.2636	-11.9038	-11.9038	11.179	15.6657	-10.8103	2.48843	7.95355	5.51926	-5.85821	0.724085	-15.29	5.68356		-34.7362	18.7874	-11.7797	0.7909	-0.07566	-15.0095	-2.89152	-5.89385	1.74465	-6.0629
-43.26	0.64165	-14.1836	-11.8336	-11.8336	11.2067	15.6887	-10.7969	2.52562	7.97514	5.54103	-5.78986	0.748936	-15.2516	5.71607		-34.663	18.7367	-11.7423	0.812433	-0.05086	-14.9893	-2.86589	-5.87004	1.76011	-6.04352
-43.26	0.6927	-14.1039	-11.7579	-11.7579	11.2352	15.7104	-10.785	2.56462	7.99659	5.56266	-5.72193	0.77366	-15.2135	5.7483		-34.5902	18.6861	-11.703	0.8338	-0.02641	-14.9692	-2.83904	-5.84641	1.77549	-6.02433
-43.25	0.74345	-14.0245	-11.6825	-11.6825	11.265	15.732	-10.7737	2.60443	8.01794	5.5842	-5.65236	0.798298	-15.1737	5.78026		-34.5181	18.6357	-11.664	0.855033	-0.00224	-14.9503	-2.8117	-5.82296	1.79205	-6.00529
-43.24	0.79385	-13.9369	-11.6076	-11.6076	11.2948	15.7535	-10.763	2.64395	8.03978	5.60626	-5.5795	0.822766	-15.133	5.80963		-34.4516	18.5854	-11.6251	0.876133	0.021724	-14.932	-2.78463	-5.79963	1.80851	-5.98633
-43.24	0.84395	-13.8496	-11.5333	-11.5333	11.3244	15.775	-10.7526	2.68314	8.06271	5.62943	-5.507	0.845319	-15.0928	5.83867		-34.3858	18.5351	-11.5866	0.8972	0.045517	-14.9138	-2.75778	-5.77644	1.82486	-5.96643
-43.23	0.8926	-13.7629	-11.4631	-11.4631	11.3538	15.7965	-10.7427	2.72105	8.08555	5.65249	-5.435	0.86766	-15.053	5.86744		-34.3202	18.4848	-11.5511	0.9182	0.069241	-14.8957	-2.73181	-5.75337	1.84105	-5.9461
-43.23	0.94365	-13.6768	-11.3954	-11.3954	11.3807	15.8179	-10.7331	2.75662	8.10824	5.67537	-5.36357	0.889872	-15.0147	5.89604		-34.2552	18.433	-11.5159	0.9398	0.093552	-14.8778	-2.70726	-5.72848	1.8563	-5.92595
-43.22	0.99585	-13.5975	-11.3283	-11.3283	11.4074	15.8405	-10.7235	2.79181	8.13078	5.69809	-5.29786	0.911957	-14.9787	5.92441		-34.1903	18.3783	-11.4811	0.962533	0.119172	-14.8599	-2.68285	-5.70374	1.87095	-5.90595
-43.22	1.0478	-13.5189	-11.2616	-11.2616	11.4338	15.8635	-10.7137	2.82662	8.15147	5.71897	-5.23286	0.933957	-14.9434	5.95267		-34.1256	18.3236	-11.4464	0.9852	0.144724	-14.8421	-2.65848	-5.67911	1.88543	-5.88662
-43.21	1.0993	-13.4432	-11.1954	-11.1954	11.4601	15.8865	-10.7041	2.8611	8.17196	5.73966	-5.16829	0.955957	-14.9086	5.98159		-34.0595	18.2688	-11.412	1.0078	0.170172	-14.823	-2.63419	-5.65467	1.89973	-5.86838
-43.2	1.1491	-13.3679	-11.1296	-11.1296	11.4862	15.9092	-10.6949	2.89538	8.19229	5.76017	-5.10414	0.978511	-14.8742	6.01196		-33.9899	18.2139	-11.3778	1.03027	0.195552	-14.8039	-2.60989	-5.63156	1.91386	-5.85033
-43.2	1.196	-13.2932	-11.0639	-11.0639	11.5122	15.9312	-10.686	2.92943	8.21247	5.78057	-5.04029	1.00226	-14.8402	6.04219		-33.9206	18.1632	-11.3427	1.05097	0.218897	-14.785	-2.5857	-5.60919	1.92786	-5.83238
-43.19	1.2425	-13.2187	-10.9932	-10.9932	11.5388	15.9518	-10.6778	2.96514	8.23308	5.80083	-4.97671	1.02587	-14.8065	6.07222		-33.8516	18.1126	-11.3059	1.07147	0.242103	-14.7663	-2.56037	-5.58696	1.94176	-5.81452
-43.19	1.2886	-13.1425	-10.9228	-10.9228	11.5667	15.9721	-10.6699	3.00157	8.25361	5.82097	-4.91157	1.04945	-14.7713	6.10204		-33.783	18.0619	-11.2695	1.09187	0.265172	-14.7485	-2.53456	-5.56481	1.95668	-5.79667
-43.18	1.3344	-13.0626	-10.8528	-10.8528	11.5945	15.9922	-10.662	3.03776	8.27459	5.84163	-4.84314	1.07289	-14.7353	6.12944		-33.7198	18.0112	-11.2333	1.11207	0.288103	-14.7315	-2.50904	-5.5427	1.97146	-5.77881
-43.17	1.38005	-12.9831	-10.7833	-10.7833	11.6221	16.0122	-10.6542	3.07367	8.29659	5.86331	-4.775	1.09443	-14.6997	6.15656		-33.6571	17.9605	-11.1974	1.13217	0.310897	-14.7146	-2.48385	-5.52059	1.98611	-5.76
-43.17	1.4255	-12.9041	-10.7177	-10.7177	11.6495	16.0319	-10.6462	3.10833	8.31849	5.88489	-4.70729	1.11583	-14.6643	6.18344		-33.5947	17.9096	-11.1646	1.15207	0.333586	-14.6979	-2.45963	-5.49785	2.00059	-5.74071
-43.16	1.47335	-12.8258	-10.6545	-10.6545	11.6746	16.0515	-10.6378	3.14095	8.34027	5.90629	-4.64007	1.13715	-14.6302	6.21011		-33.5327	17.8572	-11.132	1.17237	0.356759	-14.6813	-2.43689	-5.47333	2.01451	-5.72143
-43.16	1.52225	-12.7538	-10.5918	-10.5918	11.6996	16.0721	-10.6288	3.17319	8.3619	5.92754	-4.57829	1.15847	-14.598	6.23663		-33.4709	17.8021	-11.0997	1.1936	0.381034	-14.6648	-2.41441	-5.44881	2.02792	-5.70219
-43.15	1.5709	-12.6825	-10.5295	-10.5295	11.7243	16.0929	-10.619	3.20519	8.38125	5.94706	-4.51707	1.17974	-14.566	6.263		-33.4093	17.7469	-11.0677	1.2146	0.405103	-14.6484	-2.39207	-5.42426	2.04114	-5.68352
-43.15	1.6192	-12.6118	-10.4677	-10.4677	11.7489	16.1136	-10.6085	3.23695	8.40045	5.9664	-4.45643	1.20106	-14.5342	6.29		-33.3463	17.6917	-11.0359	1.23533	0.428897	-14.6308	-2.36985	-5.39981	2.05422	-5.6659
-43.14	1.66595	-12.5416	-10.4062	-10.4062	11.7734	16.134	-10.5973	3.26862	8.41953	5.98554	-4.39614	1.22306	-14.5023	6.31837		-33.2802	17.6365	-11.0034	1.25577	0.452448	-14.6133	-2.34767	-5.37715	2.06714	-5.64843
-43.14	1.70995	-12.4718	-10.3448	-10.3448	11.7978	16.1536	-10.5855	3.30014	8.43851	6.00457	-4.33614	1.24634	-14.4706	6.34663		-33.2145	17.5855	-10.9702	1.27447	0.473966	-14.5959	-2.32552	-5.35519	2.07992	-5.63105
-43.13	1.75355	-12.4023	-10.2787	-10.2787	11.8228	16.1721	-10.5737	3.33338	8.45741	6.02349	-4.27643	1.26966	-14.4387	6.3747		-33.1491	17.5346	-10.9354	1.2929	0.495241	-14.5784	-2.30226	-5.33322	2.09257	-5.61381
-43.13	1.79685	-12.3311	-10.2129	-10.2129	11.8491	16.1903	-10.5612	3.36738	8.47624	6.04229	-4.21521	1.29298	-14.4051	6.40259		-33.0842	17.4836	-10.9008	1.3111	0.516276	-14.5623	-2.27856	-5.3113	2.10578	-5.59667
-43.12	1.83985	-12.2564	-10.1474	-10.1474	11.8753	16.2084	-10.5479	3.40138	8.49559	6.06154	-4.15086	1.3163	-14.3706	6.42826		-33.0245	17.4326	-10.8664	1.3291	0.537138	-14.5464	-2.255	-5.28933	2.11889	-5.57962
-43.12	1.88265	-12.182	-10.0824	-10.0824	11.9013	16.2265	-10.5339	3.43524	8.51594	6.08174	-4.08679	1.33779	-14.336	6.45374		-32.9654	17.3814	-10.8322	1.34697	0.557897	-14.5307	-2.23178	-5.26733	2.13178	-5.56171
-43.11	1.92525	-12.1081	-10.021	-10.021	11.9272	16.2446	-10.5193	3.46819	8.53622	6.10183	-4.023	1.35923	-14.3016	6.47911		-32.9067	17.3299	-10.8008	1.36477	0.578621	-14.5151	-2.20941	-5.2447	2.14451	-5.54348
-43.1	1.97005	-12.0346	-9.96182	-9.96182	11.9509	16.2628	-10.5041	3.49929	8.55647	6.12177	-3.95964	1.38051	-14.2681	6.50437		-32.8483	17.2768	-10.7705	1.38303	0.599931	-14.4997	-2.18852	-5.22085	2.15646	-5.52533
-43.1	2.01585	-11.9672	-9.90312	-9.90312	11.9744	16.2821	-10.4876	3.53029	8.57663	6.14154	-3.90129	1.4017	-14.2363	6.52959		-32.7902	17.2207	-10.7404	1.4022	0.622448	-14.4848	-2.16793	-5.197	2.16792	-5.50733
-43.09	2.06135	-11.9003	-9.84494	-9.84494	11.9977	16.302	-10.4704	3.56119	8.5952	6.15971	-3.8435	1.42281	-14.2048	6.55485		-32.7324	17.1644	-10.7105	1.42137	0.645034	-14.4696	-2.14759	-5.17319	2.17922	-5.48995
-43.09	2.10655	-11.834	-9.78718	-9.78718	12.0208	16.322	-10.453	3.592	8.61367	6.17774	-3.78607	1.44383	-14.1733	6.58078		-32.6732	17.1081	-10.6808	1.4405	0.667724	-14.4536	-2.12737	-5.14944	2.19035	-5.47357
-43.08	2.1503	-11.7681	-9.72971	-9.72971	12.0438	16.3421	-10.4354	3.62281	8.6321	6.1956	-3.729	1.46532	-14.1418	6.60804		-32.6112	17.0519	-10.6514	1.45957	0.690448	-14.4377	-2.10726	-5.12756	2.20138	-5.45743
-43.08	2.1914	-11.7026	-9.67247	-9.67247	12.0668	16.3616	-10.4182	3.65357	8.65051	6.21337	-3.67229	1.48787	-14.1104	6.63522		-32.5493	16.9986	-10.6211	1.47713	0.711517	-14.4219	-2.08707	-5.10578	2.2123	-5.44143
-43.07	2.2322	-11.6375	-9.61082	-9.61082	12.0903	16.3802	-10.4021	3.686	8.66896	6.231	-3.61564	1.5103	-14.0789	6.6623		-32.4878	16.9454	-10.5895	1.4947	0.732586	-14.4062	-2.06578	-5.08404	2.22311	-5.42557
-43.07	2.27265	-11.5708	-9.54941	-9.54941	12.115	16.3988	-10.3861	3.71924	8.68743	6.24857	-3.55771	1.5326	-14.0455	6.68919		-32.4269	16.8924	-10.558	1.51223	0.75369	-14.3917	-2.04389	-5.06237	2.23476	-5.40981
-43.06	2.3129	-11.5008	-9.48841	-9.48841	12.1396	16.4173	-10.3704	3.75233	8.70649	6.26657	-3.49679	1.55468	-14.0112	6.71385		-32.3708	16.8395	-10.5267	1.52977	0.774828	-14.3774	-2.022	-5.0407	2.24627	-5.39419
-43.06	2.3529	-11.4312	-9.42788	-9.42788	12.1641	16.4359	-10.3551	3.78524	8.72659	6.28543	-3.43607	1.57502	-13.9767	6.7383		-32.3152	16.7866	-10.4957	1.5473	0.795931	-14.3632	-2.00026	-5.01904	2.2577	-5.37781
-43.05	2.3928	-11.3621	-9.37076	-9.37076	12.1884	16.4546	-10.3402	3.81714	8.74673	6.3042	-3.37571	1.59515	-13.942	6.76248		-32.2601	16.7338	-10.4671	1.5649	0.817	-14.3491	-1.97919	-4.99674	2.26897	-5.3611
-43.05	2.43475	-11.2934	-9.31565	-9.31565	12.2108	16.4732	-10.3259	3.84714	8.76688	6.32289	-3.31571	1.61519	-13.908	6.78652		-32.2052	16.6796	-10.4388	1.583	0.838621	-14.3351	-1.95937	-4.9733	2.27957	-5.34452
-43.04	2.4777	-11.2304	-9.26106	-9.26106	12.233	16.4929	-10.3113	3.87695	8.78698	6.3414	-3.2605	1.63515	-13.8756	6.81037		-32.1508	16.6239	-10.4106	1.60207	0.861241	-14.3212	-1.93981	-4.94981	2.28978	-5.32814
-43.03	2.5204	-11.1679	-9.20688	-9.20688	12.255	16.5131	-10.2967	3.90652	8.80549	6.3584	-3.20571	1.65506	-13.843	6.83411		-32.0965	16.5682	-10.3825	1.6211	0.88369	-14.3069	-1.92056	-4.92641	2.29984	-5.31229
-43.03	2.56285	-11.1061	-9.15306	-9.15306	12.2769	16.5332	-10.2828	3.9359	8.8239	6.37531	-3.15136	1.67502	-13.8102	6.85837		-32.0411	16.5126	-10.3545	1.64007	0.905931	-14.2921	-1.90148	-4.90307	2.30984	-5.29748
-43.03	2.60395	-11.0446	-9.09947	-9.09947	12.2988	16.5531	-10.2693	3.9651	8.8422	6.39209	-3.09721	1.69557	-13.7772	6.88385		-31.9828	16.4586	-10.3267	1.65893	0.927897	-14.2772	-1.88256	-4.88159	2.31976	-5.28286
-43.02	2.6427	-10.9835	-9.04606	-9.04606	12.3206	16.5723	-10.2565	3.99424	8.86043	6.40874	-3.04336	1.71719	-13.7438	6.90915		-31.9248	16.4074	-10.2982	1.67623	0.948	-14.2625	-1.8637	-4.86022	2.32962	-5.26843
-43.01	2.68105	-10.9226	-8.98847	-8.98847	12.3429	16.5904	-10.2446	4.02481	8.87857	6.42534	-2.98964	1.73881	-13.7102	6.93426		-31.8671	16.3563	-10.2683	1.6934	0.967793	-14.248	-1.84385	-4.83896	2.33943	-5.25419
-43.01	2.71915	-10.8604	-8.93112	-8.93112	12.3664	16.6082	-10.2329	4.0561	8.89665	6.44189	-2.93464	1.76038	-13.6748	6.95911		-31.8097	16.3054	-10.2386	1.71033	0.98731	-14.2345	-1.82348	-4.81781	2.35005	-5.24014
-43	2.757	-10.7949	-8.87406	-8.87406	12.3897	16.6258	-10.2212	4.08714	8.91516	6.45883	-2.87679	1.78191	-13.6383	6.98189		-31.7569	16.2544	-10.209	1.72713	1.00652	-14.2213	-1.80307	-4.7967	2.36062	-5.22633
-43	2.79465	-10.7298	-8.81741	-8.81741	12.4129	16.6432	-10.2093	4.11795	8.93461	6.4766	-2.81907	1.80174	-13.6018	7.00441		-31.7045	16.2033	-10.1798	1.7437	1.02548	-14.2082	-1.7827	-4.77563	2.37116	-5.2119
-42.99	2.8322	-10.6651	-8.76394	-8.76394	12.4359	16.6604	-10.1971	4.14776	8.954	6.49431	-2.76171	1.8214	-13.5655	7.02667		-31.6523	16.1521	-10.1529	1.76013	1.04421	-14.1952	-1.76289	-4.754	2.38165	-5.19729
-42.99	2.8716	-10.6009	-8.71229	-8.71229	12.457	16.6775	-10.1846	4.17581	8.97324	6.51191	-2.70464	1.84102	-13.5302	7.04874		-31.6005	16.0979	-10.1263	1.7768	1.06321	-14.1822	-1.74422	-4.73126	2.39159	-5.18281
-42.98	2.9119	-10.5418	-8.66106	-8.66106	12.4779	16.6954	-10.171	4.20357	8.99235	6.52937	-2.65221	1.86051	-13.497	7.07067		-31.5489	16.0421	-10.1	1.7942	1.08345	-14.1693	-1.72567	-4.70856	2.40122	-5.16857
-42.98	2.95195	-10.4834	-8.61024	-8.61024	12.4987	16.7136	-10.1567	4.23114	9.00988	6.54543	-2.60021	1.87996	-13.464	7.09252		-31.4975	15.9863	-10.0738	1.81133	1.10341	-14.1561	-1.70733	-4.68589	2.41081	-5.15481
-42.97	2.9917	-10.4255	-8.55965	-8.55965	12.5193	16.7316	-10.142	4.25857	9.02727	6.56177	-2.54864	1.89936	-13.4313	7.11489		-31.4448	15.9305	-10.0477	1.82823	1.12303	-14.1424	-1.68922	-4.66333	2.42041	-5.14186
-42.97	3.0302	-10.3679	-8.50935	-8.50935	12.5398	16.7495	-10.127	4.28586	9.04449	6.578	-2.49743	1.91915	-13.3989	7.13844		-31.3894	15.8762	-10.0217	1.84487	1.14186	-14.1286	-1.67133	-4.64256	2.43003	-5.129
-42.96	3.06645	-10.3108	-8.45912	-8.45912	12.5604	16.7669	-10.1122	4.31314	9.06161	6.59414	-2.4465	1.93991	-13.3667	7.16189		-31.3342	15.8248	-9.99495	1.86007	1.15948	-14.115	-1.65363	-4.62181	2.43965	-5.11619
-42.96	3.10235	-10.2539	-8.405	-8.405	12.5814	16.7832	-10.098	4.34181	9.07861	6.6102	-2.39586	1.96055	-13.3346	7.18522		-31.2793	15.7736	-9.96685	1.87503	1.17679	-14.1014	-1.63511	-4.60119	2.44935	-5.10333
-42.95	3.13805	-10.1957	-8.35112	-8.35112	12.6036	16.7995	-10.0838	4.37119	9.09551	6.6262	-2.344	1.98094	-13.3008	7.20841		-31.2248	15.7227	-9.93875	1.8898	1.19379	-14.0889	-1.61626	-4.58059	2.45989	-5.09048
-42.94	3.1735	-10.1345	-8.29747	-8.29747	12.6256	16.8158	-10.0697	4.40048	9.1128	6.6426	-2.28957	2.00111	-13.2664	7.22974		-31.1745	15.6719	-9.91075	1.90443	1.2101	-14.0765	-1.59756	-4.56	2.47046	-5.07752
-42.94	3.20885	-10.0737	-8.24424	-8.24424	12.6476	16.8322	-10.0557	4.42957	9.13094	6.65977	-2.23543	2.01953	-13.2321	7.25089		-31.1245	15.6211	-9.8829	1.91897	1.22628	-14.0641	-1.57893	-4.53937	2.48103	-5.06381
-42.94	3.24405	-10.0132	-8.194	-8.194	12.6694	16.8487	-10.0419	4.45781	9.14896	6.67643	-2.18157	2.0377	-13.1981	7.27189		-31.0748	15.5704	-9.8573	1.9335	1.24234	-14.0517	-1.56089	-4.51815	2.49162	-5.04957
-42.93	3.2811	-9.95312	-8.14553	-8.14553	12.6895	16.8653	-10.0284	4.48443	9.16684	6.693	-2.12821	2.05562	-13.165	7.29274		-31.0254	15.5169	-9.83185	1.94843	1.25928	-14.0394	-1.54385	-4.49578	2.50165	-5.03524
-42.92	3.31895	-9.89794	-8.09759	-8.09759	12.7094	16.8829	-10.0144	4.51086	9.18451	6.70906	-2.07914	2.07336	-13.1338	7.31348		-30.9762	15.4619	-9.80665	1.96423	1.27666	-14.027	-1.52693	-4.47337	2.51141	-5.02086
-42.92	3.3566	-9.84329	-8.05012	-8.05012	12.7296	16.9012	-10.0005	4.5371	9.20069	6.7242	-2.03057	2.09094	-13.1029	7.33419		-30.9272	15.4071	-9.7816	1.98007	1.29407	-14.0142	-1.51019	-4.45096	2.52114	-5.00671
-42.92	3.39405	-9.78924	-8.00312	-8.00312	12.7498	16.9195	-9.987	4.56324	9.21667	6.7392	-1.98236	2.10847	-13.0722	7.35537		-30.8769	15.3522	-9.7568	1.996	1.31152	-14.0009	-1.49356	-4.42863	2.53084	-4.99329
-42.91	3.43025	-9.73582	-7.95653	-7.95653	12.77	16.9379	-9.97406	4.58919	9.23245	6.75414	-1.9345	2.12647	-13.0416	7.37767		-30.8242	15.2988	-9.7321	2.01193	1.32859	-13.9874	-1.47711	-4.40796	2.54051	-4.97976
-42.9	3.46435	-9.683	-7.91029	-7.91029	12.79	16.9558	-9.96203	4.6151	9.24804	6.76897	-1.88686	2.14536	-13.0111	7.40044		-30.7718	15.2483	-9.7069	2.02677	1.34483	-13.974	-1.46085	-4.38737	2.55022	-4.96619
-42.9	3.49815	-9.63082	-7.86065	-7.86065	12.8106	16.9728	-9.95113	4.64229	9.26349	6.78377	-1.83936	2.1643	-12.9807	7.42319		-30.7196	15.1979	-9.68045	2.04163	1.36114	-13.9607	-1.44385	-4.36678	2.55989	-4.95252
-42.89	3.5317	-9.57782	-7.81147	-7.81147	12.8322	16.9897	-9.94088	4.6701	9.27882	6.79854	-1.79071	2.18323	-12.9489	7.44526		-30.6678	15.1475	-9.6541	2.05657	1.37755	-13.9485	-1.42656	-4.34619	2.57035	-4.93871
-42.89	3.5651	-9.52259	-7.76271	-7.76271	12.8537	17.0065	-9.93131	4.69776	9.29449	6.81406	-1.73957	2.20209	-12.9165	7.46619		-30.6201	15.0971	-9.6279	2.07163	1.39403	-13.9362	-1.40941	-4.32556	2.58078	-4.92481
-42.88	3.5983	-9.46806	-7.71441	-7.71441	12.8746	17.0233	-9.92244	4.72524	9.3109	6.82997	-1.68857	2.21949	-12.8843	7.487		-30.5727	15.0467	-9.6018	2.08677	1.41059	-13.9241	-1.39237	-4.30481	2.59119	-4.9101
-42.88	3.63145	-9.41423	-7.66782	-7.66782	12.8948	17.04	-9.91419	4.75176	9.32722	6.84577	-1.63779	2.23685	-12.8525	7.50785		-30.5256	14.9962	-9.57775	2.102	1.42724	-13.9121	-1.37585	-4.28337	2.60154	-4.8949
-42.87	3.66625	-9.36112	-7.62282	-7.62282	12.9138	17.0566	-9.90647	4.77676	9.34341	6.86151	-1.58736	2.25413	-12.8217	7.5287		-30.4788	14.9429	-9.5538	2.1177	1.44483	-13.9	-1.36026	-4.26074	2.6113	-4.87971
-42.87	3.7019	-9.31253	-7.57818	-7.57818	12.9327	17.074	-9.89878	4.80152	9.35947	6.87674	-1.541	2.2714	-12.7929	7.54904		-30.4322	14.8881	-9.52995	2.1343	1.46283	-13.888	-1.34467	-4.23796	2.6207	-4.86414
-42.86	3.7374	-9.26447	-7.53371	-7.53371	12.9514	17.0917	-9.89125	4.82614	9.37418	6.89109	-1.49493	2.28864	-12.7645	7.56952		-30.3857	14.8334	-9.50615	2.15093	1.48083	-13.8757	-1.32907	-4.21504	2.63008	-4.849
-42.86	3.77265	-9.21671	-7.48935	-7.48935	12.9702	17.1092	-9.88406	4.85062	9.38873	6.90529	-1.44914	2.30579	-12.7363	7.59118		-30.3379	14.7787	-9.4824	2.16753	1.49866	-13.8628	-1.31356	-4.19207	2.63935	-4.83467
-42.85	3.8068	-9.16906	-7.44506	-7.44506	12.9888	17.1265	-9.87713	4.87505	9.40318	6.9194	-1.40364	2.32336	-12.7084	7.61352		-30.2878	14.7255	-9.45875	2.18403	1.5159	-13.8499	-1.29807	-4.17078	2.64854	-4.82043
-42.85	3.83885	-9.12147	-7.40077	-7.40077	13.0074	17.1431	-9.87047	4.89948	9.41751	6.93343	-1.35829	2.34179	-12.6807	7.63585		-30.2379	14.6752	-9.4345	2.19927	1.5321	-13.8371	-1.2827	-4.14944	2.6577	-4.80624
-42.84	3.87055	-9.07365	-7.35412	-7.35412	13.0269	17.1587	-9.86425	4.92529	9.43175	6.94737	-1.31307	2.36004	-12.6532	7.65819		-30.1883	14.6251	-9.4091	2.21437	1.54807	-13.8245	-1.26667	-4.12804	2.66681	-4.79214
-42.84	3.9018	-9.02435	-7.30753	-7.30753	13.047	17.174	-9.85797	4.95171	9.44594	6.96131	-1.26671	2.37817	-12.6242	7.67993		-30.1389	14.5751	-9.38385	2.22933	1.56383	-13.8128	-1.25041	-4.10652	2.67659	-4.77852
-42.83	3.9326	-8.97223	-7.26106	-7.26106	13.067	17.1892	-9.85166	4.97814	9.46045	6.97597	-1.21793	2.39609	-12.5948	7.70044		-30.0935	14.5252	-9.35885	2.2442	1.57934	-13.8011	-1.23441	-4.08485	2.68632	-4.76495
-42.83	3.963	-8.92	-7.21482	-7.21482	13.0868	17.2042	-9.84516	5.00452	9.47571	6.991	-1.16929	2.41247	-12.5653	7.72089		-30.0485	14.4753	-9.3341	2.25893	1.59466	-13.7896	-1.21863	-4.06304	2.696	-4.75071
-42.82	3.9929	-8.86777	-7.17112	-7.17112	13.1061	17.219	-9.83853	5.03076	9.49094	7.00597	-1.12079	2.42872	-12.536	7.74122		-30.0025	14.4253	-9.31145	2.27353	1.60983	-13.7781	-1.20352	-4.04044	2.70557	-4.73614
-42.82	4.02415	-8.81559	-7.12882	-7.12882	13.1242	17.2339	-9.83166	5.05562	9.50604	7.02089	-1.07257	2.44481	-12.5076	7.76148		-29.9569	14.3724	-9.28905	2.2884	1.62562	-13.7665	-1.1893	-4.01656	2.71459	-4.72171
-42.81	4.05585	-8.76747	-7.08682	-7.08682	13.1422	17.2495	-9.82431	5.08033	9.52104	7.03534	-1.02814	2.46085	-12.4807	7.78163		-29.9115	14.3182	-9.2669	2.3039	1.64169	-13.755	-1.17515	-3.99248	2.7233	-4.70743
-42.81	4.0872	-8.71959	-7.045	-7.045	13.1602	17.2656	-9.81659	5.10495	9.5348	7.049	-0.98393	2.47685	-12.454	7.8017		-29.8661	14.2639	-9.24495	2.31923	1.65752	-13.7432	-1.161	-3.96826	2.73192	-4.69362
-42.8	4.1182	-8.67188	-7.00335	-7.00335	13.178	17.2817	-9.80875	5.12948	9.54845	7.06254	-0.94007	2.49285	-12.4273	7.82278		-29.8196	14.2097	-9.22315	2.33433	1.67314	-13.7308	-1.14681	-3.94396	2.74049	-4.68067
-42.8	4.1481	-8.62441	-6.96176	-6.96176	13.1959	17.2978	-9.80078	5.15395	9.56198	7.076	-0.8965	2.50936	-12.4007	7.8443		-29.7708	14.157	-9.20145	2.34913	1.68814	-13.7184	-1.13256	-3.92141	2.749	-4.6679
-42.79	4.17635	-8.57712	-6.92018	-6.92018	13.2138	17.3136	-9.79291	5.17771	9.57541	7.0894	-0.85307	2.52681	-12.3741	7.86567		-29.7222	14.1072	-9.17925	2.36263	1.70217	-13.7061	-1.11819	-3.89881	2.75751	-4.65533
-42.79	4.20445	-8.52988	-6.87535	-6.87535	13.2326	17.3285	-9.78538	5.20271	9.58876	7.10271	-0.80979	2.5443	-12.3474	7.88681		-29.675	14.0576	-9.1559	2.3758	1.716	-13.6937	-1.103	-3.87615	2.766	-4.64286
-42.78	4.23255	-8.48141	-6.83059	-6.83059	13.2518	17.3435	-9.77769	5.22833	9.60208	7.11597	-0.76543	2.56179	-12.3193	7.90726		-29.6292	14.0084	-9.1326	2.3887	1.72959	-13.6823	-1.08744	-3.85341	2.77516	-4.63062
-42.78	4.2607	-8.43047	-6.786	-6.786	13.271	17.3586	-9.76984	5.25376	9.61571	7.12991	-0.71893	2.57923	-12.2906	7.92644		-29.5859	13.9593	-9.1094	2.4013	1.74303	-13.6709	-1.07196	-3.83052	2.7843	-4.61848
-42.77	4.289	-8.37965	-6.74165	-6.74165	13.2902	17.3738	-9.76181	5.279	9.63008	7.14414	-0.67257	2.59536	-12.2618	7.94541		-29.5431	13.9102	-9.0863	2.41363	1.75638	-13.6596	-1.05663	-3.80756	2.79338	-4.60581
-42.77	4.31745	-8.32906	-6.69976	-6.69976	13.3086	17.3891	-9.75347	5.30338	9.64441	7.15834	-0.6265	2.6114	-12.2332	7.96426		-29.5005	13.8612	-9.06495	2.4257	1.76966	-13.6484	-1.04189	-3.78389	2.80243	-4.593
-42.76	4.34755	-8.27882	-6.65924	-6.65924	13.3261	17.4045	-9.74478	5.32633	9.65865	7.17246	-0.58079	2.6274	-12.2053	7.98304		-29.4582	13.8097	-9.04375	2.4379	1.78366	-13.637	-1.02811	-3.75889	2.81097	-4.58033
-42.76	4.37845	-8.23253	-6.619	-6.619	13.3434	17.4213	-9.73531	5.3491	9.6728	7.18614	-0.53879	2.6434	-12.1791	8.00174		-29.4162	13.7569	-9.0227	2.45053	1.79807	-13.6258	-1.01448	-3.73381	2.81927	-4.56795
-42.75	4.40945	-8.18659	-6.57906	-6.57906	13.3605	17.4385	-9.72528	5.37167	9.68582	7.19906	-0.49714	2.65936	-12.1529	8.02044		-29.3743	13.7041	-9.00175	2.46297	1.81259	-13.6143	-1.00063	-3.7087	2.82754	-4.55605
-42.75	4.4403	-8.141	-6.53924	-6.53924	13.3776	17.4558	-9.71487	5.3941	9.69873	7.21189	-0.45579	2.67532	-12.1269	8.04022		-29.3302	13.6516	-8.98095	2.4752	1.82717	-13.6022	-0.98682	-3.68363	2.83578	-4.545
-42.74	4.4703	-8.09571	-6.49965	-6.49965	13.3947	17.473	-9.70412	5.41648	9.71157	7.22469	-0.41464	2.69174	-12.101	8.06052		-29.2852	13.6007	-8.9603	2.4872	1.84148	-13.5902	-0.97296	-3.66041	2.844	-4.53419
-42.74	4.49865	-8.05065	-6.46012	-6.46012	13.4118	17.4893	-9.69341	5.43886	9.72435	7.23743	-0.37364	2.70906	-12.0751	8.08085		-29.2402	13.5526	-8.9392	2.49817	1.85514	-13.5782	-0.95904	-3.63715	2.85224	-4.52367
-42.73	4.5269	-8.00571	-6.41753	-6.41753	13.4298	17.5052	-9.68303	5.46248	9.73712	7.25014	-0.33264	2.72638	-12.0493	8.10111		-29.1953	13.5046	-8.91715	2.509	1.86897	-13.5664	-0.9443	-3.61378	2.86051	-4.51338
-42.73	4.555	-7.95965	-6.37506	-6.37506	13.4482	17.5208	-9.67253	5.48671	9.74992	7.26283	-0.29057	2.74366	-12.0222	8.12081		-29.1518	13.4569	-8.8953	2.51973	1.88286	-13.5554	-0.92911	-3.59022	2.86943	-4.50333
-42.72	4.583	-7.91135	-6.33282	-6.33282	13.4666	17.5359	-9.662	5.511	9.7631	7.27623	-0.24629	2.76089	-11.9944	8.13941		-29.1106	13.4091	-8.8737	2.5304	1.8969	-13.5447	-0.91389	-3.56644	2.87838	-4.49348
-42.72	4.611	-7.86324	-6.29082	-6.29082	13.4848	17.5509	-9.65147	5.53529	9.77702	7.28994	-0.202	2.77672	-11.9669	8.15789		-29.0697	13.3613	-8.8523	2.54103	1.91107	-13.534	-0.89907	-3.5423	2.88727	-4.48329
-42.72	4.639	-7.81535	-6.25124	-6.25124	13.5026	17.5657	-9.64106	5.55895	9.79098	7.3036	-0.15779	2.79243	-11.9395	8.17626		-29.029	13.3134	-8.83265	2.5517	1.92528	-13.5233	-0.88507	-3.51719	2.89616	-4.47295
-42.71	4.6685	-7.76776	-6.21288	-6.21288	13.5193	17.5804	-9.63081	5.58133	9.80496	7.31723	-0.11393	2.80804	-11.913	8.19456		-28.9885	13.2628	-8.81315	2.56273	1.94031	-13.5127	-0.87163	-3.49041	2.90454	-4.46276
-42.71	4.6987	-7.724	-6.17476	-6.17476	13.536	17.5962	-9.62019	5.60371	9.81892	7.33046	-0.0735	2.82357	-11.8881	8.21278		-28.9481	13.2106	-8.7938	2.57473	1.95572	-13.5021	-0.85841	-3.4633	2.91268	-4.45267
-42.7	4.7288	-7.68059	-6.13682	-6.13682	13.5526	17.6119	-9.6095	5.6261	9.8318	7.34291	-0.03336	2.83906	-11.8634	8.23096		-28.9077	13.1584	-8.77445	2.5868	1.97103	-13.4912	-0.84537	-3.43585	2.92076	-4.4429
-42.7	4.7588	-7.63747	-6.099	-6.099	13.5691	17.6275	-9.59909	5.64843	9.84467	7.35534	0.006571	2.85455	-11.839	8.25004		-28.8652	13.1061	-8.75505	2.59897	1.98624	-13.4798	-0.83256	-3.40815	2.92878	-4.43367
-42.69	4.78785	-7.59459	-6.06124	-6.06124	13.5857	17.6428	-9.58891	5.67076	9.85751	7.36769	0.046214	2.87038	-11.8147	8.26959		-28.8217	13.0552	-8.7356	2.6109	2.0009	-13.4683	-0.81996	-3.38233	2.93681	-4.42443
-42.69	4.8153	-7.55182	-6.02347	-6.02347	13.6022	17.6574	-9.57919	5.69319	9.87035	7.38	0.086857	2.88711	-11.7906	8.289		-28.7784	13.0071	-8.7156	2.6223	2.01462	-13.4569	-0.80752	-3.35633	2.94484	-4.41514
-42.68	4.8425	-7.50924	-5.98265	-5.98265	13.6197	17.6714	-9.57013	5.71681	9.88318	7.39231	0.127357	2.90374	-11.7666	8.30833		-28.7352	12.9591	-8.69445	2.63377	2.02817	-13.4454	-0.79415	-3.33015	2.95284	-4.40576
-42.68	4.86955	-7.46553	-5.94194	-5.94194	13.6376	17.6854	-9.56116	5.741	9.89604	7.40463	0.168857	2.92038	-11.7414	8.327		-28.6933	12.9112	-8.67325	2.64527	2.04148	-13.4349	-0.78093	-3.30374	2.96149	-4.39624
-42.67	4.8965	-7.41959	-5.90141	-5.90141	13.6555	17.6993	-9.55234	5.76519	9.90929	7.41763	0.2125	2.93689	-11.7155	8.34463		-28.6538	12.8634	-8.65215	2.65657	2.05462	-13.4243	-0.76782	-3.27715	2.97014	-4.38648
-42.67	4.92335	-7.37376	-5.86106	-5.86106	13.6732	17.7132	-9.54353	5.78924	9.92325	7.43094	0.256071	2.95213	-11.6897	8.36207		-28.6145	12.8157	-8.6311	2.66793	2.06759	-13.4138	-0.75489	-3.2503	2.97873	-4.3761
-42.66	4.95015	-7.32818	-5.823	-5.823	13.6904	17.7271	-9.53478	5.81257	9.93718	7.44423	0.299429	2.96728	-11.6638	8.37941		-28.5757	12.7679	-8.6117	2.67937	2.08041	-13.4034	-0.7427	-3.22252	2.98727	-4.36524
-42.66	4.97835	-7.28288	-5.78618	-5.78618	13.7066	17.7409	-9.526	5.83457	9.95108	7.45746	0.342643	2.9823	-11.6384	8.39667		-28.537	12.7176	-8.59255	2.6915	2.09383	-13.3929	-0.731	-3.19315	2.99535	-4.35419
-42.65	5.00715	-7.24118	-5.74965	-5.74965	13.7228	17.756	-9.51675	5.85638	9.9649	7.47031	0.381429	2.99728	-11.6136	8.41389		-28.4985	12.666	-8.5735	2.70393	2.10745	-13.3825	-0.71944	-3.16363	3.00319	-4.343
-42.65	5.0359	-7.19982	-5.71329	-5.71329	13.7388	17.771	-9.50725	5.8781	9.97761	7.48243	0.420071	3.01255	-11.5885	8.43107		-28.46	12.6146	-8.5546	2.71643	2.12093	-13.3718	-0.70796	-3.13407	3.01095	-4.33195
-42.64	5.0645	-7.15876	-5.67712	-5.67712	13.7547	17.7859	-9.49775	5.89971	9.9902	7.49446	0.4585	3.02779	-11.563	8.44919		-28.4196	12.5632	-8.5358	2.72887	2.13421	-13.3606	-0.69663	-3.10448	3.01865	-4.32138
-42.64	5.0922	-7.118	-5.64106	-5.64106	13.7706	17.8008	-9.48828	5.92124	10.0027	7.50643	0.496857	3.04336	-11.537	8.46778		-28.3783	12.5135	-8.51715	2.74097	2.14697	-13.3494	-0.68533	-3.07715	3.02632	-4.31071
-42.63	5.11835	-7.07741	-5.60512	-5.60512	13.7866	17.8148	-9.47906	5.94267	10.0152	7.51837	0.535071	3.0597	-11.5105	8.48633		-28.337	12.4666	-8.498	2.75233	2.15893	-13.3383	-0.67411	-3.04989	3.034	-4.29995
-42.63	5.14435	-7.037	-5.56629	-5.56629	13.8034	17.8283	-9.47031	5.96519	10.0276	7.53029	0.573286	3.076	-11.4832	8.50485		-28.2958	12.4199	-8.4779	2.76363	2.17069	-13.3272	-0.66204	-3.0227	3.04165	-4.2891
-42.62	5.1702	-6.99553	-5.52759	-5.52759	13.8206	17.8418	-9.46159	5.98819	10.0399	7.54217	0.6125	3.09226	-11.454	8.52285		-28.2558	12.3735	-8.45785	2.77483	2.18231	-13.3169	-0.65004	-2.99563	3.04995	-4.2781
-42.62	5.19595	-6.952	-5.48906	-5.48906	13.8378	17.8551	-9.45294	6.0111	10.0526	7.55471	0.653643	3.10847	-11.424	8.53985		-28.2181	12.3273	-8.4378	2.78593	2.19376	-13.3068	-0.63815	-2.96863	3.05822	-4.26705
-42.61	5.22235	-6.90853	-5.45082	-5.45082	13.855	17.8684	-9.44428	6.0339	10.066	7.56763	0.694643	3.12306	-11.3932	8.55685		-28.1805	12.2812	-8.41785	2.79697	2.20514	-13.2966	-0.62641	-2.94167	3.06649	-4.25529
-42.61	5.24875	-6.86529	-5.41465	-5.41465	13.8717	17.8817	-9.43569	6.056	10.0792	7.58051	0.735357	3.13762	-11.3617	8.57381		-28.1432	12.2351	-8.39945	2.80787	2.21641	-13.2865	-0.61533	-2.91411	3.0747	-4.24319
-42.6	5.27655	-6.82224	-5.37971	-5.37971	13.8875	17.8951	-9.42716	6.07681	10.0924	7.59343	0.775786	3.15226	-11.331	8.59085		-28.1058	12.1866	-8.38105	2.81933	2.22834	-13.2764	-0.6047	-2.88515	3.08249	-4.23105
-42.6	5.305	-6.78259	-5.34506	-5.34506	13.9032	17.9095	-9.41831	6.09757	10.1056	7.60594	0.812929	3.16694	-11.3004	8.60793		-28.0685	12.1368	-8.3627	2.83097	2.24055	-13.2663	-0.59419	-2.85641	3.09003	-4.2189
-42.59	5.33335	-6.74212	-5.31059	-5.31059	13.9189	17.9241	-9.40941	6.11824	10.1176	7.61777	0.849786	3.1817	-11.269	8.62507		-28.0313	12.0872	-8.3444	2.84247	2.25276	-13.256	-0.5837	-2.82789	3.09751	-4.2071
-42.59	5.36165	-6.70188	-5.27624	-5.27624	13.9345	17.9387	-9.40075	6.13881	10.1295	7.62957	0.886357	3.19655	-11.2366	8.64318		-27.992	12.0377	-8.3261	2.85383	2.26497	-13.2452	-0.57319	-2.79967	3.10497	-4.1959
-42.58	5.3884	-6.66188	-5.242	-5.242	13.9501	17.9534	-9.39241	6.15943	10.1414	7.64131	0.922786	3.21183	-11.2032	8.66181		-27.9518	11.9897	-8.3078	2.86473	2.2769	-13.2345	-0.56259	-2.77381	3.11241	-4.18476
-42.58	5.4136	-6.62194	-5.20788	-5.20788	13.9657	17.9673	-9.38459	6.18005	10.1531	7.65306	0.959143	3.228	-11.1688	8.68041		-27.9115	11.9444	-8.289	2.87493	2.28821	-13.2238	-0.55193	-2.7483	3.11986	-4.17371
-42.58	5.43865	-6.58212	-5.171	-5.171	13.9822	17.9809	-9.3775	6.20181	10.1649	7.66474	0.995429	3.24421	-11.1335	8.69893		-27.8714	11.8993	-8.2693	2.885	2.29952	-13.2132	-0.54026	-2.72311	3.12732	-4.16276
-42.57	5.4636	-6.54129	-5.13424	-5.13424	13.9991	17.9945	-9.37084	6.22419	10.1766	7.6764	1.03271	3.26034	-11.0947	8.71685		-27.8324	11.8545	-8.24965	2.8949	2.31086	-13.2033	-0.52841	-2.69819	3.13538	-4.15181
-42.56	5.4884	-6.49847	-5.09759	-5.09759	14.016	18.0082	-9.36466	6.24652	10.1886	7.68874	1.072	3.27643	-11.0551	8.73374		-27.7955	11.8099	-8.2302	2.90467	2.32221	-13.1936	-0.51652	-2.67352	3.14346	-4.141
-42.56	5.5132	-6.45682	-5.06112	-5.06112	14.0328	18.0218	-9.35888	6.26881	10.2012	7.7014	1.11114	3.29123	-11.015	8.75048		-27.7589	11.7652	-8.2109	2.91437	2.33355	-13.1839	-0.50456	-2.64907	3.15154	-4.12962
-42.56	5.538	-6.41535	-5.02671	-5.02671	14.0492	18.0355	-9.3535	6.29043	10.2138	7.71403	1.15021	3.30596	-10.9745	8.76715		-27.7225	11.7208	-8.1932	2.924	2.3449	-13.1743	-0.49319	-2.62411	3.15959	-4.118
-42.55	5.56475	-6.37418	-4.99341	-4.99341	14.0646	18.0492	-9.34847	6.31091	10.2267	7.72663	1.18907	3.3206	-10.9359	8.7837		-27.6861	11.6738	-8.1757	2.93417	2.3569	-13.1647	-0.48215	-2.59804	3.16724	-4.10652
-42.55	5.5915	-6.33635	-4.96024	-4.96024	14.08	18.064	-9.34328	6.33124	10.2392	7.73886	1.22479	3.33519	-10.8984	8.80015		-27.6497	11.6256	-8.1584	2.94457	2.36917	-13.1551	-0.47122	-2.57215	3.17465	-4.09519
-42.54	5.6181	-6.29871	-4.92724	-4.92724	14.0954	18.0788	-9.33812	6.35152	10.251	7.75043	1.26029	3.34974	-10.861	8.81656		-27.6135	11.5774	-8.1413	2.95497	2.38141	-13.1452	-0.46037	-2.54652	3.18205	-4.08424
-42.54	5.6446	-6.26135	-4.89429	-4.89429	14.1107	18.0937	-9.33312	6.37171	10.2627	7.76191	1.29557	3.3643	-10.8239	8.83385		-27.5752	11.5293	-8.12425	2.96537	2.39362	-13.135	-0.44963	-2.52122	3.18943	-4.074
-42.53	5.6696	-6.22418	-4.86141	-4.86141	14.126	18.1085	-9.32816	6.3919	10.2744	7.77337	1.33071	3.37919	-10.7871	8.85159		-27.5361	11.4826	-8.10725	2.97547	2.40541	-13.1248	-0.43889	-2.49744	3.19681	-4.0639
-42.53	5.6938	-6.18712	-4.82859	-4.82859	14.1414	18.1225	-9.32328	6.41205	10.286	7.7848	1.36579	3.39485	-10.7506	8.86926		-27.4969	11.4385	-8.0898	2.98507	2.41655	-13.1147	-0.42811	-2.474	3.20419	-4.054
-42.52	5.7178	-6.15018	-4.79306	-4.79306	14.1575	18.1362	-9.31856	6.43329	10.2976	7.7962	1.40079	3.41043	-10.7144	8.88693		-27.4579	11.3945	-8.0715	2.99463	2.42762	-13.1047	-0.41641	-2.45081	3.21178	-4.04429
-42.52	5.7416	-6.11224	-4.75765	-4.75765	14.1741	18.1498	-9.31378	6.45505	10.3089	7.80757	1.43679	3.42591	-10.6757	8.90407		-27.42	11.3506	-8.0532	3.0042	2.43862	-13.0954	-0.40463	-2.42785	3.21997	-4.03471
-42.51	5.76535	-6.07235	-4.72235	-4.72235	14.1906	18.1634	-9.30878	6.47676	10.3208	7.81957	1.47457	3.44123	-10.6374	8.92033		-27.3841	11.3068	-8.03495	3.0138	2.44962	-13.0862	-0.39274	-2.40515	3.22816	-4.02533
-42.51	5.789	-6.03259	-4.68724	-4.68724	14.207	18.177	-9.30347	6.49838	10.3331	7.83183	1.51236	3.45532	-10.5997	8.93656		-27.3485	11.2631	-8.0168	3.0234	2.46059	-13.0771	-0.38078	-2.38259	3.23635	-4.01557
-42.5	5.81265	-5.99294	-4.654	-4.654	14.223	18.1905	-9.29778	6.51933	10.3453	7.84409	1.54993	3.46928	-10.5625	8.95281		-27.313	11.2193	-7.99965	3.03307	2.47159	-13.068	-0.36941	-2.35956	3.24449	-4.00576
-42.5	5.83815	-5.95353	-4.62188	-4.62188	14.238	18.2041	-9.29172	6.53914	10.3576	7.85626	1.58729	3.48311	-10.5278	8.96907		-27.2775	11.173	-7.98265	3.04327	2.48324	-13.0587	-0.35837	-2.33607	3.25197	-3.99614
-42.49	5.86365	-5.91724	-4.58988	-4.58988	14.253	18.2186	-9.28497	6.55886	10.3694	7.86809	1.62171	3.49685	-10.4944	8.98544		-27.2422	11.1256	-7.96575	3.0538	2.49521	-13.0493	-0.34737	-2.31274	3.25922	-3.98676
-42.49	5.8891	-5.88118	-4.55812	-4.55812	14.2678	18.2332	-9.27769	6.57852	10.3806	7.8792	1.65586	3.51055	-10.4616	9.00185		-27.2068	11.0783	-7.94895	3.06433	2.50721	-13.0398	-0.33652	-2.28956	3.26643	-3.97776
-42.48	5.9144	-5.84535	-4.52641	-4.52641	14.2827	18.2475	-9.27	6.5981	10.3917	7.89023	1.68986	3.52426	-10.4293	9.01926		-27.1695	11.0313	-7.9323	3.07487	2.51921	-13.0298	-0.32582	-2.26659	3.27359	-3.96938
-42.48	5.9384	-5.80965	-4.49482	-4.49482	14.2974	18.2618	-9.26194	6.61771	10.4028	7.90123	1.72371	3.53838	-10.3975	9.03715		-27.1314	10.9856	-7.91565	3.08507	2.53086	-13.0198	-0.3153	-2.24548	3.28076	-3.9611
-42.47	5.9616	-5.77406	-4.46324	-4.46324	14.3122	18.2753	-9.25375	6.63729	10.4138	7.91217	1.75757	3.55328	-10.3662	9.05504		-27.0932	10.9426	-7.8987	3.09473	2.54186	-13.0099	-0.30493	-2.22456	3.28786	-3.95295
-42.47	5.9847	-5.73853	-4.42918	-4.42918	14.3278	18.2882	-9.24575	6.65795	10.4249	7.92311	1.79136	3.56817	-10.3351	9.07296		-27.0552	10.9001	-7.88125	3.1043	2.55286	-13	-0.29385	-2.20381	3.29516	-3.94481
-42.47	6.0077	-5.70206	-4.39512	-4.39512	14.3437	18.3008	-9.2375	6.6791	10.4359	7.93403	1.82607	3.58315	-10.3017	9.09037		-27.0182	10.8578	-7.86385	3.11387	2.56376	-12.9911	-0.28289	-2.18326	3.30286	-3.93671
-42.46	6.0306	-5.66376	-4.36124	-4.36124	14.3596	18.3134	-9.22903	6.70024	10.4476	7.94557	1.86264	3.59809	-10.2688	9.10678		-26.9832	10.8159	-7.8465	3.1234	2.57466	-12.9822	-0.27204	-2.16281	3.31054	-3.92852
-42.46	6.0535	-5.62547	-4.32753	-4.32753	14.3754	18.3258	-9.22041	6.72129	10.4595	7.95743	1.89921	3.61196	-10.2363	9.12315		-26.9485	10.7743	-7.8296	3.1329	2.58552	-12.9735	-0.2613	-2.14244	3.31819	-3.91981
-42.45	6.0764	-5.58735	-4.29571	-4.29571	14.3907	18.3382	-9.21169	6.74171	10.4714	7.96931	1.93571	3.62579	-10.2043	9.13948		-26.9139	10.7318	-7.81355	3.1424	2.59638	-12.9647	-0.25107	-2.12159	3.32581	-3.91081
-42.45	6.1011	-5.54947	-4.26482	-4.26482	14.4052	18.3504	-9.20287	6.76095	10.4833	7.98117	1.97207	3.63966	-10.1742	9.1557		-26.8794	10.6873	-7.79745	3.15247	2.60779	-12.9559	-0.24119	-2.09967	3.33281	-3.90171
-42.44	6.1258	-5.51459	-4.23412	-4.23412	14.4196	18.3636	-9.19359	6.7801	10.4948	7.99266	2.00557	3.65353	-10.1454	9.17189		-26.8448	10.6417	-7.78135	3.16283	2.61945	-12.9472	-0.23133	-2.07781	3.33978	-3.89248
-42.44	6.1504	-5.47988	-4.20353	-4.20353	14.434	18.3768	-9.184	6.7991	10.5057	8.00354	2.03893	3.6674	-10.1171	9.188		-26.8103	10.5964	-7.7652	3.17323	2.63107	-12.9383	-0.22144	-2.05611	3.34673	-3.88338
-42.43	6.17495	-5.44541	-4.17306	-4.17306	14.4484	18.3901	-9.17444	6.818	10.5164	8.01434	2.07221	3.68128	-10.0893	9.20493		-26.7738	10.5514	-7.7489	3.18367	2.64266	-12.9289	-0.21156	-2.03448	3.35362	-3.87471
-42.43	6.19815	-5.41112	-4.14259	-4.14259	14.4627	18.4034	-9.16484	6.83676	10.5271	8.02509	2.10536	3.69557	-10.0618	9.22222		-26.7365	10.5079	-7.73255	3.19383	2.65386	-12.9194	-0.2017	-2.01463	3.36049	-3.86595
-42.42	6.2206	-5.37688	-4.11212	-4.11212	14.4771	18.416	-9.15547	6.85548	10.5378	8.03577	2.13857	3.71064	-10.0348	9.23941		-26.6992	10.4678	-7.7152	3.20353	2.66441	-12.9101	-0.19185	-1.99485	3.36738	-3.8571
-42.42	6.24295	-5.34265	-4.07924	-4.07924	14.4923	18.4283	-9.14663	6.87514	10.5484	8.04643	2.17171	3.72566	-10.0082	9.25641		-26.6619	10.428	-7.6974	3.21327	2.67493	-12.9008	-0.18122	-1.97522	3.37443	-3.84814
-42.41	6.26515	-5.30759	-4.04647	-4.04647	14.5078	18.4407	-9.13778	6.89519	10.5591	8.05706	2.20586	3.74068	-9.97975	9.27289		-26.6258	10.3884	-7.6796	3.22303	2.68541	-12.8921	-0.17059	-1.95563	3.38189	-3.8391
-42.41	6.28725	-5.27065	-4.01376	-4.01376	14.5234	18.4532	-9.12897	6.9151	10.5703	8.06831	2.24186	3.75566	-9.95175	9.28833		-26.5918	10.3489	-7.6619	3.23283	2.69597	-12.8835	-0.15996	-1.93615	3.38935	-3.8299
-42.4	6.3093	-5.23388	-3.98124	-3.98124	14.5389	18.4658	-9.12019	6.93481	10.5818	8.07983	2.27779	3.76949	-9.92425	9.30367		-26.5581	10.3094	-7.64475	3.2427	2.70659	-12.8749	-0.14937	-1.91674	3.39681	-3.8201
-42.4	6.33135	-5.19712	-3.95047	-3.95047	14.554	18.4785	-9.11147	6.95391	10.5933	8.09134	2.31364	3.78323	-9.89725	9.31893		-26.5245	10.27	-7.6286	3.25263	2.71734	-12.8663	-0.1393	-1.89685	3.40427	-3.80995
-42.4	6.3552	-5.16065	-3.92071	-3.92071	14.5683	18.4914	-9.10284	6.97186	10.6048	8.10283	2.34936	3.79698	-9.87208	9.33411		-26.4909	10.2284	-7.61265	3.26317	2.72886	-12.8577	-0.12952	-1.876	3.41116	-3.79971
-42.39	6.37905	-5.127	-3.89112	-3.89112	14.5825	18.5054	-9.09387	6.98967	10.6159	8.11397	2.38229	3.81068	-9.848	9.34926		-26.4575	10.1858	-7.5969	3.274	2.74086	-12.849	-0.11974	-1.85526	3.41805	-3.78943
-42.39	6.4028	-5.09359	-3.86165	-3.86165	14.5967	18.5195	-9.08475	7.00738	10.6264	8.12449	2.41507	3.82443	-9.8245	9.36441		-26.424	10.1431	-7.5813	3.28483	2.75307	-12.8401	-0.10996	-1.8347	3.42495	-3.77929
-42.38	6.42655	-5.06035	-3.83224	-3.83224	14.6109	18.5335	-9.07575	7.025	10.6368	8.13497	2.44771	3.83813	-9.80158	9.38041		-26.3887	10.1006	-7.56585	3.29567	2.76552	-12.8307	-0.10019	-1.81433	3.43184	-3.76962
-42.38	6.449	-5.02724	-3.80282	-3.80282	14.6251	18.5476	-9.06684	7.04257	10.6472	8.14537	2.48029	3.85221	-9.77908	9.39682		-26.3524	10.0592	-7.5505	3.30617	2.77783	-12.8213	-0.09041	-1.7957	3.43876	-3.75995
-42.37	6.4708	-4.99418	-3.77341	-3.77341	14.6394	18.5609	-9.05825	7.06019	10.6577	8.15574	2.51286	3.86702	-9.75708	9.41319		-26.3162	10.0199	-7.53435	3.31607	2.78966	-12.8118	-0.08059	-1.77726	3.4457	-3.75024
-42.37	6.4925	-4.96118	-3.74165	-3.74165	14.6545	18.5737	-9.05016	7.07881	10.6681	8.16609	2.54543	3.88179	-9.73558	9.42956		-26.2799	9.98081	-7.51775	3.3259	2.80162	-12.8023	-0.07	-1.75904	3.45286	-3.74048
-42.36	6.51415	-4.92724	-3.70982	-3.70982	14.67	18.5864	-9.04209	7.098	10.6785	8.17643	2.57893	3.89651	-9.71267	9.44541		-26.2447	9.94175	-7.5012	3.33563	2.81407	-12.7936	-0.05933	-1.741	3.46043	-3.73071
-42.36	6.5357	-4.89159	-3.67806	-3.67806	14.6854	18.599	-9.034	7.11719	10.6896	8.18731	2.61414	3.91106	-9.69017	9.46037		-26.2113	9.90269	-7.48465	3.34533	2.82662	-12.7847	-0.04863	-1.72311	3.46803	-3.72086
-42.35	6.55725	-4.856	-3.64647	-3.64647	14.7009	18.6115	-9.02581	7.13648	10.701	8.1988	2.64936	3.92451	-9.66825	9.47526		-26.1782	9.86356	-7.46845	3.355	2.83928	-12.776	-0.03785	-1.70541	3.47565	-3.71052
-42.35	6.5788	-4.82053	-3.61653	-3.61653	14.7159	18.6237	-9.01756	7.15529	10.7124	8.21026	2.68443	3.93779	-9.64692	9.49007		-26.1452	9.82438	-7.4531	3.36463	2.852	-12.7672	-0.02752	-1.68737	3.48322	-3.69995
-42.34	6.60205	-4.78518	-3.58753	-3.58753	14.7301	18.6359	-9.00916	7.17309	10.7238	8.22169	2.71936	3.95102	-9.62708	9.50478		-26.1122	9.78306	-7.4377	3.3748	2.86538	-12.7583	-0.01733	-1.66852	3.49022	-3.68938
-42.34	6.6253	-4.75259	-3.55865	-3.55865	14.7442	18.649	-9.00016	7.1909	10.7349	8.23277	2.7515	3.96426	-9.60817	9.51944		-26.0792	9.74062	-7.42225	3.38523	2.8791	-12.7496	-0.00693	-1.64989	3.49716	-3.67886
-42.33	6.6485	-4.72018	-3.52988	-3.52988	14.7582	18.6619	-8.99081	7.20871	10.7453	8.24329	2.7835	3.97749	-9.58975	9.53404		-26.0464	9.69825	-7.40675	3.3957	2.89241	-12.7406	0.003667	-1.63148	3.50408	-3.66871
-42.33	6.6716	-4.68794	-3.50129	-3.50129	14.7722	18.6747	-8.98134	7.22657	10.7558	8.25371	2.81529	3.99077	-9.57167	9.54941		-26.0118	9.65606	-7.39115	3.40617	2.90559	-12.7311	0.014482	-1.61333	3.51097	-3.65914
-42.32	6.6934	-4.65576	-3.47271	-3.47271	14.7862	18.6873	-8.97184	7.24448	10.7662	8.26383	2.84707	4.00447	-9.55392	9.56515		-25.9763	9.61506	-7.37555	3.41633	2.91831	-12.7216	0.025407	-1.59674	3.51786	-3.64967
-42.32	6.71455	-4.62359	-3.44412	-3.44412	14.8002	18.6991	-8.96253	7.26243	10.7766	8.27391	2.87871	4.01902	-9.53642	9.58085		-25.9408	9.57644	-7.359	3.426	2.93021	-12.7121	0.036444	-1.58041	3.52473	-3.64029
-42.31	6.7356	-4.59147	-3.41329	-3.41329	14.8149	18.7104	-8.95375	7.28148	10.787	8.284	2.91036	4.03366	-9.519	9.59659		-25.9054	9.538	-7.34205	3.43563	2.94197	-12.7027	0.04837	-1.56433	3.53181	-3.63095
-42.31	6.75655	-4.55847	-3.38247	-3.38247	14.83	18.7216	-8.94506	7.301	10.7974	8.29409	2.94293	4.04834	-9.50017	9.61189		-25.8711	9.49987	-7.32515	3.4453	2.95352	-12.6939	0.060148	-1.54852	3.5393	-3.62167
-42.31	6.7774	-4.52371	-3.35176	-3.35176	14.8455	18.7327	-8.93653	7.32062	10.8084	8.30471	2.97714	4.06311	-9.48142	9.62641		-25.8386	9.46188	-7.30835	3.455	2.96486	-12.6852	0.071741	-1.53293	3.54676	-3.61248
-42.3	6.7983	-4.489	-3.32124	-3.32124	14.861	18.7438	-8.92822	7.34024	10.8197	8.31566	3.01136	4.07681	-9.46267	9.641		-25.8062	9.42394	-7.29205	3.4647	2.9761	-12.6765	0.083111	-1.51748	3.55424	-3.60286
-42.3	6.81915	-4.45447	-3.29229	-3.29229	14.8761	18.7549	-8.92019	7.35933	10.8309	8.32657	3.04543	4.09051	-9.444	9.6557		-25.7738	9.38613	-7.27675	3.47443	2.98717	-12.6678	0.093667	-1.50181	3.56168	-3.5931
-42.29	6.84175	-4.42012	-3.26424	-3.26424	14.8904	18.766	-8.91247	7.37738	10.8421	8.33746	3.07929	4.10417	-9.42625	9.67093		-25.7415	9.34631	-7.2617	3.48473	2.99872	-12.6592	0.103704	-1.48552	3.56854	-3.58343
-42.29	6.86435	-4.38847	-3.23624	-3.23624	14.9046	18.7782	-8.90466	7.39538	10.8529	8.348	3.1105	4.11779	-9.409	9.6863		-25.7092	9.3055	-7.24675	3.49533	3.01041	-12.6504	0.113556	-1.46937	3.57538	-3.57395
-42.28	6.8869	-4.357	-3.20835	-3.20835	14.9188	18.7905	-8.89703	7.41329	10.8631	8.358	3.1415	4.1314	-9.39183	9.70174		-25.6767	9.26494	-7.232	3.50597	3.02193	-12.6415	0.123259	-1.45348	3.58222	-3.56481
-42.28	6.90935	-4.32576	-3.18047	-3.18047	14.9327	18.8031	-8.88988	7.43119	10.8733	8.36791	3.17229	4.14498	-9.37467	9.71819		-25.6425	9.22456	-7.2173	3.51657	3.03324	-12.6321	0.132889	-1.43778	3.58903	-3.55629
-42.27	6.93055	-4.29459	-3.15253	-3.15253	14.9465	18.8157	-8.88322	7.449	10.8833	8.3778	3.20293	4.15885	-9.3575	9.73511		-25.6074	9.18544	-7.2027	3.52687	3.0441	-12.6226	0.142519	-1.42344	3.59581	-3.54795
-42.27	6.9511	-4.26347	-3.12388	-3.12388	14.9604	18.8278	-8.87722	7.46676	10.8934	8.38766	3.2335	4.1734	-9.34042	9.75207		-25.5723	9.14863	-7.18735	3.5366	3.05424	-12.6132	0.152222	-1.40933	3.60262	-3.53971
-42.26	6.97155	-4.23241	-3.09288	-3.09288	14.975	18.8398	-8.87194	7.48548	10.9035	8.39749	3.26407	4.18787	-9.32325	9.76859		-25.5374	9.11206	-7.1716	3.5463	3.06424	-12.6038	0.162704	-1.39537	3.60962	-3.53133
-42.26	6.9919	-4.20041	-3.06188	-3.06188	14.9899	18.8518	-8.86719	7.50457	10.9135	8.40734	3.29543	4.20234	-9.30467	9.78467		-25.5035	9.07569	-7.15585	3.55593	3.07403	-12.5951	0.173259	-1.38159	3.61703	-3.52305
-42.25	7.0122	-4.16676	-3.031	-3.031	15.0049	18.8639	-8.86287	7.52357	10.9241	8.41771	3.3285	4.21668	-9.28617	9.79989		-25.4716	9.0395	-7.14005	3.56553	3.08376	-12.5865	0.183741	-1.36793	3.62443	-3.51471
-42.25	7.0325	-4.13318	-3.00018	-3.00018	15.0198	18.8761	-8.859	7.54248	10.935	8.42837	3.3615	4.22996	-9.26758	9.815		-25.4398	9.00338	-7.1247	3.5751	3.09338	-12.5778	0.194148	-1.35437	3.63187	-3.50595
-42.24	7.0528	-4.09965	-2.97165	-2.97165	15.0342	18.8884	-8.85544	7.56081	10.9458	8.43903	3.3945	4.24319	-9.24908	9.83004		-25.4082	8.96725	-7.1101	3.5846	3.10297	-12.5692	0.203926	-1.34048	3.63927	-3.4969
-42.24	7.07475	-4.06624	-2.94406	-2.94406	15.0479	18.9007	-8.85209	7.578	10.9566	8.44963	3.42729	4.25647	-9.2315	9.845		-25.3768	8.92919	-7.0955	3.59457	3.11307	-12.5607	0.213259	-1.32593	3.64613	-3.48781
-42.23	7.09675	-4.03541	-2.91659	-2.91659	15.0615	18.9141	-8.84866	7.59509	10.967	8.45997	3.45757	4.26979	-9.21442	9.85989		-25.3453	8.89013	-7.08095	3.60477	3.12338	-12.5521	0.222444	-1.31144	3.65297	-3.47862
-42.23	7.11875	-4.00476	-2.88918	-2.88918	15.0751	18.9275	-8.84506	7.61205	10.9768	8.46971	3.48779	4.28323	-9.1975	9.87467		-25.3138	8.85113	-7.06635	3.61493	3.13369	-12.5433	0.231481	-1.297	3.65981	-3.47
-42.22	7.1407	-3.97429	-2.86176	-2.86176	15.0886	18.9408	-8.84128	7.6289	10.9866	8.47946	3.51786	4.29672	-9.18058	9.89022		-25.2807	8.81213	-7.0517	3.62507	3.1439	-12.5342	0.240407	-1.28263	3.66665	-3.46152
-42.22	7.16145	-3.94388	-2.83441	-2.83441	15.1022	18.954	-8.83725	7.6461	10.9963	8.48914	3.54779	4.31072	-9.16367	9.90611		-25.2468	8.77425	-7.037	3.6349	3.15386	-12.5251	0.249296	-1.26941	3.67351	-3.45295
-42.22	7.1816	-3.91353	-2.80624	-2.80624	15.1158	18.9665	-8.83297	7.66324	11.0059	8.49889	3.57771	4.32549	-9.14683	9.92189		-25.2121	8.73838	-7.02155	3.6442	3.16324	-12.516	0.258222	-1.25626	3.68035	-3.44429
-42.21	7.2016	-3.88318	-2.77665	-2.77665	15.1301	18.9784	-8.8285	7.68119	11.0155	8.50869	3.60764	4.34034	-9.12992	9.93759		-25.1775	8.70269	-7.00565	3.65353	3.17259	-12.507	0.267963	-1.24311	3.68743	-3.43538
-42.21	7.2216	-3.852	-2.747	-2.747	15.1448	18.9902	-8.82347	7.69952	11.0251	8.51851	3.63836	4.35523	-9.1115	9.95281		-25.1438	8.66706	-6.98975	3.6629	3.18197	-12.4988	0.277815	-1.22996	3.69489	-3.42638
-42.2	7.24155	-3.81918	-2.71747	-2.71747	15.1596	19.0017	-8.81787	7.71776	11.0351	8.52897	3.67064	4.37009	-9.093	9.96719		-25.112	8.63156	-6.9739	3.6724	3.19141	-12.4905	0.287778	-1.21681	3.70235	-3.41719
-42.2	7.26145	-3.78635	-2.688	-2.688	15.1743	19.0132	-8.81166	7.73586	11.0455	8.53974	3.70293	4.38379	-9.07433	9.98156		-25.0803	8.59612	-6.95845	3.682	3.20097	-12.4823	0.297852	-1.20359	3.70981	-3.40714
-42.19	7.2813	-3.75365	-2.66082	-2.66082	15.1887	19.0244	-8.80484	7.7529	11.0558	8.55054	3.73514	4.3974	-9.0555	9.99593		-25.0486	8.56075	-6.9438	3.69173	3.21066	-12.4741	0.307444	-1.18996	3.71724	-3.39695
-42.19	7.3028	-3.72106	-2.63382	-2.63382	15.2022	19.0356	-8.79747	7.7689	11.0661	8.56134	3.76714	4.41098	-9.03742	10.0103		-25.0178	8.5235	-6.92915	3.70213	3.2211	-12.466	0.316778	-1.17556	3.72411	-3.38662
-42.18	7.3243	-3.691	-2.60694	-2.60694	15.2157	19.0477	-8.78928	7.78476	11.0761	8.57189	3.79671	4.42451	-9.01958	10.0248		-24.987	8.48537	-6.91445	3.71293	3.23197	-12.4578	0.326074	-1.16107	3.73092	-3.37619
-42.18	7.34575	-3.66106	-2.58006	-2.58006	15.2292	19.0598	-8.7805	7.80048	11.0854	8.58186	3.82621	4.43796	-9.0015	10.0393		-24.9561	8.44744	-6.89965	3.72383	3.24303	-12.4494	0.335222	-1.14656	3.73773	-3.36624
-42.17	7.3671	-3.63124	-2.55329	-2.55329	15.2426	19.0718	-8.77138	7.81609	11.0948	8.5918	3.85557	4.45132	-8.98308	10.0547		-24.9235	8.40962	-6.8848	3.73483	3.25431	-12.4406	0.344296	-1.13204	3.74451	-3.35657
-42.17	7.3873	-3.60147	-2.52647	-2.52647	15.256	19.0838	-8.76197	7.83157	11.1041	8.60177	3.88493	4.46498	-8.9645	10.0704		-24.8899	8.37294	-6.8698	3.74563	3.26541	-12.4317	0.353296	-1.11859	3.7513	-3.34681
-42.16	7.4068	-3.57176	-2.499	-2.499	15.2694	19.0951	-8.75269	7.84705	11.1134	8.61171	3.91436	4.47936	-8.94558	10.0862		-24.8565	8.33837	-6.85385	3.7559	3.27603	-12.4228	0.362222	-1.10511	3.75814	-3.3371
-42.16	7.42625	-3.542	-2.47	-2.47	15.2835	19.1064	-8.74375	7.86371	11.1228	8.62174	3.94379	4.49362	-8.92642	10.1019		-24.823	8.30394	-6.83745	3.76617	3.28676	-12.414	0.371852	-1.09156	3.76516	-3.32733
-42.15	7.4456	-3.51147	-2.44106	-2.44106	15.298	19.1178	-8.73481	7.88038	11.1322	8.6318	3.97407	4.50783	-8.90567	10.1171		-24.7905	8.26975	-6.821	3.77653	3.29752	-12.4058	0.381778	-1.07796	3.77262	-3.31762
-42.15	7.46495	-3.47929	-2.41218	-2.41218	15.3125	19.1292	-8.72591	7.89695	11.1421	8.64246	4.00607	4.52196	-8.88483	10.1314		-24.7599	8.23562	-6.8046	3.78697	3.30834	-12.3976	0.391815	-1.06422	3.78008	-3.30786
-42.15	7.48425	-3.44712	-2.38335	-2.38335	15.327	19.1407	-8.71706	7.91352	11.1522	8.65343	4.03807	4.53498	-8.86408	10.1457		-24.7293	8.20162	-6.7887	3.79743	3.31921	-12.3895	0.401926	-1.05037	3.78759	-3.29729
-42.14	7.5036	-3.415	-2.35682	-2.35682	15.3411	19.1522	-8.70828	7.92919	11.1624	8.66443	4.07007	4.54792	-8.84333	10.1599		-24.6988	8.16769	-6.7737	3.808	3.33007	-12.3814	0.41163	-1.03604	3.79514	-3.28676
-42.13	7.52455	-3.38306	-2.33041	-2.33041	15.3544	19.1639	-8.69959	7.94443	11.1726	8.67546	4.102	4.56085	-8.82383	10.174		-24.6685	8.132	-6.75885	3.81917	3.34152	-12.3733	0.421185	-1.02081	3.80208	-3.27629
-42.13	7.54555	-3.35359	-2.30406	-2.30406	15.3676	19.1767	-8.69053	7.95971	11.1826	8.68614	4.13143	4.57374	-8.80492	10.1881		-24.6381	8.09563	-6.74425	3.83063	3.35321	-12.3651	0.430815	-1.00544	3.80905	-3.2659
-42.13	7.5665	-3.32424	-2.27776	-2.27776	15.3809	19.1893	-8.68131	7.975	11.1919	8.69626	4.16086	4.58668	-8.78625	10.2022		-24.6075	8.0595	-6.72975	3.8421	3.36483	-12.3567	0.440481	-0.99	3.816	-3.25614
-42.12	7.58745	-3.29494	-2.25153	-2.25153	15.3942	19.2019	-8.67222	7.99043	11.2013	8.70634	4.19029	4.59962	-8.76775	10.2171		-24.5754	8.02375	-6.7154	3.8535	3.37631	-12.3479	0.449889	-0.97452	3.82297	-3.24671
-42.12	7.6072	-3.26576	-2.22524	-2.22524	15.4075	19.2146	-8.66328	8.00605	11.2107	8.71637	4.21979	4.61294	-8.74933	10.2324		-24.5423	7.98919	-6.7011	3.86453	3.38738	-12.339	0.459185	-0.96011	3.82997	-3.23748
-42.11	7.6264	-3.23659	-2.19824	-2.19824	15.4208	19.2266	-8.65469	8.02186	11.2201	8.7264	4.24929	4.62689	-8.73108	10.2477		-24.5092	7.95669	-6.6861	3.8749	3.39776	-12.3301	0.468444	-0.9457	3.83697	-3.22833
-42.11	7.64555	-3.20741	-2.16976	-2.16976	15.4349	19.2383	-8.64666	8.0391	11.2296	8.7364	4.279	4.64081	-8.71292	10.263		-24.4763	7.92456	-6.6707	3.88507	3.408	-12.3212	0.478333	-0.93119	3.84419	-3.21924
-42.1	7.6646	-3.17741	-2.14135	-2.14135	15.4494	19.25	-8.63881	8.05662	11.239	8.7464	4.30957	4.65464	-8.69333	10.2779		-24.4442	7.89269	-6.65525	3.89537	3.4181	-12.3128	0.488111	-0.91663	3.85181	-3.21029
-42.1	7.68365	-3.14576	-2.11294	-2.11294	15.464	19.2616	-8.63109	8.07429	11.249	8.75694	4.34186	4.66843	-8.67392	10.292		-24.4138	7.86106	-6.6398	3.90553	3.42807	-12.3045	0.497815	-0.902	3.85943	-3.20133
-42.09	7.70265	-3.11418	-2.08465	-2.08465	15.4784	19.2731	-8.62353	8.09214	11.2593	8.76777	4.37414	4.68106	-8.65458	10.3061		-24.3835	7.82956	-6.62465	3.9155	3.43793	-12.2963	0.507444	-0.88722	3.86708	-3.19167
-42.09	7.72175	-3.08265	-2.05853	-2.05853	15.4925	19.2847	-8.61613	8.10919	11.2696	8.77854	4.40714	4.69362	-8.63542	10.3201		-24.3535	7.79806	-6.6103	3.92533	3.44772	-12.288	0.516593	-0.87193	3.87468	-3.18205
-42.08	7.7424	-3.05129	-2.03259	-2.03259	15.5058	19.2962	-8.60878	8.1259	11.2798	8.78926	4.43929	4.70621	-8.61733	10.3341		-24.3234	7.765	-6.5958	3.93557	3.45797	-12.2797	0.525556	-0.85574	3.8817	-3.17238
-42.08	7.7631	-3.02235	-2.00665	-2.00665	15.519	19.3086	-8.60116	8.14271	11.2898	8.79966	4.46964	4.71881	-8.59983	10.348		-24.2933	7.73106	-6.5812	3.94593	3.46845	-12.2714	0.534593	-0.83944	3.8887	-3.16267
-42.07	7.78375	-2.99353	-1.98076	-1.98076	15.5321	19.3211	-8.59334	8.15962	11.2991	8.80946	4.49993	4.73145	-8.58258	10.3619		-24.2633	7.69725	-6.5665	3.9559	3.47886	-12.2628	0.543741	-0.82307	3.89568	-3.15348
-42.07	7.80435	-2.96488	-1.95494	-1.95494	15.5452	19.3334	-8.58556	8.17662	11.3084	8.81917	4.53	4.74421	-8.5655	10.3764		-24.2317	7.6635	-6.5517	3.9657	3.48928	-12.2537	0.553	-0.80663	3.90262	-3.14443
-42.06	7.82385	-2.93624	-1.92912	-1.92912	15.5583	19.3457	-8.57778	8.19371	11.3178	8.82883	4.56	4.75745	-8.54858	10.3913		-24.1994	7.63075	-6.53675	3.97513	3.49941	-12.2446	0.562333	-0.79141	3.90951	-3.13533
-42.06	7.8427	-2.90771	-1.90253	-1.90253	15.5714	19.3573	-8.57019	8.21091	11.327	8.83846	4.58993	4.77153	-8.53175	10.406		-24.1672	7.59981	-6.521	3.98393	3.50903	-12.2356	0.571704	-0.77611	3.91643	-3.12614
-42.06	7.8615	-2.87912	-1.87453	-1.87453	15.5852	19.3685	-8.56291	8.22957	11.3362	8.84809	4.619	4.78574	-8.51458	10.4207		-24.1351	7.56906	-6.5048	3.99267	3.51869	-12.2264	0.581741	-0.76074	3.92351	-3.11686
-42.05	7.8802	-2.84976	-1.84647	-1.84647	15.5994	19.3797	-8.5555	8.24833	11.3455	8.85771	4.64971	4.80051	-8.49617	10.4348		-24.1039	7.53844	-6.48865	4.00127	3.52845	-12.218	0.591704	-0.7453	3.93095	-3.10743
-42.05	7.89885	-2.81888	-1.81853	-1.81853	15.6137	19.3908	-8.548	8.2671	11.3552	8.86786	4.68121	4.81494	-8.47783	10.4481		-24.0745	7.50794	-6.4726	4.00983	3.53834	-12.2097	0.601444	-0.72974	3.93838	-3.0979
-42.04	7.9175	-2.78806	-1.79065	-1.79065	15.6279	19.402	-8.54031	8.28586	11.3652	8.87829	4.71271	4.82872	-8.45958	10.4614		-24.0452	7.4775	-6.45705	4.01843	3.54841	-12.2013	0.611037	-0.71404	3.94576	-3.08752
-42.04	7.93615	-2.75729	-1.76494	-1.76494	15.6418	19.4133	-8.53238	8.30362	11.3751	8.88869	4.74414	4.8426	-8.44142	10.4746		-24.016	7.44712	-6.4425	4.02703	3.55866	-12.193	0.619926	-0.69778	3.95308	-3.077
-42.03	7.95635	-2.72665	-1.73935	-1.73935	15.6548	19.4247	-8.52416	8.32086	11.3849	8.89906	4.77471	4.85647	-8.42425	10.4878		-23.9868	7.41519	-6.42815	4.03617	3.56955	-12.1846	0.628481	-0.68052	3.95978	-3.06638
-42.03	7.9766	-2.69841	-1.71388	-1.71388	15.6678	19.4371	-8.51522	8.33805	11.3945	8.90911	4.80371	4.87043	-8.40767	10.5011		-23.9575	7.3825	-6.414	4.0456	3.58086	-12.1763	0.636963	-0.66315	3.96646	-3.05571
-42.02	7.99685	-2.67024	-1.68847	-1.68847	15.6808	19.4496	-8.50572	8.35514	11.4035	8.91857	4.83257	4.88438	-8.39158	10.5144		-23.9281	7.34994	-6.4	4.05513	3.59224	-12.1677	0.645444	-0.6457	3.97303	-3.04552
-42.02	8.01755	-2.64224	-1.66306	-1.66306	15.6938	19.4622	-8.49581	8.37219	11.4125	8.92797	4.86136	4.89804	-8.37567	10.5286		-23.897	7.3175	-6.3861	4.06473	3.60366	-12.1587	0.654037	-0.62819	3.97957	-3.03557
-42.01	8.03715	-2.61424	-1.63759	-1.63759	15.7067	19.4748	-8.48544	8.38924	11.4214	8.93734	4.89007	4.91247	-8.35983	10.5432		-23.8651	7.28612	-6.3723	4.07413	3.61476	-12.1498	0.662778	-0.61196	3.98605	-3.02557
-42.01	8.0562	-2.58624	-1.61141	-1.61141	15.7196	19.4868	-8.47494	8.40624	11.4303	8.94669	4.91879	4.92723	-8.34408	10.558		-23.8331	7.2565	-6.35775	4.08313	3.62524	-12.1409	0.671704	-0.5957	3.99251	-3.01552
-42	8.07515	-2.55818	-1.58388	-1.58388	15.7332	19.4984	-8.46453	8.42467	11.4392	8.95603	4.94757	4.942	-8.32833	10.5728		-23.8012	7.22706	-6.34285	4.0922	3.63566	-12.1321	0.681519	-0.57941	3.99916	-3.00543
-42	8.09405	-2.52859	-1.55635	-1.55635	15.7472	19.5101	-8.45359	8.443	11.448	8.96534	4.97786	4.95664	-8.31142	10.5873		-23.7701	7.19775	-6.3279	4.10133	3.64603	-12.1239	0.691519	-0.56304	4.00614	-2.99533
-41.99	8.1129	-2.49741	-1.52888	-1.52888	15.7612	19.5217	-8.442	8.46124	11.4574	8.9752	5.009	4.97085	-8.29458	10.601		-23.7406	7.16856	-6.3129	4.11057	3.65634	-12.1158	0.701593	-0.54656	4.01305	-2.98514
-41.99	8.13175	-2.46629	-1.50153	-1.50153	15.7752	19.5334	-8.42978	8.47938	11.467	8.98531	5.04007	4.98417	-8.27775	10.6148		-23.7113	7.13944	-6.2983	4.11987	3.66659	-12.1078	0.71163	-0.52996	4.01997	-2.97414
-41.98	8.1501	-2.43518	-1.47629	-1.47629	15.7888	19.5452	-8.41684	8.49643	11.4765	8.9954	5.07114	4.99736	-8.261	10.6287		-23.682	7.11038	-6.2844	4.12927	3.67676	-12.0996	0.721148	-0.51282	4.02684	-2.96314
-41.98	8.16995	-2.40494	-1.45124	-1.45124	15.8015	19.557	-8.40322	8.51286	11.486	9.00546	5.10136	5.01043	-8.24517	10.6426		-23.6528	7.07975	-6.2705	4.13923	3.68741	-12.0916	0.730259	-0.49467	4.03316	-2.9521
-41.97	8.1898	-2.37629	-1.42629	-1.42629	15.8142	19.5698	-8.38828	8.52914	11.4952	9.01523	5.12986	5.0234	-8.22983	10.6567		-23.6235	7.04844	-6.25655	4.14947	3.69828	-12.0833	0.739185	-0.47641	4.03943	-2.94114
-41.97	8.2096	-2.34782	-1.40141	-1.40141	15.8269	19.5828	-8.37241	8.54529	11.5038	9.02443	5.15836	5.03634	-8.21442	10.6708		-23.594	7.01731	-6.2426	4.15967	3.709	-12.0748	0.747926	-0.45807	4.04565	-2.93076
-41.97	8.22935	-2.32012	-1.37653	-1.37653	15.8396	19.5956	-8.356	8.56129	11.5125	9.03357	5.18671	5.04919	-8.19892	10.6858		-23.5629	6.98644	-6.22855	4.1698	3.71962	-12.0659	0.756481	-0.43974	4.05184	-2.92076
-41.96	8.248	-2.29253	-1.35171	-1.35171	15.8521	19.6085	-8.33925	8.57719	11.5211	9.04269	5.21514	5.06272	-8.18342	10.7013		-23.531	6.95662	-6.2145	4.17963	3.72986	-12.0568	0.764963	-0.42278	4.058	-2.91081
-41.96	8.26615	-2.26494	-1.32612	-1.32612	15.8647	19.6206	-8.32266	8.59305	11.5298	9.05177	5.2435	5.07664	-8.16775	10.7168		-23.4991	6.92869	-6.19975	4.18883	3.73948	-12.0476	0.773407	-0.40582	4.06416	-2.90095
-41.95	8.2842	-2.23735	-1.29918	-1.29918	15.878	19.6323	-8.30647	8.61024	11.5388	9.06089	5.272	5.09055	-8.152	10.7323		-23.4672	6.901	-6.18455	4.19793	3.74903	-12.0385	0.782556	-0.38885	4.07046	-2.89124
-41.95	8.30225	-2.20818	-1.27218	-1.27218	15.8916	19.6438	-8.29034	8.62738	11.5478	9.07	5.30207	5.10447	-8.13492	10.7474		-23.4361	6.87362	-6.16945	4.20693	3.75855	-12.0301	0.791741	-0.37189	4.07708	-2.88157
-41.94	8.32035	-2.17829	-1.24524	-1.24524	15.9054	19.6553	-8.2745	8.64448	11.5574	9.07963	5.33293	5.11804	-8.11775	10.7617		-23.4066	6.84644	-6.15445	4.2158	3.76814	-12.0217	0.801074	-0.35489	4.0837	-2.87205
-41.94	8.3384	-2.14835	-1.21835	-1.21835	15.919	19.6666	-8.259	8.66148	11.5673	9.08949	5.36386	5.13089	-8.10058	10.776		-23.3772	6.81937	-6.13995	4.2246	3.77783	-12.0134	0.810481	-0.33737	4.0903	-2.86186
-41.93	8.35655	-2.11847	-1.19353	-1.19353	15.9323	19.6779	-8.24397	8.67757	11.5772	9.09934	5.39471	5.14366	-8.08333	10.7901		-23.348	6.79238	-6.12635	4.2333	3.78766	-12.0051	0.819519	-0.31933	4.09686	-2.85176
-41.93	8.37625	-2.08947	-1.16882	-1.16882	15.9448	19.6891	-8.22953	8.6931	11.5872	9.10914	5.42479	5.15647	-8.067	10.8043		-23.3188	6.76394	-6.11285	4.24243	3.79821	-11.9968	0.82837	-0.3003	4.10311	-2.8419
-41.92	8.3959	-2.06206	-1.14418	-1.14418	15.9574	19.7012	-8.21497	8.70857	11.5967	9.11866	5.45321	5.16928	-8.05108	10.8185		-23.2895	6.73475	-6.09945	4.2517	3.80917	-11.9886	0.837259	-0.28126	4.10932	-2.83219
-41.92	8.41555	-2.03471	-1.11959	-1.11959	15.9698	19.7132	-8.20119	8.72395	11.6058	9.1276	5.4815	5.18204	-8.03517	10.8327		-23.2603	6.70562	-6.08615	4.2609	3.82038	-11.9802	0.846148	-0.26215	4.11559	-2.82319
-41.91	8.4351	-2.00747	-1.095	-1.095	15.9823	19.7251	-8.18822	8.73933	11.6148	9.13649	5.50979	5.19481	-8.01925	10.8477		-23.2295	6.6765	-6.07295	4.27003	3.83172	-11.9713	0.854963	-0.24356	4.12186	-2.81457
-41.91	8.45365	-1.98024	-1.07041	-1.07041	15.9948	19.7369	-8.17613	8.75471	11.6239	9.14534	5.53793	5.2083	-8.00333	10.863		-23.1978	6.64812	-6.05935	4.2788	3.8429	-11.9624	0.863667	-0.22589	4.12822	-2.80614
-41.9	8.47155	-1.95306	-1.04506	-1.04506	16.0073	19.748	-8.16538	8.77005	11.6329	9.1542	5.56614	5.22213	-7.98733	10.8783		-23.1662	6.62131	-6.045	4.28707	3.85359	-11.9533	0.872259	-0.2087	4.13465	-2.7979
-41.9	8.48935	-1.92588	-1.01841	-1.01841	16.0205	19.7587	-8.15569	8.78671	11.642	9.16306	5.59429	5.23596	-7.97125	10.8936		-23.1347	6.59456	-6.03025	4.29527	3.86434	-11.9444	0.881481	-0.19156	4.14135	-2.78986
-41.89	8.5071	-1.89724	-0.99171	-0.99171	16.0341	19.7693	-8.14688	8.80338	11.6511	9.17191	5.62407	5.24962	-7.95383	10.9084		-23.1039	6.56794	-6.0155	4.3034	3.87514	-11.936	0.890556	-0.17441	4.1483	-2.7819
-41.89	8.5248	-1.86782	-0.96506	-0.96506	16.0476	19.7799	-8.13891	8.82005	11.6607	9.18126	5.65457	5.26285	-7.93642	10.9223		-23.0748	6.54131	-6.00075	4.3115	3.886	-11.9276	0.899556	-0.15722	4.15532	-2.77405
-41.88	8.54255	-1.83841	-0.93847	-0.93847	16.0612	19.7906	-8.13166	8.83667	11.6706	9.19089	5.68514	5.27532	-7.919	10.936		-23.0457	6.51481	-5.9863	4.31957	3.8969	-11.9191	0.908519	-0.14004	4.16238	-2.76562
-41.88	8.56025	-1.80912	-0.91394	-0.91394	16.0744	19.8013	-8.12512	8.85243	11.6804	9.20051	5.71571	5.28762	-7.90167	10.9497		-23.0167	6.48831	-5.9729	4.32767	3.90776	-11.9107	0.916926	-0.12185	4.16946	-2.75719
-41.87	8.57945	-1.78065	-0.88953	-0.88953	16.0868	19.8121	-8.11925	8.86771	11.6902	9.21014	5.74543	5.29983	-7.88525	10.9631		-22.9876	6.46044	-5.95955	4.33623	3.91921	-11.9023	0.925111	-0.10319	4.17605	-2.74881
-41.87	8.5987	-1.75371	-0.86524	-0.86524	16.0991	19.8239	-8.11334	8.8829	11.6997	9.21946	5.77364	5.31191	-7.86942	10.9766		-22.9587	6.43188	-5.94615	4.34503	3.93086	-11.8941	0.933296	-0.08448	4.18265	-2.74043
-41.86	8.6179	-1.72688	-0.84094	-0.84094	16.1114	19.8358	-8.10797	8.89805	11.7087	9.22826	5.80171	5.324	-7.85375	10.9899		-22.9296	6.40331	-5.9328	4.35383	3.94241	-11.8855	0.941444	-0.06581	4.18927	-2.73243
-41.86	8.637	-1.70012	-0.81677	-0.81677	16.1236	19.8478	-8.10309	8.91319	11.7176	9.23706	5.82979	5.33604	-7.83817	11.0038		-22.8991	6.37481	-5.91945	4.3627	3.95383	-11.8766	0.949556	-0.04763	4.19592	-2.72457
-41.85	8.65515	-1.67341	-0.79253	-0.79253	16.1359	19.8599	-8.09862	8.92833	11.7264	9.24586	5.85786	5.34881	-7.82267	11.0181		-22.8678	6.34712	-5.9061	4.37133	3.96483	-11.8677	0.957667	-0.03041	4.20262	-2.71662
-41.85	8.6727	-1.64665	-0.76765	-0.76765	16.1481	19.8714	-8.09466	8.94352	11.7352	9.25469	5.88586	5.36196	-7.80708	11.0323		-22.8367	6.32031	-5.89205	4.37953	3.97507	-11.8588	0.965741	-0.01326	4.20941	-2.70852
-41.85	8.6902	-1.61988	-0.74147	-0.74147	16.1611	19.8826	-8.09103	8.95995	11.7439	9.26351	5.91393	5.37519	-7.7915	11.0465		-22.8057	6.29356	-5.8777	4.38777	3.98514	-11.8503	0.974444	0.003889	4.21643	-2.70024
-41.84	8.70765	-1.59159	-0.71524	-0.71524	16.1744	19.8938	-8.08759	8.97638	11.7526	9.27237	5.9435	5.38851	-7.77458	11.0602		-22.7756	6.26694	-5.86335	4.39607	3.99503	-11.8421	0.983111	0.021	4.22384	-2.69181
-41.83	8.72515	-1.56253	-0.689	-0.689	16.1877	19.905	-8.08425	8.99281	11.7618	9.28171	5.97386	5.40157	-7.75733	11.0732		-22.7472	6.24038	-5.849	4.40443	4.00476	-11.8339	0.991778	0.038148	4.2313	-2.68314
-41.83	8.74265	-1.53341	-0.66288	-0.66288	16.201	19.9162	-8.08091	9.00924	11.7711	9.29134	6.00414	5.41404	-7.73992	11.0861		-22.7188	6.21406	-5.8351	4.4129	4.01434	-11.8258	1.00041	0.055296	4.23873	-2.67362
-41.83	8.76015	-1.50447	-0.63871	-0.63871	16.214	19.9275	-8.07744	9.02471	11.7805	9.30094	6.03429	5.42655	-7.72225	11.0989		-22.6905	6.18781	-5.8219	4.42143	4.02379	-11.8178	1.00863	0.073407	4.24619	-2.6639
-41.82	8.77915	-1.47629	-0.61465	-0.61465	16.2262	19.9388	-8.07384	9.03976	11.7897	9.31051	6.0635	5.43911	-7.70517	11.1117		-22.6622	6.16038	-5.8087	4.43047	4.03366	-11.8096	1.0167	0.092	4.25305	-2.654
-41.81	8.7981	-1.44971	-0.59065	-0.59065	16.2383	19.951	-8.06975	9.05471	11.7987	9.3198	6.09107	5.45174	-7.68817	11.1246		-22.6338	6.13313	-5.79545	4.43987	4.04366	-11.8016	1.02489	0.110519	4.25986	-2.6439
-41.81	8.81705	-1.42324	-0.56665	-0.56665	16.2504	19.9632	-8.06541	9.06962	11.8071	9.32854	6.1185	5.46447	-7.67075	11.1374		-22.6052	6.10613	-5.78205	4.44927	4.05352	-11.793	1.03322	0.129	4.26665	-2.63419
-41.81	8.8359	-1.39688	-0.54271	-0.54271	16.2624	19.9753	-8.06078	9.08452	11.8155	9.33729	6.14579	5.47728	-7.653	11.151		-22.5751	6.07944	-5.76855	4.4587	4.06328	-11.7843	1.04167	0.146963	4.27343	-2.62457
-41.8	8.8537	-1.37059	-0.51877	-0.51877	16.2744	19.9873	-8.05591	9.09943	11.8239	9.34603	6.173	5.49081	-7.63483	11.165		-22.5442	6.05437	-5.75485	4.4679	4.07269	-11.7754	1.05026	0.163889	4.28019	-2.61486
-41.8	8.87095	-1.34429	-0.49406	-0.49406	16.2864	19.9986	-8.05106	9.11438	11.8321	9.35474	6.20014	5.50472	-7.61633	11.1791		-22.5132	6.03019	-5.7403	4.47663	4.08152	-11.7666	1.05896	0.180741	4.28697	-2.605
-41.79	8.8881	-1.31806	-0.46812	-0.46812	16.2991	20.0094	-8.04616	9.13062	11.8404	9.36351	6.22729	5.51864	-7.5975	11.1933		-22.4824	6.00631	-5.7252	4.48533	4.09034	-11.7579	1.06837	0.197519	4.29392	-2.59495
-41.79	8.9052	-1.29029	-0.44212	-0.44212	16.3122	20.02	-8.04112	9.1469	11.8486	9.37231	6.25593	5.53251	-7.57692	11.2072		-22.4523	5.98269	-5.71	4.49403	4.09921	-11.7497	1.07774	0.214259	4.30124	-2.58481
-41.78	8.92225	-1.26188	-0.41624	-0.41624	16.3252	20.0304	-8.03597	9.16314	11.8572	9.3816	6.28536	5.546	-7.55625	11.2204		-22.4238	5.95925	-5.6947	4.50277	4.10817	-11.7416	1.08704	0.231	4.30857	-2.57457
-41.78	8.93935	-1.23347	-0.39041	-0.39041	16.3382	20.0407	-8.03066	9.17943	11.866	9.39114	6.31471	5.55872	-7.53542	11.2336		-22.3955	5.936	-5.6797	4.5115	4.11728	-11.7334	1.09622	0.247704	4.31584	-2.56343
-41.77	8.95645	-1.20512	-0.36659	-0.36659	16.3508	20.0509	-8.02528	9.19486	11.8748	9.40069	6.34407	5.57132	-7.5145	11.2469		-22.3673	5.91294	-5.6655	4.52023	4.12659	-11.7252	1.10485	0.26537	4.32305	-2.55224
-41.77	8.97505	-1.17759	-0.34288	-0.34288	16.3627	20.061	-8.01978	9.20986	11.8836	9.41023	6.37257	5.58387	-7.49467	11.2603		-22.339	5.88813	-5.6513	4.5295	4.13659	-11.717	1.11319	0.283556	4.3297	-2.541
-41.76	8.9936	-1.15159	-0.31929	-0.31929	16.3746	20.072	-8.01381	9.22486	11.892	9.41946	6.39957	5.59634	-7.47542	11.2738		-22.3107	5.8635	-5.63715	4.539	4.14738	-11.7088	1.12148	0.301704	4.3363	-2.52976
-41.76	9.0122	-1.12565	-0.29571	-0.29571	16.3864	20.0829	-8.00775	9.2399	11.9	9.4282	6.42643	5.60877	-7.45617	11.2874		-22.2824	5.83906	-5.623	4.54853	4.15838	-11.7002	1.12978	0.319926	4.34284	-2.5191
-41.75	9.0307	-1.09982	-0.27212	-0.27212	16.3982	20.0938	-8.0015	9.255	11.9079	9.43711	6.45321	5.62119	-7.437	11.3018		-22.2525	5.81487	-5.60895	4.55803	4.16962	-11.6913	1.13819	0.337667	4.34935	-2.50876
-41.75	9.04825	-1.07406	-0.24847	-0.24847	16.4101	20.1047	-7.99516	9.27019	11.9158	9.44603	6.47993	5.6343	-7.41775	11.3167		-22.2218	5.79206	-5.59495	4.5673	4.18041	-11.6825	1.14674	0.354519	4.35584	-2.49852
-41.74	9.0653	-1.04829	-0.22418	-0.22418	16.422	20.115	-7.98894	9.28552	11.9237	9.45494	6.50657	5.64779	-7.39858	11.3316		-22.191	5.77012	-5.5803	4.57607	4.19103	-11.6738	1.15548	0.371407	4.36232	-2.48833
-41.74	9.08225	-1.02247	-0.19859	-0.19859	16.4345	20.125	-7.98269	9.30214	11.9316	9.46386	6.53329	5.66128	-7.37925	11.3465		-22.1602	5.74837	-5.5653	4.58483	4.20176	-11.6654	1.16504	0.38837	4.36897	-2.47824
-41.73	9.09915	-0.99524	-0.17294	-0.17294	16.4474	20.135	-7.97612	9.3189	11.9395	9.47277	6.56143	5.67477	-7.35833	11.361		-22.1303	5.72675	-5.5505	4.5936	4.21255	-11.6574	1.17474	0.405407	4.376	-2.46819
-41.73	9.11605	-0.96729	-0.14741	-0.14741	16.4603	20.1451	-7.96916	9.33571	11.9478	9.48217	6.59029	5.68792	-7.33725	11.3746		-22.102	5.70519	-5.5358	4.60237	4.22307	-11.6494	1.18452	0.42263	4.38297	-2.45824
-41.72	9.133	-0.93935	-0.12194	-0.12194	16.4732	20.1553	-7.96178	9.35252	11.9563	9.49183	6.61914	5.70034	-7.31625	11.3881		-22.0738	5.68375	-5.5216	4.61117	4.23359	-11.6414	1.1943	0.439963	4.38995	-2.44752
-41.72	9.1499	-0.91147	-0.09847	-0.09847	16.4856	20.1655	-7.95394	9.36852	11.9649	9.50126	6.64793	5.71277	-7.29517	11.4016		-22.0455	5.66231	-5.50825	4.62	4.24407	-11.6335	1.20356	0.45837	4.39686	-2.4369
-41.71	9.16825	-0.88435	-0.07512	-0.07512	16.4973	20.1757	-7.94562	9.38405	11.9734	9.5106	6.67593	5.72519	-7.27517	11.415		-22.0174	5.63919	-5.495	4.6293	4.25534	-11.6255	1.21248	0.477407	4.40322	-2.42643
-41.71	9.18655	-0.85877	-0.05188	-0.05188	16.509	20.1869	-7.93634	9.39957	11.9817	9.51946	6.70236	5.73757	-7.25575	11.4284		-21.9892	5.616	-5.48185	4.6389	4.26655	-11.6175	1.22133	0.496519	4.40954	-2.4161
-41.7	9.20485	-0.83324	-0.02871	-0.02871	16.5205	20.198	-7.92659	9.41514	11.9895	9.52803	6.72871	5.75	-7.2365	11.4417		-21.9611	5.59294	-5.46875	4.64847	4.27762	-11.6089	1.23011	0.515704	4.41586	-2.40643
-41.7	9.22305	-0.80782	-0.00559	-0.00559	16.5324	20.2092	-7.91653	9.43067	11.9973	9.53657	6.75493	5.76238	-7.21742	11.4559		-21.9315	5.57	-5.4557	4.65803	4.28855	-11.6	1.23881	0.534407	4.42219	-2.39719
-41.69	9.24025	-0.78247	0.017588	0.017588	16.5443	20.2202	-7.90619	9.44629	12.0051	9.54511	6.78121	5.77545	-7.1985	11.4703		-21.901	5.54831	-5.44265	4.6673	4.29876	-11.5911	1.24756	0.552148	4.42854	-2.38814
-41.69	9.2569	-0.75712	0.041294	0.041294	16.5562	20.2307	-7.89619	9.46195	12.013	9.55366	6.80743	5.78881	-7.17983	11.4852		-21.8705	5.52725	-5.429	4.67603	4.30859	-11.5822	1.25633	0.569926	4.43492	-2.37924
-41.68	9.27345	-0.73171	0.066353	0.066353	16.5687	20.2408	-7.88637	9.47886	12.0208	9.5622	6.83371	5.80213	-7.1615	11.5		-21.8402	5.50638	-5.41505	4.6847	4.31821	-11.5735	1.26589	0.587667	4.44151	-2.37048
-41.68	9.29	-0.70494	0.091353	0.091353	16.5816	20.2508	-7.87656	9.49581	12.0286	9.57077	6.8615	5.81536	-7.14183	11.514		-21.8108	5.4855	-5.4012	4.69337	4.32769	-11.5653	1.27556	0.605444	4.44851	-2.36186
-41.67	9.30655	-0.67747	0.116353	0.116353	16.5944	20.2608	-7.86681	9.51267	12.0368	9.58006	6.89014	5.82817	-7.1225	11.5277		-21.7828	5.46469	-5.3875	4.70193	4.337	-11.557	1.2853	0.623333	4.45554	-2.35333
-41.67	9.3231	-0.65006	0.141235	0.141235	16.6073	20.2709	-7.85719	9.52948	12.0453	9.58931	6.91879	5.84017	-7.1035	11.5413		-21.7551	5.44388	-5.37425	4.7105	4.34621	-11.5489	1.29507	0.641259	4.46257	-2.34419
-41.66	9.3397	-0.62265	0.164765	0.164765	16.6191	20.2809	-7.84775	9.54533	12.0538	9.59857	6.9475	5.85208	-7.08492	11.5549		-21.7273	5.42306	-5.36175	4.71907	4.35531	-11.5407	1.30433	0.660259	4.46959	-2.33505
-41.66	9.3577	-0.59606	0.188235	0.188235	16.6306	20.291	-7.83856	9.56062	12.0623	9.6078	6.97543	5.86387	-7.06758	11.5684		-21.6995	5.40056	-5.3494	4.72807	4.36507	-11.5325	1.31333	0.679815	4.47608	-2.32581
-41.65	9.37565	-0.57094	0.211647	0.211647	16.642	20.302	-7.82887	9.57581	12.0706	9.61649	7.00193	5.87553	-7.051	11.5816		-21.6718	5.378	-5.3371	4.73733	4.37472	-11.5243	1.32226	0.699444	4.48257	-2.31657
-41.65	9.3936	-0.54594	0.235059	0.235059	16.6534	20.3129	-7.81953	9.59081	12.0784	9.62491	7.02843	5.88715	-7.03467	11.5949		-21.6439	5.35556	-5.32475	4.7466	4.38431	-11.5157	1.33111	0.719074	4.48903	-2.30781
-41.65	9.4115	-0.52094	0.258471	0.258471	16.6647	20.3238	-7.81056	9.60581	12.0862	9.63331	7.05493	5.89864	-7.01867	11.6093		-21.6146	5.33319	-5.31235	4.75583	4.39376	-11.5068	1.33985	0.738185	4.49549	-2.29929
-41.64	9.42845	-0.496	0.281882	0.281882	16.6761	20.3347	-7.80197	9.62067	12.094	9.64171	7.08143	5.91072	-7.00283	11.6237		-21.5845	5.31206	-5.2999	4.76487	4.40269	-11.4979	1.34852	0.756296	4.50197	-2.29071
-41.63	9.44485	-0.47106	0.306	0.306	16.6875	20.3449	-7.79412	9.63552	12.1017	9.65011	7.108	5.92311	-6.98717	11.6381		-21.5542	5.29162	-5.28655	4.77343	4.41131	-11.489	1.35715	0.774333	4.50849	-2.28214
-41.63	9.4612	-0.446	0.330765	0.330765	16.6999	20.3548	-7.78678	9.65152	12.1096	9.65851	7.13457	5.9354	-6.97167	11.6525		-21.5241	5.27137	-5.2728	4.782	4.41986	-11.4802	1.36652	0.79237	4.51522	-2.27352
-41.63	9.4775	-0.41959	0.355471	0.355471	16.7123	20.3646	-7.77962	9.66743	12.1173	9.66694	7.16271	5.94766	-6.95492	11.6661		-21.4947	5.25138	-5.2588	4.79063	4.42838	-11.472	1.37585	0.81037	4.5223	-2.265
-41.62	9.4938	-0.39247	0.380176	0.380176	16.7247	20.3743	-7.77256	9.68329	12.1256	9.67609	7.19157	5.95953	-6.93833	11.6793		-21.4668	5.2315	-5.2447	4.79933	4.4369	-11.4637	1.38526	0.82837	4.52941	-2.25643
-41.62	9.51015	-0.36541	0.404765	0.404765	16.7371	20.384	-7.76541	9.69938	12.1341	9.68523	7.22043	5.97072	-6.92183	11.6923		-21.439	5.21175	-5.2308	4.80807	4.44538	-11.4555	1.3947	0.846407	4.53651	-2.24705
-41.61	9.52655	-0.33835	0.427471	0.427471	16.7487	20.3936	-7.75794	9.71457	12.1427	9.69437	7.24921	5.98196	-6.9055	11.7053		-21.4105	5.19206	-5.21755	4.8169	4.4539	-11.4472	1.40367	0.865444	4.54362	-2.23752
-41.6	9.5443	-0.31212	0.45	0.45	16.76	20.4032	-7.75009	9.72929	12.1512	9.70349	7.27721	5.99315	-6.89008	11.7181		-21.3821	5.17081	-5.20415	4.8262	4.46307	-11.4389	1.41237	0.885	4.55016	-2.22795
-41.6	9.5621	-0.28729	0.472529	0.472529	16.7712	20.4135	-7.74116	9.74395	12.1595	9.71211	7.30371	6.00438	-6.87517	11.7307		-21.3536	5.14969	-5.19075	4.83577	4.47228	-11.4306	1.42104	0.904556	4.55668	-2.21824
-41.6	9.57985	-0.26265	0.495	0.495	16.7824	20.4238	-7.73156	9.75862	12.1673	9.72046	7.33007	6.0157	-6.86042	11.7434		-21.3253	5.12863	-5.17725	4.84533	4.48148	-11.4218	1.42967	0.924037	4.56322	-2.209
-41.59	9.59755	-0.23806	0.517471	0.517471	16.7936	20.4341	-7.72131	9.77333	12.1752	9.7288	7.35636	6.02715	-6.84575	11.757		-21.2956	5.10762	-5.16375	4.85487	4.49062	-11.4129	1.43822	0.942963	4.5697	-2.19995
-41.59	9.61435	-0.21353	0.54	0.54	16.8048	20.4442	-7.71041	9.78814	12.183	9.73709	7.38264	6.03932	-6.83117	11.7705		-21.2652	5.08775	-5.15025	4.86413	4.49931	-11.404	1.4467	0.960852	4.57624	-2.19081
-41.58	9.6306	-0.189	0.563118	0.563118	16.8161	20.4538	-7.69956	9.80262	12.1908	9.7454	7.40893	6.05191	-6.81658	11.7839		-21.2348	5.0685	-5.13605	4.87287	4.50772	-11.3951	1.45515	0.97863	4.58276	-2.18162
-41.58	9.6467	-0.16441	0.587529	0.587529	16.8283	20.463	-7.68856	9.81838	12.1987	9.75369	7.43521	6.0646	-6.80217	11.7972		-21.2055	5.04925	-5.12155	4.88153	4.51607	-11.3865	1.4643	0.996333	4.58946	-2.17243
-41.57	9.66285	-0.13847	0.611941	0.611941	16.8406	20.4721	-7.67719	9.83429	12.2065	9.762	7.463	6.07732	-6.78658	11.8098		-21.1775	5.03006	-5.1071	4.89017	4.52441	-11.3785	1.47344	1.01396	4.59651	-2.16314
-41.56	9.6789	-0.11188	0.636294	0.636294	16.8528	20.4813	-7.66563	9.85024	12.2148	9.771	7.49157	6.0897	-6.77108	11.8219		-21.1505	5.01088	-5.09285	4.89877	4.53272	-11.3704	1.4827	1.03159	4.60357	-2.15381
-41.56	9.6949	-0.08524	0.660588	0.660588	16.865	20.4905	-7.65406	9.86624	12.2233	9.77997	7.52014	6.10145	-6.75575	11.8339		-21.1234	4.99169	-5.07905	4.90737	4.541	-11.3624	1.49204	1.04919	4.61057	-2.14371
-41.56	9.7109	-0.05865	0.682882	0.682882	16.8766	20.4998	-7.64259	9.88143	12.2319	9.78894	7.54864	6.11311	-6.74058	11.8459		-21.0964	4.97256	-5.06605	4.916	4.54931	-11.3546	1.501	1.06774	4.61751	-2.13362
-41.55	9.7282	-0.03282	0.705118	0.705118	16.8878	20.5091	-7.63141	9.89619	12.2404	9.79786	7.57643	6.12468	-6.72625	11.8579		-21.0692	4.95187	-5.0532	4.92513	4.55831	-11.3466	1.50981	1.08674	4.62392	-2.12352
-41.55	9.7455	-0.00841	0.727176	0.727176	16.8988	20.5195	-7.61969	9.911	12.2488	9.80629	7.60264	6.13621	-6.71242	11.8698		-21.042	4.93125	-5.0404	4.93457	4.56738	-11.3387	1.51881	1.1057	4.63027	-2.11343
-41.54	9.76275	0.015824	0.749235	0.749235	16.9098	20.5301	-7.6085	9.92581	12.2566	9.81443	7.62886	6.14762	-6.69883	11.8817		-21.0147	4.91069	-5.02765	4.94403	4.57655	-11.3303	1.52811	1.12463	4.63657	-2.1039
-41.54	9.77995	0.040059	0.771294	0.771294	16.9208	20.5407	-7.59791	9.94067	12.2644	9.82257	7.655	6.15898	-6.68533	11.8947		-20.9852	4.89025	-5.0149	4.95357	4.58576	-11.3218	1.53752	1.14293	4.64281	-2.09467
-41.53	9.79615	0.064177	0.793353	0.793353	16.9318	20.5513	-7.58803	9.95552	12.2722	9.83069	7.68107	6.17089	-6.672	11.9078		-20.9555	4.87094	-5.00205	4.96293	4.59462	-11.3132	1.54693	1.16022	4.64903	-2.08548
-41.53	9.8119	0.088294	0.816118	0.816118	16.9428	20.5612	-7.57919	9.97048	12.28	9.83877	7.70714	6.18298	-6.65883	11.9209		-20.926	4.85231	-4.98855	4.97187	4.60334	-11.3046	1.55633	1.17741	4.65522	-2.07633
-41.52	9.8276	0.112471	0.840059	0.840059	16.9546	20.5711	-7.57125	9.98671	12.2877	9.84686	7.73321	6.19502	-6.64575	11.9339		-20.8965	4.83381	-4.9746	4.98083	4.61221	-11.2963	1.56644	1.19448	4.66154	-2.06729
-41.52	9.84325	0.137941	0.864059	0.864059	16.9665	20.5808	-7.56397	10.0029	12.2955	9.85497	7.76079	6.20689	-6.63183	11.9463		-20.8687	4.8155	-4.9607	4.98993	4.62124	-11.2884	1.57644	1.21144	4.66819	-2.05824
-41.51	9.85895	0.164118	0.888059	0.888059	16.9784	20.5905	-7.55734	10.019	12.3037	9.86377	7.78907	6.21838	-6.61817	11.9585		-20.8418	4.79725	-4.94675	4.9991	4.63048	-11.2806	1.58611	1.22837	4.67478	-2.04929
-41.51	9.87465	0.190294	0.911941	0.911941	16.9902	20.6003	-7.55131	10.0351	12.3121	9.87257	7.81729	6.22923	-6.60475	11.9707		-20.8149	4.77906	-4.9332	5.0084	4.63986	-11.2727	1.59567	1.24526	4.68135	-2.03967
-41.5	9.8904	0.216353	0.934	0.934	17.0013	20.6101	-7.54581	10.0502	12.3204	9.88137	7.84543	6.23996	-6.59167	11.9829		-20.7882	4.76088	-4.9204	5.0178	4.64938	-11.2649	1.60444	1.26304	4.68784	-2.03014
-41.5	9.90745	0.241765	0.955941	0.955941	17.012	20.6201	-7.54081	10.0649	12.3288	9.89011	7.87271	6.25068	-6.57933	11.9952		-20.7617	4.74125	-4.9076	5.0278	4.65979	-11.2571	1.61319	1.28126	4.69378	-2.02076
-41.49	9.92455	0.265765	0.977765	0.977765	17.0228	20.6307	-7.53575	10.0793	12.3369	9.89843	7.8985	6.2614	-6.56767	12.0076		-20.7351	4.72169	-4.8949	5.0384	4.67028	-11.2491	1.62185	1.29937	4.6997	-2.01152
-41.49	9.94165	0.289647	0.999529	0.999529	17.0334	20.6412	-7.53112	10.0937	12.3446	9.90649	7.92407	6.27221	-6.55608	12.0201		-20.7085	4.70231	-4.88225	5.04907	4.68079	-11.2409	1.63052	1.31737	4.70557	-2.0029
-41.48	9.95865	0.313471	1.02129	1.02129	17.044	20.6517	-7.52687	10.1079	12.3522	9.91454	7.94957	6.28306	-6.54467	12.0336		-20.6798	4.68313	-4.86965	5.05977	4.69128	-11.2324	1.63915	1.33485	4.71143	-1.99467
-41.48	9.9748	0.337235	1.043	1.043	17.0547	20.6619	-7.52303	10.122	12.3598	9.92257	7.97486	6.2946	-6.53325	12.0472		-20.6511	4.66506	-4.8571	5.06993	4.70121	-11.2239	1.64781	1.3513	4.71727	-1.98657
-41.47	9.99045	0.361	1.06535	1.06535	17.0654	20.6713	-7.51959	10.1361	12.3674	9.93066	8.00086	6.30655	-6.52167	12.0607		-20.6223	4.64775	-4.8439	5.07983	4.71083	-11.2154	1.65667	1.36767	4.72311	-1.97857
-41.47	10.006	0.384706	1.08888	1.08888	17.077	20.6805	-7.51647	10.1513	12.3749	9.93874	8.02679	6.31851	-6.50983	12.0742		-20.5936	4.63069	-4.8304	5.0897	4.72034	-11.2072	1.66596	1.38393	4.72911	-1.97067
-41.46	10.0216	0.409765	1.11235	1.11235	17.0886	20.6895	-7.5135	10.1664	12.3824	9.94689	8.05414	6.33051	-6.49667	12.087		-20.5663	4.61387	-4.81695	5.09953	4.72976	-11.1995	1.67526	1.40015	4.73546	-1.96281
-41.46	10.0372	0.435412	1.13576	1.13576	17.1002	20.6985	-7.51056	10.1814	12.3904	9.95569	8.08214	6.34217	-6.48308	12.0992		-20.5398	4.59719	-4.80355	5.10903	4.73907	-11.1917	1.68448	1.41633	4.74181	-1.9549
-41.45	10.0527	0.461059	1.15912	1.15912	17.1118	20.7075	-7.5075	10.1963	12.3986	9.96449	8.11007	6.35319	-6.469	12.1114		-20.5135	4.58069	-4.79055	5.11843	4.74828	-11.184	1.69363	1.43256	4.74816	-1.94638
-41.45	10.0682	0.486588	1.18065	1.18065	17.1228	20.7164	-7.50425	10.2102	12.4068	9.97326	8.138	6.36413	-6.45442	12.1235		-20.4871	4.56419	-4.7782	5.12777	4.75741	-11.1763	1.70207	1.44967	4.75449	-1.93781
-41.44	10.0851	0.511353	1.20206	1.20206	17.1333	20.7255	-7.50059	10.2237	12.4151	9.98203	8.1645	6.37498	-6.44017	12.1356		-20.4606	4.54637	-4.76595	5.1378	4.76724	-11.1687	1.71052	1.46722	4.76032	-1.92919
-41.44	10.1019	0.534765	1.22341	1.22341	17.1438	20.7352	-7.49628	10.2371	12.4231	9.99029	8.1895	6.38574	-6.42533	12.1477		-20.4342	4.52856	-4.7537	5.1477	4.77697	-11.1608	1.71896	1.48478	4.76616	-1.92052
-41.43	10.1187	0.558059	1.24471	1.24471	17.1543	20.7449	-7.49141	10.2504	12.4307	9.99831	8.21436	6.39672	-6.41	12.1598		-20.4077	4.51069	-4.7415	5.15743	4.78659	-11.1527	1.72748	1.50222	4.772	-1.91219
-41.43	10.1354	0.581294	1.266	1.266	17.1648	20.7546	-7.48591	10.2636	12.4384	10.0063	8.23914	6.40774	-6.39433	12.173		-20.3789	4.49281	-4.72935	5.167	4.79614	-11.1443	1.73607	1.51919	4.77786	-1.90405
-41.42	10.1513	0.604412	1.28724	1.28724	17.1752	20.7643	-7.47972	10.2767	12.4461	10.0142	8.26386	6.41928	-6.37817	12.1861		-20.3501	4.47581	-4.7172	5.17593	4.80517	-11.1359	1.74474	1.53515	4.78373	-1.89581
-41.42	10.1666	0.627588	1.30906	1.30906	17.1857	20.7733	-7.47337	10.2898	12.4539	10.0221	8.2885	6.43115	-6.36175	12.1993		-20.3212	4.45931	-4.70445	5.18447	4.81397	-11.1274	1.7537	1.551	4.78965	-1.88748
-41.41	10.1818	0.650706	1.332	1.332	17.1971	20.7824	-7.46662	10.304	12.4617	10.03	8.31307	6.44302	-6.34508	12.2124		-20.2923	4.44275	-4.6915	5.19283	4.82276	-11.1192	1.76315	1.56674	4.79573	-1.8791
-41.41	10.1971	0.675118	1.35494	1.35494	17.2084	20.7915	-7.45937	10.3181	12.4696	10.0379	8.339	6.45494	-6.32733	12.2247		-20.2649	4.42631	-4.67855	5.20107	4.83166	-11.1115	1.77256	1.58237	4.80222	-1.87057
-41.4	10.2123	0.700118	1.37776	1.37776	17.2198	20.8008	-7.45166	10.3321	12.478	10.0465	8.36564	6.46626	-6.3095	12.2366		-20.2383	4.40988	-4.66575	5.20923	4.84069	-11.1037	1.78185	1.59796	4.8087	-1.86195
-41.4	10.228	0.725059	1.40047	1.40047	17.2312	20.8101	-7.44362	10.3461	12.4868	10.055	8.39214	6.47706	-6.29167	12.2484		-20.2118	4.3935	-4.65335	5.2173	4.84993	-11.0961	1.791	1.61352	4.81524	-1.85257
-41.39	10.2436	0.75	1.42147	1.42147	17.2418	20.8195	-7.43534	10.3594	12.4956	10.0635	8.41857	6.48787	-6.27383	12.2601		-20.1853	4.37719	-4.6417	5.2254	4.85938	-11.0883	1.79937	1.62993	4.82181	-1.8431
-41.39	10.2606	0.774235	1.44229	1.44229	17.2522	20.8292	-7.42697	10.3723	12.5045	10.0719	8.44421	6.49872	-6.25733	12.2717		-20.1589	4.35956	-4.63	5.23417	4.86979	-11.0807	1.80759	1.64674	4.82789	-1.83357
-41.38	10.2775	0.797118	1.46312	1.46312	17.2624	20.8396	-7.41797	10.3852	12.5131	10.0799	8.46836	6.50966	-6.241	12.2833		-20.1325	4.34206	-4.61835	5.243	4.88041	-11.0731	1.81574	1.66359	4.83397	-1.82395
-41.38	10.2944	0.820588	1.48394	1.48394	17.2727	20.85	-7.40909	10.3982	12.5213	10.0877	8.4925	6.52064	-6.22467	12.2949		-20.1062	4.32463	-4.60655	5.2519	4.89124	-11.0651	1.82385	1.68037	4.84013	-1.81476
-41.37	10.3112	0.843941	1.50471	1.50471	17.2829	20.8604	-7.4005	10.4113	12.5294	10.0954	8.51643	6.53166	-6.20842	12.3074		-20.0778	4.30731	-4.59465	5.2609	4.90221	-11.0569	1.83204	1.6967	4.84632	-1.80581
-41.37	10.3263	0.867294	1.52553	1.52553	17.2932	20.8708	-7.39222	10.4245	12.5376	10.1031	8.54036	6.54323	-6.19217	12.3199		-20.0493	4.291	-4.58255	5.2695	4.91272	-11.0487	1.84033	1.71211	4.85259	-1.79686
-41.36	10.3413	0.890706	1.547	1.547	17.3035	20.8804	-7.38469	10.4378	12.5457	10.1108	8.56429	6.55511	-6.17608	12.3324		-20.0209	4.27531	-4.5697	5.27797	4.92303	-11.0405	1.84904	1.72752	4.85892	-1.78786
-41.36	10.3562	0.914118	1.56959	1.56959	17.3147	20.8899	-7.37778	10.4523	12.5537	10.1185	8.58821	6.56685	-6.1595	12.3449		-19.9927	4.25981	-4.5563	5.2865	4.93334	-11.0327	1.8583	1.74281	4.86546	-1.77886
-41.35	10.3711	0.938765	1.59218	1.59218	17.3259	20.8994	-7.37137	10.467	12.5618	10.1262	8.61343	6.57851	-6.14208	12.3567		-19.966	4.2445	-4.5427	5.29513	4.94366	-11.0252	1.86774	1.75811	4.87241	-1.76986
-41.35	10.386	0.963529	1.61471	1.61471	17.3371	20.9087	-7.36547	10.4819	12.5702	10.1345	8.63936	6.58974	-6.12467	12.3681		-19.9401	4.22938	-4.52895	5.30387	4.95393	-11.0177	1.87726	1.77341	4.87943	-1.76086
-41.34	10.4009	0.988176	1.63712	1.63712	17.3482	20.918	-7.36003	10.4968	12.5789	10.1429	8.66529	6.60034	-6.10742	12.3795		-19.9143	4.21431	-4.5155	5.3127	4.96414	-11.0104	1.88681	1.78867	4.88646	-1.75119
-41.34	10.4163	1.01282	1.65776	1.65776	17.3587	20.9272	-7.35494	10.511	12.5876	10.1512	8.69114	6.61077	-6.09033	12.3909		-19.8886	4.19931	-4.50265	5.3216	4.97431	-11.0029	1.89559	1.80474	4.89354	-1.74152
-41.33	10.4324	1.03682	1.67835	1.67835	17.3689	20.9365	-7.34997	10.5248	12.5963	10.1595	8.71621	6.62115	-6.07458	12.4023		-19.8631	4.18306	-4.48975	5.3313	4.98521	-10.9954	1.9043	1.82119	4.90005	-1.732
-41.33	10.4486	1.05947	1.69882	1.69882	17.379	20.9462	-7.34466	10.5387	12.6046	10.1674	8.73993	6.63149	-6.059	12.4138		-19.8375	4.16687	-4.47685	5.34103	4.99597	-10.9878	1.91285	1.83763	4.90662	-1.72257
-41.32	10.4647	1.082	1.71929	1.71929	17.389	20.9558	-7.33931	10.5525	12.6126	10.175	8.76357	6.64187	-6.04367	12.4254		-19.812	4.15069	-4.46395	5.3508	5.00659	-10.9797	1.92126	1.85396	4.91319	-1.71376
-41.32	10.4807	1.10447	1.73971	1.73971	17.3991	20.9652	-7.33369	10.5664	12.6206	10.1826	8.78707	6.6523	-6.0285	12.4379		-19.7845	4.13444	-4.4511	5.36057	5.01707	-10.9714	1.92956	1.86981	4.91981	-1.70529
-41.31	10.4955	1.12688	1.76018	1.76018	17.4092	20.9745	-7.32766	10.5803	12.6284	10.1902	8.81057	6.66332	-6.0135	12.4506		-19.7569	4.11906	-4.43825	5.3698	5.02686	-10.9631	1.93781	1.88515	4.92641	-1.69695
-41.31	10.5103	1.14918	1.78118	1.78118	17.4192	20.9829	-7.32153	10.5942	12.6362	10.1978	8.83407	6.67464	-5.99867	12.4632		-19.7295	4.10419	-4.4248	5.37873	5.03621	-10.9548	1.9463	1.90037	4.93324	-1.68876
-41.3	10.5249	1.17153	1.80335	1.80335	17.4302	20.9912	-7.31491	10.6092	12.6439	10.2053	8.85757	6.68604	-5.9835	12.4759		-19.7021	4.08938	-4.4111	5.3876	5.04541	-10.9466	1.95526	1.91556	4.94024	-1.68076
-41.3	10.5395	1.195	1.82547	1.82547	17.441	20.9994	-7.30766	10.6242	12.6514	10.2129	8.88243	6.6974	-5.96767	12.488		-19.6761	4.07469	-4.39745	5.3964	5.05441	-10.9388	1.96437	1.93063	4.94765	-1.67281
-41.29	10.554	1.21912	1.84753	1.84753	17.4519	21.0076	-7.29959	10.6391	12.6595	10.2211	8.90786	6.70843	-5.95192	12.4996		-19.6508	4.06	-4.384	5.4051	5.06324	-10.931	1.97363	1.94563	4.955	-1.66505
-41.29	10.5685	1.24318	1.86941	1.86941	17.4628	21.0158	-7.29069	10.6539	12.6676	10.2294	8.93336	6.71881	-5.93625	12.5113		-19.6257	4.04544	-4.371	5.41373	5.07197	-10.9232	1.98296	1.96063	4.96232	-1.65667
-41.28	10.5833	1.26718	1.88965	1.88965	17.473	21.024	-7.28103	10.6679	12.6756	10.2376	8.95879	6.72915	-5.92075	12.523		-19.6006	4.03094	-4.3584	5.42223	5.08055	-10.9154	1.9917	1.97596	4.96943	-1.64833
-41.28	10.599	1.29053	1.90971	1.90971	17.4828	21.0325	-7.27066	10.6814	12.6836	10.2457	8.9835	6.73945	-5.90658	12.5348		-19.5755	4.01525	-4.3459	5.43133	5.08983	-10.9076	2.00044	1.99167	4.97611	-1.64005
-41.27	10.6145	1.31265	1.92971	1.92971	17.4927	21.0415	-7.25903	10.6949	12.691	10.2535	9.00679	6.7497	-5.8925	12.5466		-19.5504	3.99962	-4.3334	5.4403	5.09903	-10.8997	2.00922	2.00733	4.98257	-1.63176
-41.27	10.6301	1.33471	1.94959	1.94959	17.5025	21.0506	-7.24694	10.7082	12.6982	10.2611	9.03007	6.75992	-5.87858	12.5584		-19.5252	3.984	-4.3209	5.4491	5.10824	-10.8912	2.01793	2.02293	4.98895	-1.6239
-41.26	10.6456	1.35671	1.96947	1.96947	17.5124	21.0599	-7.23453	10.7216	12.7053	10.2686	9.05321	6.77013	-5.86483	12.5711		-19.498	3.96844	-4.30835	5.45773	5.11745	-10.8826	2.02652	2.03804	4.99527	-1.61624
-41.26	10.6598	1.37871	1.98929	1.98929	17.5222	21.0693	-7.22194	10.735	12.7123	10.2761	9.07629	6.78089	-5.85133	12.5839		-19.4707	3.95375	-4.2957	5.46577	5.12621	-10.8739	2.035	2.05237	5.00157	-1.60848
-41.25	10.6739	1.40076	2.00965	2.00965	17.532	21.078	-7.20991	10.7483	12.7192	10.2837	9.09943	6.79192	-5.83783	12.5967		-19.4434	3.9395	-4.28225	5.47343	5.13476	-10.8653	2.04356	2.06667	5.00781	-1.60062
-41.24	10.6881	1.42282	2.03106	2.03106	17.5427	21.0869	-7.19822	10.7627	12.7262	10.2912	9.1225	6.80294	-5.82417	12.6093		-19.4162	3.92538	-4.26875	5.4809	5.14338	-10.8568	2.05244	2.08104	5.01438	-1.59267
-41.24	10.7022	1.44612	2.05247	2.05247	17.5534	21.096	-7.18663	10.777	12.7331	10.2987	9.14693	6.81396	-5.80992	12.6211		-19.3903	3.91131	-4.25525	5.48817	5.15214	-10.849	2.06119	2.09548	5.02108	-1.58457
-41.24	10.7163	1.47	2.07382	2.07382	17.564	21.1052	-7.17525	10.7913	12.7405	10.3069	9.17193	6.82464	-5.79567	12.6325		-19.3652	3.89725	-4.24175	5.4953	5.161	-10.8412	2.06974	2.11011	5.02776	-1.57629
-41.23	10.7306	1.49382	2.09512	2.09512	17.5746	21.1145	-7.16416	10.8055	12.748	10.3151	9.19693	6.83477	-5.78158	12.6437		-19.3402	3.88294	-4.22895	5.50223	5.16997	-10.8334	2.07819	2.12489	5.03435	-1.56729
-41.23	10.7451	1.51753	2.11471	2.11471	17.5846	21.1241	-7.15338	10.8188	12.7554	10.3232	9.22186	6.84485	-5.76758	12.6548		-19.3154	3.86856	-4.21655	5.50907	5.17903	-10.8256	2.08589	2.1407	5.04073	-1.5581
-41.22	10.7605	1.54047	2.13424	2.13424	17.5942	21.134	-7.143	10.8317	12.7628	10.3313	9.24607	6.85494	-5.75475	12.6658		-19.2906	3.85306	-4.2043	5.51633	5.18893	-10.8179	2.09348	2.15711	5.04673	-1.54886
-41.22	10.7759	1.56212	2.15376	2.15376	17.6038	21.1445	-7.13222	10.8446	12.7697	10.339	9.26893	6.86506	-5.74192	12.6767		-19.2658	3.8375	-4.19225	5.5235	5.1989	-10.8101	2.10096	2.17374	5.05268	-1.53948
-41.21	10.7912	1.58365	2.17329	2.17329	17.6134	21.1551	-7.12194	10.8573	12.7763	10.3465	9.29171	6.87523	-5.72908	12.6875		-19.2411	3.822	-4.1803	5.53057	5.2089	-10.8019	2.10841	2.19059	5.05857	-1.53052
-41.21	10.8065	1.60506	2.19282	2.19282	17.6229	21.1657	-7.11228	10.87	12.783	10.3539	9.31443	6.8854	-5.71617	12.6992		-19.2143	3.8065	-4.16855	5.53753	5.21886	-10.7935	2.11581	2.20711	5.06438	-1.52171
-41.2	10.8206	1.62641	2.21241	2.21241	17.6324	21.1764	-7.10325	10.8826	12.7896	10.3612	9.33721	6.89617	-5.70325	12.7108		-19.1876	3.79175	-4.1569	5.54407	5.22828	-10.7851	2.12319	2.22293	5.07014	-1.51286
-41.19	10.8346	1.64771	2.23259	2.23259	17.642	21.1862	-7.09509	10.8951	12.7961	10.3686	9.35993	6.90723	-5.69025	12.7224		-19.1609	3.77794	-4.1444	5.5504	5.23738	-10.7768	2.13081	2.23881	5.07586	-1.50386
-41.19	10.8486	1.66894	2.25376	2.25376	17.6524	21.196	-7.08766	10.9087	12.8026	10.376	9.38271	6.9183	-5.67675	12.7339		-19.1343	3.76425	-4.13205	5.55663	5.24638	-10.7687	2.13885	2.25489	5.08184	-1.49471
-41.19	10.8624	1.69141	2.275	2.275	17.6628	21.2058	-7.08062	10.9222	12.8091	10.3833	9.40679	6.92928	-5.6625	12.7448		-19.1091	3.75081	-4.1198	5.56287	5.25524	-10.761	2.14696	2.27104	5.08792	-1.48548
-41.18	10.8763	1.71441	2.29618	2.29618	17.6731	21.2156	-7.07384	10.9357	12.8161	10.3913	9.4315	6.93991	-5.64808	12.7553		-19.0847	3.73763	-4.1076	5.56913	5.264	-10.7534	2.15515	2.28733	5.09392	-1.47614
-41.17	10.8901	1.73735	2.31724	2.31724	17.6834	21.2254	-7.06722	10.9491	12.8232	10.3993	9.45614	6.94991	-5.63358	12.7659		-19.0603	3.72463	-4.0961	5.5754	5.27266	-10.7457	2.16341	2.30378	5.09986	-1.46595
-41.17	10.9044	1.76029	2.33665	2.33665	17.6931	21.2353	-7.06056	10.9618	12.8302	10.4072	9.48071	6.95979	-5.619	12.7766		-19.0361	3.71194	-4.08495	5.5817	5.28117	-10.7379	2.17104	2.32119	5.10559	-1.45567
-41.17	10.9193	1.78253	2.35594	2.35594	17.7025	21.2455	-7.05375	10.9741	12.8371	10.4151	9.5045	6.96953	-5.6055	12.7873		-19.0118	3.69831	-4.0738	5.58857	5.29031	-10.7302	2.17874	2.33911	5.11092	-1.44538
-41.16	10.9343	1.80353	2.37512	2.37512	17.7119	21.2562	-7.04622	10.9864	12.8437	10.4226	9.52693	6.97915	-5.59183	12.798		-18.9877	3.68494	-4.06265	5.59553	5.29931	-10.7225	2.18644	2.35711	5.11619	-1.43505
-41.15	10.9491	1.82441	2.39418	2.39418	17.7212	21.2669	-7.03831	10.9986	12.85	10.4299	9.54921	6.98864	-5.57825	12.8089		-18.9635	3.67169	-4.0514	5.60253	5.30821	-10.7143	2.19415	2.37511	5.12141	-1.42524
-41.15	10.9639	1.84524	2.41324	2.41324	17.7306	21.2776	-7.03009	11.0109	12.8563	10.4371	9.57136	6.99809	-5.5645	12.8208		-18.9374	3.65856	-4.04015	5.60957	5.317	-10.7059	2.20185	2.39267	5.12654	-1.41571
-41.14	10.9776	1.866	2.43218	2.43218	17.7399	21.2882	-7.02153	11.0231	12.8625	10.4443	9.5935	7.00796	-5.55067	12.8327		-18.9112	3.64612	-4.02875	5.6163	5.32521	-10.6975	2.20959	2.40926	5.13165	-1.40624
-41.14	10.9913	1.88676	2.45165	2.45165	17.7492	21.298	-7.01309	11.0354	12.8687	10.4516	9.61564	7.018	-5.53667	12.8446		-18.8852	3.634	-4.0164	5.62287	5.3331	-10.6892	2.21752	2.42585	5.1367	-1.39676
-41.13	11.0048	1.90747	2.47212	2.47212	17.7593	21.3077	-7.00466	11.0486	12.8749	10.4588	9.63779	7.028	-5.52225	12.8564		-18.8592	3.62188	-4.00405	5.62947	5.34117	-10.681	2.22589	2.44241	5.14205	-1.38738
-41.13	11.0184	1.92935	2.49253	2.49253	17.7694	21.3172	-6.99597	11.0619	12.881	10.4661	9.66121	7.03791	-5.50683	12.8676		-18.8345	3.60963	-3.99165	5.63613	5.34917	-10.6732	2.23433	2.45896	5.14754	-1.378
-41.13	11.0319	1.95176	2.51282	2.51282	17.7795	21.3266	-6.98716	11.075	12.8878	10.4742	9.68514	7.04749	-5.49125	12.8785		-18.8106	3.59719	-3.97935	5.64283	5.35721	-10.6656	2.24281	2.47552	5.15303	-1.36871
-41.12	11.0455	1.97418	2.53312	2.53312	17.7895	21.3359	-6.97825	11.0881	12.8945	10.4823	9.70907	7.05655	-5.47533	12.8893		-18.7868	3.58469	-3.9677	5.6496	5.36524	-10.6579	2.25141	2.49211	5.15851	-1.35871
-41.12	11.0594	1.99653	2.55171	2.55171	17.799	21.3451	-6.96931	11.1004	12.9012	10.4904	9.73293	7.06557	-5.45925	12.9		-18.7631	3.57213	-3.9565	5.65643	5.37338	-10.6502	2.25937	2.50963	5.16386	-1.34881
-41.11	11.074	2.01824	2.57029	2.57029	17.8082	21.3543	-6.96041	11.1124	12.9078	10.4985	9.756	7.0746	-5.44408	12.9108		-18.7394	3.5585	-3.9454	5.6639	5.38221	-10.6425	2.26741	2.52756	5.16897	-1.339
-41.1	11.0888	2.03876	2.58876	2.58876	17.8173	21.3639	-6.95084	11.1242	12.9141	10.5061	9.77771	7.08362	-5.42858	12.9217		-18.7156	3.54481	-3.9345	5.67143	5.39117	-10.6348	2.27556	2.54544	5.17408	-1.32933
-41.1	11.1034	2.05918	2.60724	2.60724	17.8265	21.3734	-6.94134	11.136	12.9202	10.5136	9.79929	7.09264	-5.41275	12.9326		-18.6918	3.53125	-3.92365	5.67903	5.39997	-10.6267	2.28374	2.56326	5.17922	-1.32024
-41.09	11.1179	2.07947	2.62565	2.62565	17.8356	21.3827	-6.93194	11.1479	12.9263	10.521	9.82071	7.10166	-5.39658	12.9444		-18.6659	3.51769	-3.91295	5.68667	5.40883	-10.6183	2.29193	2.58048	5.18443	-1.31157
-41.09	11.1314	2.09976	2.64406	2.64406	17.8448	21.3918	-6.92262	11.1597	12.9323	10.5282	9.84207	7.11115	-5.38	12.9564		-18.6401	3.50494	-3.90225	5.69393	5.41731	-10.61	2.30015	2.59674	5.1897	-1.303
-41.08	11.1447	2.12	2.663	2.663	17.8539	21.4	-6.91388	11.1716	12.9383	10.5353	9.86336	7.12085	-5.36308	12.9685		-18.6142	3.49262	-3.8907	5.70103	5.42559	-10.6016	2.30848	2.61285	5.19503	-1.29462
-41.08	11.158	2.14024	2.68294	2.68294	17.8638	21.4081	-6.90541	11.1845	12.9443	10.5425	9.88464	7.13051	-5.34542	12.9806		-18.5882	3.4805	-3.8791	5.70817	5.43386	-10.5935	2.31722	2.62881	5.20073	-1.28633
-41.07	11.1711	2.16159	2.70288	2.70288	17.8737	21.416	-6.89706	11.1975	12.9504	10.5497	9.907	7.14004	-5.32658	12.9922		-18.5636	3.46844	-3.86745	5.7153	5.44214	-10.5857	2.32581	2.64467	5.20665	-1.27819
-41.07	11.1842	2.18347	2.72271	2.72271	17.8838	21.4239	-6.88875	11.2106	12.9569	10.5575	9.93	7.14923	-5.30758	13.0034		-18.5398	3.45656	-3.8558	5.7225	5.45038	-10.578	2.3343	2.66041	5.21262	-1.27019
-41.06	11.1973	2.20529	2.74247	2.74247	17.8938	21.4317	-6.88056	11.2238	12.9635	10.5653	9.95286	7.15787	-5.28842	13.0147		-18.516	3.44481	-3.84465	5.7297	5.45859	-10.5703	2.3427	2.67607	5.21865	-1.26167
-41.06	11.2107	2.22706	2.76071	2.76071	17.9032	21.4395	-6.87253	11.2364	12.9701	10.5731	9.97564	7.16647	-5.26908	13.0264		-18.4923	3.43306	-3.83375	5.7369	5.46679	-10.5627	2.35037	2.69248	5.22459	-1.25329
-41.05	11.2249	2.24818	2.77888	2.77888	17.9123	21.4476	-6.86462	11.2487	12.9767	10.5809	9.99764	7.17498	-5.25125	13.0381		-18.4685	3.4205	-3.82275	5.74477	5.47559	-10.555	2.358	2.70922	5.23022	-1.2451
-41.05	11.2391	2.26812	2.797	2.797	17.9214	21.4562	-6.85631	11.2612	12.9829	10.5883	10.0184	7.18349	-5.23342	13.0497		-18.4448	3.40794	-3.8117	5.75263	5.48428	-10.5475	2.36563	2.72585	5.23589	-1.23705
-41.04	11.2532	2.288	2.81506	2.81506	17.9303	21.4649	-6.84828	11.2739	12.9889	10.5955	10.0389	7.192	-5.21558	13.0614		-18.421	3.39537	-3.8006	5.76053	5.49286	-10.5395	2.37326	2.7423	5.24162	-1.22952
-41.04	11.2672	2.30782	2.83312	2.83312	17.9392	21.4736	-6.84062	11.2867	12.9948	10.6027	10.0593	7.20055	-5.19767	13.074		-18.3952	3.38288	-3.78945	5.7684	5.50135	-10.5313	2.38096	2.75819	5.24738	-1.22238
-41.03	11.2801	2.32753	2.85165	2.85165	17.9479	21.4826	-6.83338	11.2997	13.0008	10.6098	10.0795	7.20962	-5.17975	13.0866		-18.3695	3.371	-3.77825	5.77587	5.50928	-10.5233	2.38874	2.77311	5.25316	-1.21529
-41.03	11.293	2.34724	2.87071	2.87071	17.9565	21.4909	-6.82678	11.3128	13.0067	10.617	10.0996	7.21902	-5.16183	13.099		-18.3438	3.3595	-3.7662	5.7831	5.51683	-10.5152	2.39674	2.78789	5.259	-1.20833
-41.02	11.3059	2.36688	2.89065	2.89065	17.9659	21.4992	-6.82078	11.3271	13.0126	10.6241	10.1196	7.22843	-5.14342	13.1109		-18.318	3.348	-3.75415	5.7903	5.52424	-10.5074	2.40522	2.80252	5.26516	-1.20124
-41.02	11.3186	2.38765	2.91059	2.91059	17.9753	21.5077	-6.81516	11.3416	13.0185	10.6313	10.1407	7.23783	-5.124	13.122		-18.2936	3.3365	-3.7422	5.79747	5.53152	-10.5	2.4137	2.81704	5.27154	-1.19419
-41.01	11.3313	2.40894	2.93041	2.93041	17.9847	21.5162	-6.80984	11.3561	13.0249	10.639	10.1624	7.24706	-5.10458	13.1327		-18.27	3.325	-3.73035	5.80463	5.53869	-10.4926	2.42219	2.83144	5.27792	-1.1871
-41.01	11.344	2.43018	2.94971	2.94971	17.9941	21.5247	-6.80481	11.3708	13.0313	10.6467	10.1839	7.25579	-5.08525	13.1431		-18.2465	3.31337	-3.71925	5.81177	5.54572	-10.4853	2.43063	2.84574	5.28427	-1.17948
-41	11.3571	2.45135	2.96794	2.96794	18.003	21.5333	-6.79997	11.3847	13.0378	10.6545	10.2054	7.26451	-5.066	13.1535		-18.2231	3.30181	-3.70855	5.81893	5.55272	-10.478	2.43841	2.86074	5.29049	-1.17181
-41	11.3708	2.47188	2.98559	2.98559	18.0117	21.5421	-6.79528	11.3982	13.0442	10.6622	10.2263	7.27323	-5.04825	13.1637		-18.1996	3.28925	-3.69795	5.82667	5.56024	-10.4706	2.44619	2.87607	5.29632	-1.1641
-40.99	11.3845	2.49129	3.00318	3.00318	18.0204	21.5513	-6.79025	11.4117	13.0502	10.6695	10.246	7.28196	-5.03075	13.1738		-18.1762	3.27675	-3.68745	5.83443	5.56772	-10.4632	2.454	2.89122	5.30216	-1.15657
-40.99	11.3982	2.51059	3.02076	3.02076	18.029	21.5604	-6.78522	11.4251	13.0561	10.6765	10.2657	7.2906	-5.01325	13.1839		-18.1529	3.26431	-3.67695	5.84217	5.57521	-10.4554	2.46193	2.90626	5.30795	-1.14962
-40.98	11.4119	2.52976	3.03829	3.03829	18.0377	21.5695	-6.78013	11.4386	13.062	10.6835	10.2853	7.29928	-4.996	13.1948		-18.1277	3.25194	-3.6665	5.8499	5.58272	-10.4474	2.47	2.92078	5.3137	-1.14257
-40.98	11.4245	2.54894	3.05582	3.05582	18.0464	21.5784	-6.77491	11.4525	13.0678	10.6905	10.3049	7.30838	-4.97875	13.2057		-18.102	3.24025	-3.656	5.85723	5.58983	-10.4393	2.47819	2.93437	5.31943	-1.13552
-40.97	11.4371	2.56806	3.07435	3.07435	18.055	21.5865	-6.76984	11.4663	13.0737	10.6975	10.3244	7.3177	-4.96167	13.2166		-18.0764	3.229	-3.64455	5.86433	5.59683	-10.4313	2.48674	2.94785	5.32514	-1.12843
-40.97	11.4496	2.58718	3.09324	3.09324	18.0644	21.5943	-6.76475	11.4811	13.0795	10.7044	10.3441	7.32698	-4.94425	13.2275		-18.0509	3.21781	-3.633	5.87137	5.60393	-10.4235	2.49585	2.96122	5.33114	-1.12124
-40.96	11.4621	2.60735	3.11212	3.11212	18.0738	21.602	-6.75941	11.496	13.0855	10.7114	10.3648	7.33617	-4.92592	13.2378		-18.0269	3.20669	-3.62135	5.8784	5.61117	-10.416	2.505	2.97452	5.33727	-1.114
-40.96	11.4745	2.62806	3.13088	3.13088	18.0831	21.6095	-6.75381	11.5107	13.0919	10.719	10.3859	7.34515	-4.90767	13.2479		-18.0038	3.19562	-3.60965	5.88543	5.61855	-10.4085	2.51415	2.9877	5.34338	-1.10643
-40.95	11.487	2.64871	3.14912	3.14912	18.0924	21.6168	-6.748	11.5253	13.0984	10.7266	10.4071	7.35357	-4.88958	13.2579		-17.9808	3.18469	-3.59845	5.89243	5.62614	-10.401	2.52322	3.00085	5.34946	-1.09848
-40.95	11.4997	2.66929	3.16624	3.16624	18.1012	21.6238	-6.74191	11.5384	13.105	10.7342	10.4281	7.36204	-4.87167	13.268		-17.958	3.17375	-3.58745	5.8994	5.63393	-10.3935	2.53152	3.01463	5.35538	-1.09043
-40.94	11.5132	2.68924	3.18329	3.18329	18.1096	21.631	-6.73556	11.5513	13.1115	10.7418	10.4484	7.37055	-4.85517	13.2781		-17.9359	3.162	-3.5764	5.90697	5.64248	-10.3861	2.53974	3.02874	5.36095	-1.08233
-40.94	11.5267	2.70812	3.20029	3.20029	18.118	21.6384	-6.72859	11.564	13.1177	10.7489	10.4675	7.37906	-4.83883	13.2881		-17.9138	3.15031	-3.56535	5.91453	5.65121	-10.3787	2.54781	3.04274	5.36643	-1.07424
-40.93	11.5401	2.72694	3.21724	3.21724	18.1264	21.6458	-6.7215	11.5767	13.1238	10.7559	10.4866	7.38766	-4.82267	13.2982		-17.8918	3.13869	-3.5543	5.92207	5.66007	-10.3708	2.55581	3.05659	5.37189	-1.06671
-40.93	11.5535	2.74571	3.23418	3.23418	18.1347	21.6531	-6.71431	11.5892	13.1298	10.7627	10.5055	7.39634	-4.80658	13.3091		-17.8678	3.12719	-3.54325	5.92953	5.66897	-10.3627	2.56381	3.06996	5.3773	-1.05919
-40.92	11.5658	2.76441	3.25106	3.25106	18.143	21.6603	-6.70709	11.6017	13.1359	10.7695	10.5244	7.40549	-4.79067	13.3199		-17.8439	3.11637	-3.5322	5.93663	5.67741	-10.3547	2.57185	3.08256	5.38265	-1.05167
-40.92	11.5779	2.78318	3.26894	3.26894	18.1513	21.6669	-6.70031	11.6144	13.1421	10.7764	10.5432	7.41489	-4.77475	13.3306		-17.8201	3.10594	-3.52035	5.9435	5.68566	-10.3468	2.58022	3.095	5.38795	-1.04419
-40.91	11.5901	2.80188	3.28729	3.28729	18.1603	21.6737	-6.69384	11.6277	13.1483	10.7832	10.5621	7.4243	-4.7585	13.3411		-17.7962	3.09563	-3.5086	5.95037	5.69383	-10.339	2.58915	3.1073	5.39351	-1.03667
-40.91	11.6023	2.82165	3.30565	3.30565	18.1694	21.6806	-6.68763	11.6409	13.1546	10.79	10.582	7.43362	-4.7415	13.3509		-17.7737	3.08544	-3.49695	5.95717	5.70193	-10.3317	2.59848	3.11952	5.39916	-1.02924
-40.9	11.6143	2.84188	3.324	3.324	18.1784	21.6875	-6.68166	11.6539	13.1614	10.7973	10.6025	7.44264	-4.72458	13.3604		-17.7518	3.07531	-3.4855	5.964	5.70993	-10.3244	2.60796	3.13163	5.40478	-1.02167
-40.9	11.6264	2.86212	3.34182	3.34182	18.1873	21.6946	-6.67603	11.6668	13.1684	10.8047	10.6229	7.45111	-4.70775	13.3697		-17.7302	3.06519	-3.47475	5.97083	5.7179	-10.3171	2.61748	3.1437	5.41032	-1.01381
-40.89	11.6389	2.88229	3.35865	3.35865	18.1958	21.7017	-6.67078	11.6786	13.1753	10.812	10.6434	7.45945	-4.69108	13.3789		-17.7085	3.05513	-3.46445	5.97767	5.72576	-10.3098	2.62633	3.15637	5.4157	-1.00605
-40.88	11.6519	2.90188	3.37547	3.37547	18.204	21.7091	-6.66584	11.6902	13.1823	10.8193	10.6631	7.46774	-4.67575	13.3879		-17.6869	3.04425	-3.45425	5.98507	5.73421	-10.3024	2.63511	3.16933	5.42073	-0.99848
-40.88	11.665	2.92029	3.39218	3.39218	18.2122	21.7171	-6.66075	11.7016	13.1888	10.8262	10.6819	7.476	-4.66067	13.3969		-17.6654	3.03337	-3.4442	5.9925	5.74259	-10.2951	2.64381	3.18222	5.42576	-0.99105
-40.88	11.6781	2.93865	3.40894	3.40894	18.2204	21.7249	-6.65594	11.713	13.1952	10.8328	10.7006	7.48421	-4.64567	13.4057		-17.6438	3.02256	-3.43415	5.99997	5.75086	-10.2873	2.65233	3.19504	5.43076	-0.98429
-40.87	11.691	2.95688	3.42565	3.42565	18.2286	21.7328	-6.65128	11.7241	13.2015	10.8395	10.7193	7.49247	-4.63075	13.4153		-17.6205	3.01175	-3.4241	6.0074	5.75903	-10.2793	2.66041	3.20744	5.43578	-0.97767
-40.86	11.7029	2.97506	3.44241	3.44241	18.2367	21.7408	-6.64666	11.7352	13.2079	10.846	10.7379	7.50119	-4.616	13.4249		-17.5971	3.0015	-3.41405	6.01443	5.76669	-10.2714	2.66833	3.21915	5.44084	-0.97114
-40.86	11.7148	2.99318	3.46006	3.46006	18.2448	21.7482	-6.64222	11.7464	13.2142	10.8526	10.7566	7.51017	-4.60125	13.4344		-17.5738	2.9915	-3.40305	6.02127	5.77403	-10.2634	2.67637	3.23074	5.44592	-0.96467
-40.85	11.7266	3.01129	3.47818	3.47818	18.2536	21.7555	-6.63766	11.7582	13.2205	10.8592	10.7752	7.51923	-4.58617	13.444		-17.5505	2.9815	-3.392	6.0283	5.78134	-10.2556	2.68474	3.24222	5.45132	-0.95824
-40.85	11.7383	3.03035	3.49624	3.49624	18.2624	21.7629	-6.63269	11.7699	13.2268	10.8658	10.7949	7.52834	-4.57033	13.4531		-17.5285	2.9715	-3.3809	6.03537	5.78855	-10.2484	2.69304	3.25367	5.45695	-0.95176
-40.85	11.75	3.04988	3.51424	3.51424	18.271	21.7702	-6.62722	11.7815	13.2337	10.8729	10.815	7.53728	-4.5545	13.462		-17.5072	2.9615	-3.3697	6.04243	5.79579	-10.241	2.7013	3.26504	5.46262	-0.94495
-40.84	11.7616	3.06935	3.53176	3.53176	18.2796	21.7776	-6.62106	11.793	13.2406	10.8801	10.8351	7.54579	-4.53875	13.4711		-17.4858	2.95156	-3.35905	6.04953	5.803	-10.2337	2.70956	3.27633	5.46835	-0.93771
-40.83	11.7735	3.08871	3.54824	3.54824	18.2878	21.7849	-6.61419	11.8036	13.2474	10.8873	10.855	7.55443	-4.52308	13.4802		-17.4646	2.94156	-3.34865	6.05667	5.81028	-10.2265	2.71726	3.28822	5.474	-0.93029
-40.83	11.786	3.10747	3.56459	3.56459	18.2957	21.7925	-6.60656	11.8141	13.2542	10.8945	10.8742	7.56311	-4.50867	13.4895		-17.4434	2.93088	-3.33825	6.06443	5.81821	-10.2192	2.72496	3.30033	5.47938	-0.92271
-40.82	11.7985	3.12518	3.58082	3.58082	18.3036	21.8005	-6.59775	11.8246	13.2607	10.9013	10.8928	7.57187	-4.49433	13.4989		-17.4222	2.92025	-3.3279	6.07223	5.82624	-10.2119	2.7327	3.31237	5.48478	-0.91491
-40.82	11.811	3.14282	3.59694	3.59694	18.3114	21.8084	-6.58825	11.8351	13.2669	10.9079	10.9111	7.58072	-4.48	13.5083		-17.4009	2.90975	-3.3175	6.07983	5.83435	-10.2042	2.74044	3.32433	5.49027	-0.90757
-40.81	11.8235	3.16035	3.61306	3.61306	18.3192	21.8165	-6.57813	11.8457	13.2731	10.9144	10.9294	7.58962	-4.46567	13.5186		-17.3779	2.89931	-3.3072	6.08743	5.84252	-10.1962	2.74815	3.33593	5.49578	-0.9001
-40.81	11.8349	3.17782	3.62906	3.62906	18.327	21.8245	-6.56756	11.8563	13.2793	10.9209	10.9474	7.59906	-4.45133	13.5289		-17.3549	2.88956	-3.2969	6.0946	5.85031	-10.1882	2.75574	3.34685	5.50138	-0.89238
-40.8	11.8463	3.19529	3.64594	3.64594	18.3349	21.8318	-6.55725	11.8672	13.2856	10.9273	10.9654	7.60877	-4.437	13.5392		-17.332	2.88019	-3.2859	6.10157	5.85797	-10.1803	2.76337	3.35767	5.50703	-0.88443
-40.8	11.8578	3.21282	3.66318	3.66318	18.3433	21.8392	-6.54703	11.8789	13.2918	10.9337	10.9834	7.61843	-4.42183	13.5494		-17.3092	2.87088	-3.275	6.1085	5.86562	-10.1725	2.77126	3.36844	5.51303	-0.87629
-40.79	11.8691	3.23124	3.68035	3.68035	18.3518	21.8465	-6.53678	11.8906	13.2981	10.94	11.0022	7.62826	-4.40575	13.559		-17.2878	2.86169	-3.26425	6.1154	5.87331	-10.165	2.77889	3.37919	5.51922	-0.86795
-40.79	11.8804	3.25018	3.69753	3.69753	18.3602	21.8538	-6.52666	11.9024	13.3049	10.947	11.021	7.63753	-4.38967	13.5683		-17.2669	2.8525	-3.2537	6.1223	5.881	-10.1576	2.78633	3.38985	5.52546	-0.85919
-40.78	11.8918	3.26906	3.71418	3.71418	18.3686	21.8612	-6.51675	11.9142	13.3117	10.954	11.0398	7.64647	-4.3735	13.5776		-17.2463	2.84337	-3.2438	6.12923	5.88869	-10.1502	2.79356	3.40048	5.5317	-0.84981
-40.78	11.9036	3.28788	3.72994	3.72994	18.3765	21.8685	-6.50719	11.9251	13.3185	10.9609	11.0584	7.65519	-4.35733	13.5869		-17.2258	2.83419	-3.23435	6.1362	5.89634	-10.1426	2.80007	3.41167	5.53778	-0.84024
-40.77	11.9159	3.30618	3.74559	3.74559	18.3842	21.876	-6.49806	11.9361	13.3253	10.9679	11.076	7.66374	-4.34233	13.5961		-17.2053	2.82425	-3.22505	6.14373	5.90462	-10.1351	2.80652	3.42311	5.54351	-0.83052
-40.77	11.9282	3.32341	3.76124	3.76124	18.3919	21.8839	-6.48862	11.947	13.3317	10.9745	11.093	7.67213	-4.32717	13.6055		-17.1848	2.81431	-3.2158	6.15133	5.91283	-10.1275	2.81293	3.43444	5.54922	-0.82076
-40.76	11.9405	3.34059	3.77688	3.77688	18.3995	21.8919	-6.47981	11.958	13.3379	10.9808	11.1099	7.68034	-4.31242	13.6149		-17.1643	2.80431	-3.20665	6.15897	5.92093	-10.1195	2.81937	3.44574	5.55489	-0.81162
-40.76	11.953	3.35771	3.79259	3.79259	18.4072	21.8998	-6.47169	11.9689	13.344	10.9871	11.1267	7.68817	-4.29742	13.6252		-17.1421	2.79431	-3.19745	6.1666	5.92893	-10.1113	2.82589	3.45667	5.56051	-0.80248
-40.75	11.9646	3.37476	3.80824	3.80824	18.4148	21.9077	-6.46428	11.9798	13.3501	10.9934	11.1435	7.69655	-4.28225	13.6355		-17.1198	2.78481	-3.18825	6.17387	5.93641	-10.103	2.83252	3.467	5.56608	-0.79324
-40.75	11.9761	3.39182	3.82482	3.82482	18.4225	21.9149	-6.45781	11.991	13.3562	10.9997	11.1602	7.70481	-4.26683	13.6459		-17.0975	2.77556	-3.1782	6.18093	5.94359	-10.0948	2.83937	3.47722	5.57165	-0.784
-40.74	11.9875	3.40882	3.84188	3.84188	18.4308	21.922	-6.45228	12.0029	13.3623	11.0059	11.1769	7.71302	-4.25075	13.6563		-17.0753	2.76619	-3.16805	6.18803	5.95062	-10.0868	2.84667	3.48741	5.57751	-0.77471
-40.74	11.9989	3.42729	3.85888	3.85888	18.4392	21.9291	-6.4475	12.0147	13.3684	11.0121	11.195	7.72119	-4.2335	13.6661		-17.0542	2.75681	-3.15785	6.19517	5.95755	-10.0791	2.85393	3.49756	5.58349	-0.76538
-40.73	12.0102	3.44618	3.87576	3.87576	18.4475	21.9362	-6.44347	12.0266	13.375	11.0189	11.2131	7.72894	-4.21592	13.6757		-17.0338	2.74737	-3.14755	6.20237	5.96438	-10.0715	2.86111	3.5077	5.58946	-0.75576
-40.73	12.0216	3.46512	3.89212	3.89212	18.4558	21.9432	-6.44016	12.0384	13.3816	11.0256	11.2311	7.73647	-4.198	13.6853		-17.0133	2.73788	-3.1378	6.2096	5.97114	-10.0638	2.86822	3.51785	5.59535	-0.74567
-40.72	12.0329	3.48388	3.90759	3.90759	18.4636	21.9502	-6.43744	12.0493	13.3881	11.0323	11.2491	7.744	-4.17983	13.6948		-16.9929	2.72844	-3.1283	6.2169	5.9779	-10.0562	2.87467	3.52859	5.60105	-0.73557
-40.72	12.0449	3.50171	3.92288	3.92288	18.4711	21.9574	-6.43519	12.0603	13.3946	11.039	11.2662	7.75162	-4.16283	13.7043		-16.9725	2.71825	-3.11885	6.22487	5.98517	-10.0485	2.881	3.53956	5.60641	-0.72548
-40.71	12.0568	3.51894	3.93812	3.93812	18.4786	21.9651	-6.43294	12.0712	13.4007	11.0453	11.2829	7.75928	-4.14558	13.7138		-16.952	2.70806	-3.10955	6.23283	5.99245	-10.0407	2.88722	3.55048	5.61165	-0.71552
-40.71	12.0688	3.53606	3.95324	3.95324	18.486	21.9729	-6.43081	12.0823	13.4066	11.0513	11.2994	7.76694	-4.12817	13.7232		-16.9315	2.69806	-3.10035	6.2408	5.99972	-10.0325	2.89341	3.56137	5.61684	-0.70633
-40.7	12.0807	3.55265	3.96829	3.96829	18.4934	21.9808	-6.42853	12.0933	13.4124	11.0573	11.3161	7.77468	-4.11058	13.7334		-16.9095	2.68813	-3.0913	6.24873	6.00707	-10.024	2.89963	3.57189	5.62197	-0.69729
-40.7	12.0916	3.56906	3.98335	3.98335	18.5008	21.9888	-6.42591	12.1045	13.4182	11.0633	11.3327	7.78306	-4.09283	13.7435		-16.8873	2.67881	-3.08235	6.2562	6.01403	-10.0155	2.90596	3.58185	5.627	-0.68838
-40.69	12.1025	3.58547	3.99918	3.99918	18.508	21.9961	-6.423	12.116	13.4241	11.0692	11.3494	7.79149	-4.07483	13.7536		-16.8652	2.66987	-3.0728	6.2634	6.02086	-10.0071	2.91256	3.5917	5.63197	-0.67957
-40.69	12.1132	3.60188	4.01535	4.01535	18.5159	22.0036	-6.41931	12.1283	13.43	11.0751	11.3662	7.79996	-4.05617	13.7636		-16.8432	2.66113	-3.06335	6.27043	6.02776	-9.99885	2.9197	3.60152	5.63719	-0.67086
-40.68	12.124	3.61959	4.03153	4.03153	18.5238	22.0112	-6.41466	12.1407	13.4359	11.081	11.3844	7.80834	-4.03617	13.773		-16.8224	2.6525	-3.054	6.27737	6.03476	-9.991	2.92707	3.61126	5.64249	-0.66233
-40.68	12.1347	3.63729	4.04765	4.04765	18.5316	22.0188	-6.40887	12.1531	13.4423	11.0874	11.4026	7.8163	-4.01583	13.7821		-16.8022	2.64394	-3.0447	6.2842	6.04183	-9.98325	2.93459	3.621	5.64773	-0.65367
-40.67	12.1454	3.655	4.06329	4.06329	18.5394	22.0265	-6.40191	12.1656	13.4486	11.0938	11.4208	7.824	-3.99517	13.7913		-16.7822	2.63544	-3.03585	6.29093	6.049	-9.97555	2.94222	3.631	5.65289	-0.64462
-40.67	12.1565	3.67265	4.07806	4.07806	18.5469	22.0344	-6.39372	12.1771	13.4548	11.1001	11.439	7.83166	-3.97392	13.8004		-16.7623	2.62706	-3.02725	6.2976	6.05628	-9.96795	2.94933	3.64152	5.65786	-0.63576
-40.66	12.1681	3.68935	4.09276	4.09276	18.554	22.0425	-6.38437	12.1886	13.461	11.1065	11.4563	7.83919	-3.954	13.8095		-16.7425	2.61794	-3.0186	6.3048	6.06417	-9.96045	2.95648	3.6523	5.66265	-0.627
-40.65	12.1798	3.70553	4.10747	4.10747	18.5612	22.0512	-6.37359	12.2	13.4666	11.1125	11.473	7.84668	-3.93367	13.8187		-16.7228	2.60894	-3.00975	6.31193	6.0721	-9.95295	2.96352	3.66307	5.66735	-0.61843
-40.65	12.1914	3.72165	4.12218	4.12218	18.5684	22.0599	-6.36184	12.2114	13.472	11.1183	11.4897	7.85409	-3.913	13.8278		-16.7031	2.59994	-3.0008	6.31907	6.08	-9.94515	2.97048	3.67385	5.672	-0.61057
-40.65	12.2029	3.73776	4.13682	4.13682	18.5755	22.0686	-6.34922	12.2229	13.4773	11.124	11.5064	7.86145	-3.892	13.8377		-16.6818	2.59094	-2.99135	6.3262	6.08786	-9.93725	2.97726	3.68411	5.67659	-0.60291
-40.64	12.2136	3.75382	4.15159	4.15159	18.5827	22.0772	-6.33594	12.2342	13.4826	11.1298	11.5231	7.86936	-3.87092	13.8476		-16.6605	2.58244	-2.98175	6.33297	6.09524	-9.9294	2.98393	3.69404	5.68116	-0.59538
-40.63	12.2242	3.76988	4.16712	4.16712	18.5898	22.0851	-6.32322	12.2458	13.4879	11.1355	11.5399	7.87723	-3.84983	13.8574		-16.6393	2.57419	-2.97125	6.33957	6.10234	-9.9216	2.99059	3.7037	5.6857	-0.588
-40.63	12.2346	3.786	4.18306	4.18306	18.5976	22.0929	-6.31013	12.258	13.4931	11.1413	11.5568	7.88506	-3.82833	13.8671		-16.6182	2.56588	-2.96055	6.3462	6.10934	-9.91405	2.99756	3.71337	5.69035	-0.58076
-40.63	12.2451	3.80335	4.19906	4.19906	18.6052	22.1006	-6.29681	12.2702	13.4984	11.147	11.5751	7.89289	-3.80608	13.8763		-16.5982	2.5575	-2.9498	6.3529	6.11628	-9.9068	3.00448	3.723	5.69511	-0.57371
-40.62	12.2556	3.82071	4.215	4.215	18.6129	22.1082	-6.28341	12.2823	13.5041	11.1533	11.5934	7.9003	-3.78433	13.8851		-16.5788	2.549	-2.939	6.35967	6.1231	-9.89955	3.01133	3.73263	5.69989	-0.56652
-40.62	12.266	3.83806	4.23047	4.23047	18.6206	22.1156	-6.27003	12.2942	13.5097	11.1596	11.6117	7.90753	-3.76317	13.8937		-16.5595	2.54044	-2.9287	6.3665	6.12986	-9.8924	3.01822	3.7423	5.70465	-0.55914
-40.61	12.2766	3.85524	4.24512	4.24512	18.6278	22.1228	-6.25675	12.3052	13.5154	11.1659	11.6301	7.91481	-3.74275	13.9023		-16.5402	2.53175	-2.91895	6.37347	6.13655	-9.8853	3.02463	3.75274	5.70924	-0.55181
-40.6	12.2878	3.87153	4.25959	4.25959	18.6348	22.1302	-6.24338	12.316	13.521	11.1721	11.6474	7.92213	-3.72433	13.9107		-16.521	2.52238	-2.90925	6.38107	6.14376	-9.8782	3.03115	3.76319	5.71359	-0.54467
-40.6	12.2991	3.88729	4.27406	4.27406	18.6418	22.1378	-6.22959	12.3268	13.5262	11.178	11.6642	7.92953	-3.7065	13.9191		-16.5018	2.51294	-2.89965	6.38873	6.15086	-9.87115	3.03781	3.77363	5.71795	-0.53767
-40.59	12.3103	3.90294	4.28841	4.28841	18.6487	22.1452	-6.21622	12.3374	13.5313	11.1837	11.681	7.93698	-3.68933	13.9276		-16.4825	2.50356	-2.8901	6.39647	6.15786	-9.86375	3.04456	3.78404	5.72227	-0.53129
-40.59	12.3215	3.91847	4.30271	4.30271	18.6556	22.1525	-6.20341	12.348	13.5364	11.1894	11.6976	7.94451	-3.6725	13.9366		-16.4618	2.49425	-2.8807	6.40427	6.16479	-9.8564	3.05144	3.79389	5.72659	-0.525
-40.58	12.3317	3.93394	4.31694	4.31694	18.6625	22.1596	-6.19119	12.3584	13.5415	11.195	11.7142	7.95264	-3.656	13.9457		-16.4411	2.48544	-2.87135	6.41167	6.17131	-9.8491	3.05833	3.80341	5.73092	-0.51891
-40.58	12.3419	3.94941	4.33188	4.33188	18.6694	22.166	-6.18034	12.3691	13.5466	11.2006	11.7307	7.96081	-3.63983	13.9547		-16.4204	2.47681	-2.8614	6.4189	6.17755	-9.8418	3.06548	3.81293	5.73527	-0.51291
-40.57	12.352	3.96482	4.34724	4.34724	18.6769	22.1722	-6.17016	12.3804	13.5516	11.2063	11.7471	7.96894	-3.62325	13.9637		-16.3998	2.46819	-2.8515	6.42617	6.18379	-9.8349	3.07289	3.82237	5.73986	-0.507
-40.57	12.3622	3.98153	4.36247	4.36247	18.6844	22.1785	-6.16066	12.3916	13.5567	11.2119	11.7649	7.97702	-3.606	13.9723		-16.3804	2.45962	-2.84175	6.43343	6.19003	-9.8282	3.08019	3.83185	5.74459	-0.50119
-40.56	12.3722	3.99824	4.37765	4.37765	18.6919	22.1845	-6.15184	12.4027	13.5622	11.2181	11.7824	7.98468	-3.58892	13.9806		-16.3615	2.45113	-2.8321	6.44073	6.19631	-9.8216	3.08733	3.8413	5.74935	-0.49538
-40.56	12.3823	4.01488	4.39235	4.39235	18.6993	22.1906	-6.14362	12.4138	13.5678	11.2242	11.7999	7.992	-3.572	13.989		-16.3428	2.44256	-2.823	6.44803	6.20272	-9.81505	3.09433	3.85074	5.75408	-0.48933
-40.55	12.3927	4.03141	4.40624	4.40624	18.7063	22.1968	-6.13597	12.4239	13.5734	11.2303	11.8171	7.99923	-3.55525	13.9973		-16.324	2.43394	-2.8142	6.45533	6.20928	-9.8085	3.10067	3.86096	5.75868	-0.48343
-40.55	12.4036	4.04706	4.42012	4.42012	18.7131	22.2032	-6.12856	12.4338	13.5789	11.2364	11.8334	8.00638	-3.53983	14.0057		-16.3052	2.42494	-2.8055	6.46317	6.21652	-9.802	3.10685	3.87119	5.76303	-0.47776
-40.54	12.4146	4.06218	4.43394	4.43394	18.7199	22.2101	-6.12106	12.4436	13.5842	11.2422	11.8491	8.01349	-3.52467	14.0141		-16.2865	2.41588	-2.7968	6.47097	6.22397	-9.7955	3.11304	3.88141	5.76738	-0.47229
-40.54	12.4255	4.07724	4.44776	4.44776	18.7266	22.2171	-6.11387	12.4533	13.5894	11.2477	11.8646	8.02051	-3.50967	14.0226		-16.2677	2.40694	-2.7881	6.47863	6.23159	-9.7885	3.11919	3.89163	5.7717	-0.46738
-40.53	12.4363	4.09218	4.46159	4.46159	18.7333	22.2242	-6.10694	12.4629	13.5946	11.2532	11.8801	8.02753	-3.49475	14.0318		-16.2475	2.39812	-2.7794	6.48613	6.23938	-9.78145	3.12544	3.9013	5.77603	-0.46276
-40.53	12.4463	4.10718	4.47541	4.47541	18.74	22.2315	-6.10016	12.4724	13.5999	11.2587	11.8956	8.03515	-3.48	14.041		-16.2272	2.39006	-2.77075	6.4931	6.2469	-9.7745	3.13178	3.91067	5.78038	-0.45843
-40.52	12.4561	4.12218	4.49006	4.49006	18.7467	22.2382	-6.09397	12.482	13.6053	11.2641	11.9109	8.04277	-3.46542	14.0502		-16.2071	2.38219	-2.7614	6.49973	6.25431	-9.7675	3.13848	3.92004	5.78476	-0.45433
-40.52	12.466	4.13724	4.50506	4.50506	18.754	22.245	-6.08784	12.4922	13.6108	11.2696	11.9264	8.05043	-3.45067	14.0594		-16.187	2.37456	-2.75205	6.50613	6.26186	-9.7609	3.14563	3.92941	5.78941	-0.45048
-40.51	12.4757	4.15353	4.52	4.52	18.7612	22.2519	-6.08178	12.5022	13.6164	11.2751	11.9429	8.05817	-3.43525	14.0681		-16.1681	2.36706	-2.7428	6.51233	6.26952	-9.7545	3.15293	3.93878	5.79424	-0.44676
-40.51	12.4854	4.16982	4.53494	4.53494	18.7685	22.2588	-6.07572	12.5121	13.6226	11.281	11.9595	8.06549	-3.42	14.0766		-16.1497	2.35975	-2.73365	6.51837	6.27724	-9.7481	3.1603	3.94819	5.79908	-0.4431
-40.5	12.4952	4.18612	4.54935	4.54935	18.7758	22.2658	-6.06978	12.522	13.6289	11.287	11.9761	8.07272	-3.40492	14.0849		-16.1314	2.35262	-2.72505	6.52423	6.285	-9.74175	3.16767	3.95763	5.80395	-0.43919
-40.5	12.5052	4.20241	4.56288	4.56288	18.7826	22.2729	-6.06394	12.531	13.6352	11.2929	11.9925	8.07996	-3.39017	14.0931		-16.1132	2.34531	-2.7168	6.53	6.29279	-9.73545	3.17444	3.96785	5.80868	-0.43524
-40.49	12.5157	4.21776	4.57635	4.57635	18.7892	22.2803	-6.05813	12.5399	13.6417	11.2988	12.0081	8.08728	-3.37667	14.1011		-16.0949	2.33762	-2.70865	6.53617	6.30117	-9.7292	3.18115	3.97811	5.81319	-0.43119
-40.49	12.5262	4.23265	4.58965	4.58965	18.7958	22.2881	-6.05222	12.5487	13.6478	11.3043	12.0231	8.09464	-3.36342	14.1091		-16.0767	2.32988	-2.7006	6.54223	6.30969	-9.7229	3.18767	3.98841	5.81768	-0.42686
-40.48	12.5368	4.24747	4.60294	4.60294	18.8023	22.296	-6.04659	12.5574	13.6538	11.3097	12.038	8.10213	-3.35033	14.1171		-16.0584	2.32219	-2.69265	6.54823	6.3181	-9.7161	3.194	3.9987	5.82216	-0.42267
-40.48	12.5473	4.26218	4.61612	4.61612	18.8088	22.3039	-6.04137	12.5662	13.6598	11.3152	12.0528	8.10962	-3.33733	14.1257		-16.0387	2.31438	-2.68475	6.55417	6.32638	-9.7093	3.20019	4.00848	5.82668	-0.41805
-40.47	12.5569	4.27682	4.62929	4.62929	18.8153	22.3116	-6.03656	12.5749	13.6658	11.3206	12.0675	8.11783	-3.32442	14.1344		-16.0189	2.30712	-2.67685	6.55977	6.33393	-9.70245	3.20622	4.01793	5.83116	-0.41305
-40.47	12.5664	4.29147	4.64324	4.64324	18.8217	22.3188	-6.03238	12.584	13.6719	11.326	12.0821	8.126	-3.3115	14.1432		-15.9993	2.29981	-2.66825	6.5652	6.34131	-9.69565	3.21233	4.02741	5.8357	-0.40752
-40.46	12.5758	4.30606	4.65747	4.65747	18.8286	22.3258	-6.02863	12.5935	13.678	11.3315	12.0967	8.13417	-3.29833	14.1523		-15.9798	2.2925	-2.65965	6.57063	6.34852	-9.68915	3.21874	4.03689	5.84051	-0.40152
-40.46	12.5853	4.32182	4.67176	4.67176	18.8356	22.3328	-6.02531	12.6032	13.6841	11.3369	12.1125	8.1423	-3.28433	14.161		-15.9613	2.28512	-2.651	6.57607	6.35534	-9.6828	3.22519	4.04644	5.84543	-0.395
-40.45	12.5947	4.33765	4.686	4.686	18.8426	22.3397	-6.02234	12.6129	13.6907	11.3427	12.1282	8.14996	-3.27042	14.1699		-15.9434	2.27769	-2.6423	6.58153	6.3621	-9.6765	3.23167	4.056	5.85038	-0.38791
-40.45	12.604	4.35335	4.69982	4.69982	18.8495	22.3465	-6.01972	12.6227	13.6973	11.3485	12.1439	8.15728	-3.25642	14.1791		-15.9256	2.27019	-2.634	6.58707	6.36872	-9.67015	3.2383	4.06567	5.85532	-0.38005
-40.44	12.6136	4.36906	4.71288	4.71288	18.8561	22.3532	-6.01734	12.6317	13.7038	11.3542	12.1594	8.16447	-3.2425	14.1886		-15.908	2.26237	-2.6259	6.59263	6.37548	-9.6638	3.24448	4.07619	5.86016	-0.37181
-40.44	12.6238	4.38382	4.72588	4.72588	18.8624	22.3601	-6.01506	12.6408	13.7103	11.3599	12.1741	8.17153	-3.22967	14.1985		-15.8905	2.25413	-2.61775	6.59867	6.38259	-9.6574	3.25081	4.08678	5.8647	-0.36324
-40.43	12.6339	4.39818	4.73882	4.73882	18.8687	22.3672	-6.01275	12.65	13.7164	11.3651	12.1884	8.17847	-3.21683	14.2087		-15.8729	2.24575	-2.6096	6.60477	6.38972	-9.651	3.2573	4.09748	5.86924	-0.35443
-40.43	12.6439	4.41235	4.75171	4.75171	18.875	22.3743	-6.0105	12.6591	13.7222	11.3703	12.2026	8.18523	-3.204	14.219		-15.8555	2.23737	-2.60145	6.6109	6.3969	-9.6441	3.26389	4.1083	5.87376	-0.34605
-40.42	12.6539	4.42653	4.76465	4.76465	18.8815	22.3812	-6.00816	12.6683	13.728	11.3754	12.2168	8.19191	-3.19125	14.2302		-15.8366	2.22894	-2.59335	6.61703	6.40417	-9.6372	3.27052	4.11863	5.8783	-0.33748
-40.42	12.6631	4.44059	4.77753	4.77753	18.888	22.388	-6.00569	12.6776	13.7337	11.3806	12.2309	8.19911	-3.1785	14.2414		-15.8178	2.22112	-2.58525	6.62287	6.41097	-9.6303	3.27715	4.12885	5.88284	-0.32876
-40.41	12.6723	4.45471	4.79112	4.79112	18.8944	22.3941	-6.00325	12.6871	13.7394	11.3858	12.2449	8.2063	-3.16567	14.2527		-15.7991	2.21337	-2.57655	6.6285	6.4179	-9.62345	3.28389	4.1393	5.88741	-0.31986
-40.41	12.6813	4.46876	4.80506	4.80506	18.9014	22.4001	-6.0005	12.6973	13.745	11.3909	12.2589	8.21345	-3.1525	14.2638		-15.7805	2.20556	-2.56795	6.63413	6.42503	-9.617	3.29085	4.14996	5.89222	-0.31086
-40.4	12.6903	4.484	4.819	4.819	18.9084	22.4058	-5.99741	12.7075	13.7505	11.3963	12.2739	8.22055	-3.13867	14.2739		-15.7629	2.19775	-2.5594	6.63973	6.43238	-9.61075	3.29763	4.16085	5.89714	-0.30167
-40.4	12.6993	4.49924	4.83288	4.83288	18.9155	22.4115	-5.99384	12.7177	13.7565	11.4019	12.2889	8.22732	-3.12475	14.2836		-15.7458	2.18994	-2.551	6.6453	6.43997	-9.6045	3.30419	4.17204	5.90208	-0.29214
-40.39	12.7083	4.51453	4.84635	4.84635	18.9223	22.4172	-5.98984	12.7278	13.7624	11.4075	12.3037	8.23387	-3.11083	14.293		-15.7289	2.18225	-2.5431	6.65083	6.44776	-9.59835	3.31056	4.18352	5.90697	-0.28205
-40.39	12.7176	4.52971	4.85906	4.85906	18.9285	22.4227	-5.98534	12.7371	13.7682	11.4131	12.3184	8.24051	-3.09667	14.302		-15.7122	2.17437	-2.5355	6.65633	6.45597	-9.59215	3.3163	4.19604	5.91173	-0.27195
-40.38	12.7274	4.54412	4.872	4.872	18.9347	22.4285	-5.98028	12.7464	13.774	11.4186	12.3324	8.24715	-3.08358	14.3106		-15.6953	2.16619	-2.5279	6.66223	6.46472	-9.586	3.32193	4.20874	5.91619	-0.26152
-40.38	12.7372	4.55806	4.88488	4.88488	18.9408	22.4346	-5.97459	12.7557	13.7794	11.4237	12.3457	8.25383	-3.07025	14.319		-15.6785	2.15819	-2.5203	6.6681	6.47362	-9.57985	3.32752	4.22148	5.92065	-0.25114
-40.37	12.7469	4.57194	4.89771	4.89771	18.947	22.4408	-5.96856	12.7649	13.7846	11.4287	12.359	8.26055	-3.05667	14.3275		-15.6618	2.15031	-2.51275	6.6739	6.48252	-9.5732	3.33315	4.23419	5.92505	-0.24157
-40.37	12.7566	4.58576	4.91053	4.91053	18.9531	22.4471	-5.96231	12.774	13.7897	11.4337	12.3722	8.26732	-3.04283	14.3364		-15.6438	2.14269	-2.5051	6.67967	6.49141	-9.5665	3.33881	4.24619	5.92946	-0.23205
-40.36	12.7655	4.59959	4.92335	4.92335	18.9592	22.4535	-5.95591	12.7832	13.7947	11.4387	12.3854	8.27468	-3.0285	14.3452		-15.6258	2.13569	-2.49735	6.68507	6.49959	-9.5598	3.3447	4.25763	5.93386	-0.22262
-40.36	12.7743	4.61341	4.93688	4.93688	18.9654	22.4594	-5.94994	12.7927	13.7996	11.4437	12.3984	8.282	-3.01392	14.3539		-15.6078	2.12887	-2.4889	6.6903	6.50766	-9.55305	3.35085	4.26885	5.93827	-0.21333
-40.35	12.7832	4.62724	4.95041	4.95041	18.9721	22.4655	-5.94409	12.8028	13.8045	11.4487	12.4114	8.28928	-2.9985	14.3627		-15.59	2.12212	-2.48035	6.69553	6.51562	-9.5467	3.35748	4.27978	5.94295	-0.2041
-40.35	12.7919	4.64218	4.96394	4.96394	18.9788	22.4717	-5.9385	12.8129	13.8094	11.4538	12.4254	8.29655	-2.98208	14.3707		-15.5732	2.11538	-2.4718	6.7008	6.52348	-9.5405	3.36426	4.29048	5.94776	-0.19524
-40.34	12.8007	4.65712	4.97741	4.97741	18.9855	22.478	-5.93325	12.823	13.8147	11.4593	12.4394	8.3034	-2.96542	14.3787		-15.5568	2.10856	-2.46315	6.70613	6.53117	-9.53435	3.37111	4.30093	5.95254	-0.18624
-40.33	12.8095	4.672	4.99047	4.99047	18.9922	22.4846	-5.92847	12.8334	13.8199	11.4647	12.4534	8.30996	-2.94867	14.3867		-15.5405	2.10169	-2.4549	6.71153	6.53876	-9.5282	3.37793	4.31115	5.9573	-0.17691
-40.33	12.8185	4.68682	5.00288	5.00288	18.9983	22.4913	-5.92416	12.843	13.8251	11.4701	12.4672	8.31647	-2.93183	14.3947		-15.5243	2.09456	-2.44685	6.71703	6.54641	-9.5221	3.38422	4.32211	5.96192	-0.16771
-40.32	12.8281	4.70082	5.01518	5.01518	19.0044	22.4984	-5.92019	12.8527	13.8303	11.4755	12.4803	8.32294	-2.91633	14.4026		-15.5077	2.08694	-2.4389	6.72307	6.55438	-9.516	3.39041	4.33293	5.96627	-0.15871
-40.32	12.8375	4.71441	5.02741	5.02741	19.0105	22.506	-5.91644	12.8623	13.8351	11.4804	12.4929	8.3294	-2.90083	14.4106		-15.4912	2.07919	-2.43095	6.7292	6.56214	-9.50985	3.39641	4.34363	5.97057	-0.14991
-40.31	12.8471	4.72782	5.03959	5.03959	19.0166	22.5137	-5.91312	12.8721	13.8398	11.4852	12.5055	8.33587	-2.8855	14.4189		-15.4746	2.07131	-2.4231	6.73537	6.56972	-9.50325	3.40222	4.35422	5.97484	-0.14186
-40.31	12.8564	4.74118	5.05176	5.05176	19.0226	22.5215	-5.91019	12.8819	13.8445	11.4901	12.518	8.34238	-2.87025	14.4275		-15.4568	2.06344	-2.41535	6.74163	6.5771	-9.49665	3.40781	4.36419	5.97908	-0.1341
-40.31	12.8651	4.75453	5.064	5.064	19.0286	22.5293	-5.90747	12.8917	13.8491	11.4949	12.5304	8.34949	-2.85508	14.4362		-15.4392	2.05612	-2.40765	6.7476	6.58376	-9.49	3.41326	4.37374	5.9833	-0.12648
-40.3	12.8737	4.76782	5.07688	5.07688	19.0348	22.5365	-5.90503	12.9015	13.8537	11.4998	12.5429	8.35672	-2.84	14.4448		-15.4215	2.04888	-2.3994	6.75343	6.59024	-9.48335	3.4187	4.38322	5.98754	-0.11914
-40.29	12.8822	4.78112	5.09006	5.09006	19.0413	22.5436	-5.90253	12.912	13.8583	11.5047	12.5552	8.364	-2.82467	14.4534		-15.4045	2.04175	-2.39125	6.75927	6.59655	-9.47705	3.42433	4.39263	5.99197	-0.11195
-40.29	12.8907	4.79553	5.10324	5.10324	19.0478	22.5507	-5.89981	12.9224	13.8628	11.5098	12.5686	8.37136	-2.8085	14.4613		-15.3889	2.03475	-2.3832	6.76513	6.60276	-9.47085	3.42985	4.40193	5.99651	-0.105
-40.28	12.8991	4.80988	5.11635	5.11635	19.0544	22.5578	-5.89675	12.9328	13.8677	11.5151	12.582	8.37843	-2.79233	14.469		-15.3735	2.02788	-2.37515	6.77103	6.60883	-9.4647	3.43533	4.41119	6.00105	-0.09805
-40.28	12.9076	4.82424	5.12906	5.12906	19.0609	22.5647	-5.89319	12.9431	13.8725	11.5205	12.5954	8.38528	-2.77633	14.4767		-15.3581	2.02113	-2.36755	6.77697	6.61483	-9.4585	3.44074	4.42041	6.00554	-0.09086
-40.27	12.9162	4.83853	5.14106	5.14106	19.0669	22.5717	-5.88909	12.9526	13.8773	11.5258	12.6087	8.39217	-2.76042	14.4842		-15.3428	2.01431	-2.3602	6.78287	6.62093	-9.45225	3.4457	4.43037	6.00986	-0.0839
-40.27	12.9254	4.85206	5.15294	5.15294	19.073	22.579	-5.88431	12.962	13.8821	11.5311	12.6214	8.39906	-2.74575	14.4917		-15.3277	2.00725	-2.3528	6.78927	6.62728	-9.44605	3.45063	4.4403	6.01392	-0.07714
-40.26	12.9345	4.86512	5.16476	5.16476	19.0792	22.5865	-5.87875	12.9712	13.8866	11.5359	12.6337	8.40592	-2.73125	14.499		-15.3125	2.00025	-2.3454	6.79563	6.63359	-9.43975	3.45563	4.45015	6.01792	-0.07057
-40.26	12.9437	4.87812	5.17647	5.17647	19.0856	22.594	-5.87266	12.9804	13.8909	11.5407	12.646	8.41277	-2.71675	14.5064		-15.297	1.99338	-2.33795	6.80193	6.63979	-9.43295	3.46056	4.46	6.02189	-0.06467
-40.25	12.9528	4.89106	5.18824	5.18824	19.0923	22.6014	-5.86603	12.9896	13.8952	11.5455	12.6584	8.41957	-2.70242	14.5141		-15.2807	1.98656	-2.33045	6.80817	6.64593	-9.4262	3.46544	4.4693	6.02584	-0.05895
-40.25	12.9611	4.90394	5.19994	5.19994	19.0994	22.6085	-5.859	12.9988	13.8994	11.5502	12.6706	8.42689	-2.68808	14.5217		-15.2643	1.98037	-2.32285	6.81397	6.65152	-9.41935	3.4703	4.47826	6.02976	-0.05352
-40.24	12.9694	4.91682	5.21235	5.21235	19.1069	22.6152	-5.85222	13.0081	13.9036	11.555	12.6829	8.43417	-2.67383	14.5293		-15.248	1.97413	-2.3146	6.81957	6.65707	-9.41255	3.4753	4.48719	6.03368	-0.04829
-40.24	12.9777	4.92971	5.22512	5.22512	19.1153	22.6216	-5.84528	13.018	13.9078	11.5597	12.6952	8.44136	-2.65917	14.5366		-15.2318	1.96794	-2.30635	6.82503	6.66255	-9.40615	3.48056	4.49604	6.03784	-0.04324
-40.23	12.9859	4.94359	5.23788	5.23788	19.1239	22.6279	-5.83822	13.0279	13.912	11.5647	12.7085	8.44851	-2.64383	14.5433		-15.2168	1.96175	-2.2981	6.83047	6.668	-9.3999	3.48589	4.50485	6.04211	-0.03838
-40.23	12.9942	4.95753	5.25065	5.25065	19.1328	22.6341	-5.83119	13.0376	13.9165	11.5699	12.7219	8.45519	-2.62858	14.55		-15.2018	1.95544	-2.28985	6.8358	6.67345	-9.3937	3.49119	4.51359	6.04643	-0.03362
-40.22	13.0024	4.97141	5.263	5.263	19.1418	22.6402	-5.82419	13.0472	13.9209	11.5752	12.7351	8.46162	-2.6135	14.5566		-15.1869	1.94912	-2.28215	6.84107	6.67886	-9.3875	3.49644	4.52233	6.05076	-0.02876
-40.22	13.0108	4.98524	5.27471	5.27471	19.1501	22.6464	-5.81734	13.056	13.9254	11.5805	12.7484	8.468	-2.59858	14.5631		-15.1721	1.9425	-2.2747	6.84623	6.68448	-9.38135	3.50156	4.53178	6.05503	-0.0241
-40.21	13.0198	4.99829	5.28635	5.28635	19.1583	22.653	-5.81047	13.0646	13.9298	11.5857	12.761	8.4743	-2.58492	14.5698		-15.1572	1.9355	-2.2674	6.8518	6.69045	-9.3752	3.50685	4.54115	6.05908	-0.01967
-40.21	13.0287	5.01094	5.29788	5.29788	19.1662	22.6597	-5.80334	13.0731	13.934	11.5905	12.7732	8.4806	-2.57142	14.5764		-15.1424	1.92844	-2.26025	6.8573	6.69645	-9.36905	3.51233	4.55052	6.06322	-0.01543
-40.2	13.0376	5.02359	5.30935	5.30935	19.1738	22.6664	-5.79637	13.0814	13.938	11.5953	12.7854	8.48685	-2.55825	14.5834		-15.1272	1.92138	-2.25325	6.86283	6.70248	-9.3624	3.518	4.55981	6.06743	-0.01171
-40.2	13.0465	5.03618	5.32076	5.32076	19.1811	22.673	-5.78947	13.0896	13.942	11.6	12.7975	8.49315	-2.54525	14.5907		-15.1112	1.91431	-2.24635	6.86827	6.70855	-9.35575	3.52374	4.56859	6.07176	-0.00824
-40.19	13.0547	5.04871	5.33218	5.33218	19.1879	22.6794	-5.78263	13.0977	13.946	11.6048	12.8096	8.49996	-2.5325	14.5982		-15.0952	1.90781	-2.2396	6.87323	6.71414	-9.34915	3.52959	4.57711	6.07619	-0.00505
-40.19	13.0628	5.06124	5.34412	5.34412	19.1946	22.6854	-5.77631	13.1059	13.95	11.6095	12.8221	8.50672	-2.51983	14.6057		-15.0792	1.90137	-2.2323	6.87813	6.71976	-9.3426	3.53578	4.58556	6.08076	-0.0021
-40.18	13.0709	5.07376	5.35635	5.35635	19.2014	22.6913	-5.76984	13.1145	13.954	11.6143	12.8346	8.51349	-2.507	14.6133		-15.0633	1.89494	-2.225	6.883	6.72541	-9.3364	3.54207	4.59396	6.08565	0.000619
-40.18	13.0791	5.08729	5.36847	5.36847	19.2078	22.6972	-5.76319	13.123	13.9579	11.6192	12.8482	8.52017	-2.49367	14.6203		-15.0485	1.88862	-2.21775	6.88783	6.73107	-9.33035	3.54826	4.60237	6.09076	0.003143
-40.17	13.0872	5.10076	5.38059	5.38059	19.214	22.703	-5.75622	13.1315	13.9621	11.6244	12.8619	8.52647	-2.48042	14.6272		-15.0338	1.88225	-2.2105	6.8925	6.73672	-9.3244	3.55441	4.61078	6.09592	0.005524
-40.17	13.0954	5.11418	5.39229	5.39229	19.22	22.7089	-5.74891	13.1398	13.9664	11.6295	12.8754	8.53255	-2.46717	14.6341		-15.0192	1.87594	-2.20355	6.89717	6.74234	-9.3184	3.56044	4.61919	6.10116	0.007857
-40.16	13.1039	5.12747	5.40329	5.40329	19.2254	22.7147	-5.74116	13.1475	13.9706	11.6347	12.889	8.53855	-2.45408	14.641		-15.0045	1.8695	-2.19675	6.902	6.7481	-9.3124	3.56619	4.62826	6.1063	0.010095
-40.16	13.1128	5.14	5.41424	5.41424	19.2306	22.7209	-5.73278	13.155	13.9748	11.6399	12.9019	8.54451	-2.44167	14.6479		-14.9898	1.86269	-2.18975	6.9071	6.75414	-9.3064	3.57219	4.63733	6.11116	0.012191
-40.15	13.1218	5.15218	5.42512	5.42512	19.2357	22.7272	-5.72359	13.1626	13.9787	11.6446	12.9141	8.55068	-2.42925	14.6547		-14.9751	1.85594	-2.18265	6.91227	6.7601	-9.3004	3.57852	4.64633	6.11605	0.014286
-40.15	13.1306	5.16418	5.436	5.436	19.2408	22.7335	-5.71397	13.1701	13.9826	11.6494	12.9263	8.55694	-2.41675	14.6617		-14.96	1.84919	-2.1754	6.91743	6.76597	-9.2939	3.5853	4.6553	6.12095	0.016191
-40.14	13.1394	5.17606	5.44688	5.44688	19.2458	22.7399	-5.70397	13.1777	13.9863	11.6542	12.9385	8.56319	-2.40417	14.6691		-14.9442	1.8425	-2.16795	6.9226	6.77169	-9.2874	3.59263	4.6637	6.12584	0.018143
-40.14	13.1476	5.18794	5.45782	5.45782	19.2507	22.746	-5.69366	13.1854	13.9901	11.659	12.9507	8.57013	-2.39142	14.6764		-14.9284	1.83637	-2.1604	6.9274	6.7769	-9.2809	3.60044	4.67181	6.13073	0.020191
-40.13	13.1555	5.19971	5.46941	5.46941	19.2558	22.7517	-5.68391	13.1933	13.9939	11.6639	12.963	8.57715	-2.37858	14.6838		-14.9127	1.83031	-2.1521	6.9322	6.78197	-9.2744	3.60907	4.67985	6.13565	0.022381
-40.13	13.1635	5.21141	5.48129	5.48129	19.2612	22.7574	-5.67403	13.2017	13.9977	11.6689	12.9754	8.58426	-2.36533	14.6911		-14.897	1.82425	-2.1437	6.93707	6.78693	-9.26825	3.61819	4.68778	6.14081	0.024762
-40.12	13.1714	5.224	5.49324	5.49324	19.2666	22.763	-5.66403	13.2102	14.0015	11.6741	12.9887	8.59153	-2.3515	14.6979		-14.8825	1.81825	-2.13535	6.9419	6.79183	-9.26225	3.62748	4.69567	6.14611	0.027381
-40.12	13.1795	5.23653	5.50512	5.50512	19.272	22.7687	-5.65406	13.2188	14.0056	11.6798	13.0021	8.5983	-2.33767	14.7046		-14.8682	1.81237	-2.12695	6.9468	6.79666	-9.2563	3.63674	4.70352	6.15138	0.030333
-40.11	13.1876	5.24894	5.51665	5.51665	19.2774	22.7744	-5.64416	13.2274	14.0097	11.6856	13.0156	8.60498	-2.32375	14.7112		-14.854	1.8065	-2.11905	6.95173	6.80148	-9.25035	3.64556	4.7113	6.15659	0.033667
-40.11	13.1959	5.26124	5.52759	5.52759	19.2823	22.7801	-5.63444	13.2354	14.0139	11.6916	13.0289	8.6117	-2.31008	14.7179		-14.8398	1.8005	-2.1115	6.95683	6.80645	-9.24445	3.65363	4.71974	6.16159	0.037286
-40.1	13.2047	5.27276	5.53841	5.53841	19.2872	22.7862	-5.62475	13.2434	14.0181	11.6977	13.0415	8.61851	-2.29708	14.7245		-14.8258	1.79425	-2.1041	6.9622	6.81176	-9.23855	3.66119	4.72815	6.16627	0.041191
-40.1	13.2135	5.28424	5.54929	5.54929	19.292	22.7926	-5.61488	13.2515	14.022	11.7034	13.0538	8.62532	-2.28408	14.7311		-14.8117	1.78788	-2.0969	6.9676	6.81714	-9.23265	3.66811	4.73648	6.17089	0.045429
-40.09	13.2222	5.29565	5.56006	5.56006	19.2969	22.7989	-5.60544	13.2597	14.0259	11.7092	13.0659	8.63213	-2.27108	14.7379		-14.7973	1.78156	-2.08985	6.97297	6.82266	-9.2263	3.67448	4.74478	6.17543	0.049571
-40.09	13.2308	5.30694	5.57088	5.57088	19.3017	22.8053	-5.5965	13.268	14.0298	11.715	13.078	8.63894	-2.258	14.7451		-14.7822	1.77525	-2.083	6.97837	6.82831	-9.22	3.68041	4.75259	6.17992	0.054
-40.08	13.2386	5.31829	5.58171	5.58171	19.3066	22.8115	-5.58809	13.2763	14.0337	11.7209	13.0901	8.64634	-2.24492	14.7523		-14.7672	1.76937	-2.0763	6.98333	6.83362	-9.2137	3.68593	4.76015	6.18435	0.058667
-40.08	13.2464	5.32959	5.59312	5.59312	19.3117	22.8174	-5.58066	13.285	14.0376	11.7267	13.1021	8.6537	-2.23175	14.7595		-14.7522	1.76344	-2.0691	6.98827	6.83907	-9.2074	3.69167	4.76759	6.1887	0.063619
-40.07	13.2542	5.34094	5.60482	5.60482	19.3171	22.8233	-5.57363	13.2941	14.0415	11.7324	13.1141	8.66098	-2.21783	14.7666		-14.7373	1.7575	-2.062	6.99323	6.84466	-9.2015	3.69748	4.77496	6.19327	0.06881
-40.07	13.262	5.35324	5.61653	5.61653	19.3225	22.8292	-5.56694	13.3034	14.0455	11.7381	13.1272	8.66808	-2.2035	14.7732		-14.7235	1.75144	-2.0549	6.9982	6.85041	-9.19575	3.70341	4.78233	6.19789	0.074191
-40.06	13.2698	5.36518	5.62818	5.62818	19.3279	22.8352	-5.56041	13.3126	14.0498	11.7441	13.1403	8.67481	-2.18917	14.7796		-14.7098	1.74544	-2.0478	7.00317	6.85628	-9.1901	3.70944	4.78963	6.20243	0.079952
-40.06	13.2775	5.37718	5.63947	5.63947	19.3333	22.8412	-5.55391	13.3218	14.0541	11.7498	13.1533	8.68119	-2.17492	14.7861		-14.6962	1.73931	-2.041	7.00813	6.86224	-9.18445	3.71552	4.79693	6.20689	0.086143
-40.05	13.2856	5.38918	5.65012	5.65012	19.3383	22.8472	-5.54734	13.3302	14.0584	11.7553	13.1664	8.68745	-2.161	14.7924		-14.6824	1.73306	-2.03435	7.01327	6.86841	-9.17885	3.72137	4.80478	6.21113	0.092476
-40.05	13.294	5.40053	5.66065	5.66065	19.3432	22.8535	-5.54019	13.3385	14.0629	11.7607	13.1787	8.69357	-2.14792	14.7988		-14.6685	1.72656	-2.02755	7.01867	6.87497	-9.1733	3.72737	4.81263	6.21508	0.098952
-40.04	13.3023	5.41159	5.67118	5.67118	19.3481	22.8599	-5.53234	13.3469	14.067	11.7655	13.1906	8.6997	-2.13492	14.8052		-14.6547	1.72006	-2.0207	7.02407	6.88152	-9.1677	3.73348	4.82044	6.21892	0.105524
-40.04	13.3106	5.42259	5.68159	5.68159	19.353	22.8663	-5.52409	13.3552	14.0712	11.7701	13.2025	8.70579	-2.122	14.8117		-14.6404	1.71369	-2.0137	7.0295	6.88803	-9.16175	3.73956	4.82819	6.22265	0.111667
-40.03	13.3187	5.43359	5.692	5.692	19.3578	22.8726	-5.51541	13.3635	14.0752	11.7747	13.2144	8.71187	-2.10917	14.8187		-14.6253	1.70744	-2.00655	7.0349	6.89448	-9.15575	3.74559	4.8357	6.2263	0.117857
-40.03	13.3262	5.44465	5.70235	5.70235	19.3627	22.8787	-5.50628	13.3719	14.0793	11.7792	13.2261	8.71855	-2.09625	14.8256		-14.6101	1.70175	-1.99935	7.0399	6.90038	-9.14975	3.75148	4.84293	6.22984	0.124
-40.02	13.3337	5.45571	5.71329	5.71329	19.3677	22.8843	-5.4975	13.3805	14.0834	11.7837	13.2379	8.72519	-2.08342	14.8325		-14.5949	1.69619	-1.9915	7.04487	6.90614	-9.1438	3.75756	4.85011	6.23338	0.13019
-40.02	13.3411	5.46676	5.72453	5.72453	19.373	22.8898	-5.48837	13.3896	14.0874	11.7882	13.2496	8.73192	-2.06967	14.8393		-14.5797	1.69081	-1.9836	7.04987	6.91183	-9.13815	3.76356	4.85722	6.23703	0.136333
-40.01	13.3486	5.47882	5.73576	5.73576	19.3782	22.8953	-5.47919	13.3988	14.0915	11.7928	13.2624	8.7386	-2.0555	14.8456		-14.5657	1.68556	-1.9757	7.05483	6.91738	-9.13265	3.76937	4.8643	6.2407	0.142476
-40.01	13.3562	5.49082	5.74688	5.74688	19.3835	22.9008	-5.46981	13.4079	14.0959	11.7977	13.2753	8.74489	-2.04117	14.8517		-14.5517	1.68044	-1.96785	7.0598	6.92279	-9.1272	3.775	4.87137	6.2443	0.148762
-40	13.3637	5.50282	5.75771	5.75771	19.3888	22.9063	-5.46041	13.417	14.1003	11.8026	13.2881	8.75098	-2.02658	14.8578		-14.5377	1.67544	-1.96045	7.0647	6.9281	-9.1217	3.7803	4.87841	6.24781	0.155333
-40	13.3717	5.51476	5.76794	5.76794	19.3936	22.9118	-5.45109	13.4253	14.1047	11.8074	13.301	8.75702	-2.01225	14.8637		-14.5238	1.67031	-1.9531	7.06967	6.93348	-9.11625	3.78519	4.88581	6.25105	0.161857
-39.99	13.3799	5.52612	5.77812	5.77812	19.3984	22.9176	-5.44172	13.4337	14.1092	11.8123	13.3131	8.76306	-1.9985	14.8695		-14.5099	1.665	-1.94585	7.0748	6.9391	-9.11065	3.79004	4.89322	6.25416	0.168286
-39.99	13.3881	5.53712	5.78829	5.78829	19.4031	22.9236	-5.43219	13.442	14.1133	11.8167	13.325	8.76902	-1.9845	14.8753		-14.4962	1.65969	-1.93875	7.07987	6.94462	-9.10505	3.79481	4.90063	6.25711	0.174571
-39.98	13.3963	5.54812	5.79841	5.79841	19.4078	22.9297	-5.42313	13.4505	14.1176	11.8211	13.3369	8.77498	-1.97042	14.8812		-14.482	1.65444	-1.93175	7.08477	6.95007	-9.099	3.79963	4.908	6.26	0.180286
-39.98	13.4042	5.55906	5.80859	5.80859	19.4126	22.9358	-5.41466	13.4591	14.1219	11.8255	13.3488	8.78094	-1.95625	14.8874		-14.4671	1.64913	-1.92485	7.08953	6.95555	-9.09295	3.80448	4.91496	6.26286	0.185905
-39.97	13.4116	5.57006	5.81876	5.81876	19.4174	22.9416	-5.40684	13.468	14.1263	11.8299	13.3606	8.78749	-1.94208	14.8935		-14.4523	1.64425	-1.91805	7.09387	6.96055	-9.0869	3.80933	4.9217	6.2657	0.191429
-39.97	13.419	5.58106	5.82953	5.82953	19.4224	22.9472	-5.40012	13.4772	14.1308	11.8343	13.3724	8.79404	-1.928	14.8996		-14.4375	1.63944	-1.91095	7.0981	6.96562	-9.08085	3.81444	4.92844	6.26851	0.196762
-39.96	13.4263	5.59212	5.84053	5.84053	19.4276	22.9528	-5.39409	13.4871	14.1355	11.8387	13.3844	8.80068	-1.91325	14.9057		-14.4227	1.63463	-1.90395	7.10227	6.97076	-9.0751	3.81967	4.93515	6.27157	0.201952
-39.96	13.4337	5.60406	5.85159	5.85159	19.4328	22.9583	-5.38866	13.4972	14.1404	11.8433	13.3972	8.8074	-1.89833	14.9113		-14.4089	1.62981	-1.897	7.1064	6.97597	-9.0697	3.82481	4.94185	6.27459	0.206952
-39.95	13.441	5.616	5.86259	5.86259	19.438	22.9639	-5.38375	13.5074	14.1457	11.8481	13.4101	8.81383	-1.88367	14.9167		-14.3952	1.625	-1.89015	7.11053	6.98128	-9.06425	3.82981	4.94859	6.27759	0.211952
-39.94	13.4484	5.62788	5.87324	5.87324	19.4431	22.9695	-5.37922	13.5175	14.1512	11.8529	13.423	8.82013	-1.86942	14.9222		-14.3816	1.62019	-1.88385	7.1147	6.98669	-9.0588	3.83456	4.95537	6.28059	0.217048
-39.94	13.4561	5.63976	5.88329	5.88329	19.4478	22.975	-5.37497	13.5267	14.1567	11.8578	13.4359	8.82651	-1.85575	14.9276		-14.3679	1.61506	-1.8776	7.11903	6.99238	-9.05335	3.83893	4.9627	6.28341	0.221952
-39.94	13.4641	5.65094	5.89329	5.89329	19.4524	22.9808	-5.37072	13.5358	14.1624	11.8626	13.448	8.83298	-1.84325	14.933		-14.3542	1.60969	-1.87145	7.12367	6.99841	-9.04795	3.84307	4.97011	6.28616	0.226619
-39.93	13.472	5.66182	5.90329	5.90329	19.457	22.9867	-5.36622	13.5445	14.1677	11.8671	13.4599	8.83957	-1.831	14.9385		-14.3405	1.60419	-1.86525	7.12837	7.00452	-9.04245	3.84711	4.97756	6.28892	0.231048
-39.93	13.4799	5.67259	5.91324	5.91324	19.4615	22.9924	-5.36169	13.553	14.1729	11.8715	13.4716	8.84617	-1.81917	14.9441		-14.3265	1.59862	-1.85915	7.13313	7.01066	-9.03655	3.85104	4.985	6.29173	0.235
-39.92	13.4876	5.68335	5.92318	5.92318	19.466	22.998	-5.35697	13.5612	14.1783	11.8759	13.4834	8.85289	-1.8075	14.9501		-14.3117	1.59306	-1.8531	7.138	7.01676	-9.03065	3.85493	4.99211	6.29459	0.238714
-39.92	13.4948	5.69406	5.93312	5.93312	19.4705	23.0034	-5.35206	13.569	14.1836	11.8804	13.4953	8.86017	-1.79617	14.9562		-14.2969	1.58781	-1.84685	7.14253	7.02241	-9.0248	3.85878	4.99907	6.29749	0.242286
-39.91	13.502	5.70476	5.94359	5.94359	19.4752	23.0084	-5.34738	13.5769	14.1889	11.8849	13.5071	8.86749	-1.785	14.9623		-14.2822	1.58256	-1.8404	7.14717	7.028	-9.01895	3.86293	5.006	6.30043	0.245667
-39.9	13.5093	5.71547	5.95435	5.95435	19.4802	23.0134	-5.34253	13.585	14.1942	11.8894	13.519	8.87481	-1.77325	14.9684		-14.2675	1.57737	-1.834	7.15183	7.03348	-9.0134	3.8673	5.013	6.30368	0.248905
-39.9	13.5165	5.72706	5.96506	5.96506	19.4852	23.0184	-5.33747	13.5928	14.1996	11.8941	13.5319	8.88209	-1.76133	14.9741		-14.2538	1.57231	-1.8277	7.1566	7.03893	-9.00805	3.87178	5.02007	6.30695	0.252095
-39.9	13.5237	5.73859	5.97571	5.97571	19.4902	23.0235	-5.33228	13.6006	14.2053	11.8991	13.5447	8.88902	-1.74933	14.9797		-14.2404	1.56725	-1.82145	7.16143	7.04428	-9.00265	3.87633	5.02722	6.31024	0.255333
-39.89	13.5311	5.75012	5.986	5.986	19.4952	23.0286	-5.327	13.6083	14.211	11.904	13.5575	8.89574	-1.7375	14.9854		-14.2269	1.56219	-1.8157	7.16633	7.04952	-8.9973	3.88085	5.03444	6.31357	0.258714
-39.88	13.5388	5.76165	5.99576	5.99576	19.4998	23.034	-5.32172	13.6154	14.2166	11.9091	13.5702	8.90243	-1.72592	14.9911		-14.2135	1.55719	-1.81	7.1714	7.05479	-8.99195	3.88519	5.04233	6.3167	0.262143
-39.88	13.5468	5.77259	6.00541	6.00541	19.5043	23.0398	-5.31628	13.6225	14.2221	11.9141	13.5822	8.90911	-1.71483	14.9967		-14.2001	1.55188	-1.8043	7.1768	7.06028	-8.98665	3.88952	5.05033	6.31978	0.265571
-39.88	13.5547	5.78324	6.015	6.015	19.5088	23.0458	-5.31063	13.6297	14.2271	11.9187	13.5938	8.91579	-1.70383	15.0024		-14.1868	1.54675	-1.7986	7.1822	7.06562	-8.98125	3.89381	5.05841	6.32286	0.269143
-39.87	13.5626	5.79382	6.02453	6.02453	19.5133	23.0521	-5.30506	13.637	14.2321	11.9234	13.6053	8.92255	-1.69267	15.0083		-14.1731	1.54156	-1.79275	7.18763	7.07086	-8.97545	3.89804	5.06648	6.32597	0.272524
-39.87	13.5703	5.80447	6.03406	6.03406	19.5178	23.0585	-5.29966	13.6445	14.2369	11.9281	13.6167	8.92936	-1.6815	15.0146		-14.1586	1.5365	-1.7868	7.19307	7.07597	-8.96955	3.90219	5.07418	6.32911	0.276
-39.86	13.5775	5.81506	6.04359	6.04359	19.5223	23.0648	-5.29444	13.652	14.2417	11.9329	13.6281	8.93677	-1.67033	15.0209		-14.1442	1.53175	-1.7805	7.19807	7.08059	-8.96355	3.90622	5.0817	6.33227	0.279667
-39.85	13.5846	5.82571	6.05371	6.05371	19.527	23.0707	-5.28975	13.66	14.2464	11.9377	13.6394	8.94417	-1.659	15.0273		-14.1299	1.527	-1.77375	7.20303	7.08514	-8.95735	3.91044	5.08919	6.33546	0.283429
-39.85	13.5917	5.83629	6.064	6.064	19.532	23.0768	-5.28531	13.6685	14.251	11.9425	13.6509	8.95153	-1.64708	15.0338		-14.1157	1.52219	-1.7668	7.20797	7.08972	-8.9513	3.91474	5.09674	6.33897	0.287381
-39.84	13.5987	5.84782	6.07435	6.07435	19.537	23.0829	-5.28109	13.6771	14.2556	11.9476	13.6632	8.95894	-1.63475	15.0398		-14.1026	1.51719	-1.7597	7.21287	7.09424	-8.9452	3.91904	5.10426	6.34249	0.291524
-39.84	13.6057	5.85929	6.08471	6.08471	19.5419	23.089	-5.27719	13.6858	14.2605	11.9531	13.6756	8.96587	-1.6225	15.0459		-14.0896	1.51212	-1.75245	7.21773	7.09876	-8.93885	3.92333	5.11185	6.34603	0.295857
-39.83	13.6128	5.87071	6.09476	6.09476	19.5468	23.0951	-5.2735	13.6946	14.2653	11.9587	13.6879	8.97255	-1.61025	15.0522		-14.0768	1.50688	-1.7457	7.22253	7.10328	-8.93235	3.92756	5.11948	6.34959	0.300524
-39.83	13.6201	5.88206	6.10424	6.10424	19.5514	23.1012	-5.27	13.7027	14.27	11.9643	13.7002	8.97915	-1.59842	15.0585		-14.0641	1.50144	-1.73885	7.2275	7.10797	-8.92565	3.93159	5.12778	6.35295	0.305333
-39.83	13.6277	5.89276	6.11359	6.11359	19.5558	23.1076	-5.26656	13.711	14.2747	11.97	13.7117	8.98566	-1.58717	15.065		-14.0515	1.49563	-1.732	7.23267	7.11297	-8.91895	3.93574	5.13611	6.35622	0.31019
-39.82	13.6352	5.90312	6.12288	6.12288	19.5603	23.1142	-5.263	13.7192	14.2789	11.9753	13.7229	8.99213	-1.576	15.0716		-14.0391	1.48975	-1.72515	7.2378	7.1181	-8.9122	3.93996	5.14444	6.35946	0.315143
-39.81	13.6427	5.91341	6.13206	6.13206	19.5647	23.1207	-5.25947	13.7275	14.283	11.9806	13.7339	8.99847	-1.56483	15.0785		-14.0264	1.48388	-1.71835	7.243	7.12321	-8.9051	3.94426	5.15278	6.36273	0.319762
-39.81	13.65	5.92365	6.14112	6.14112	19.5692	23.1271	-5.25581	13.7359	14.287	11.986	13.7449	9.00481	-1.55367	15.0859		-14.0131	1.47806	-1.71165	7.24817	7.12845	-8.8982	3.94856	5.16074	6.36603	0.324429
-39.8	13.6568	5.93388	6.15	6.15	19.5736	23.1333	-5.252	13.7442	14.291	11.9912	13.7557	9.01162	-1.5425	15.0933		-13.9998	1.47262	-1.70485	7.25297	7.13341	-8.8916	3.95289	5.16844	6.3693	0.329095
-39.8	13.6637	5.94412	6.15929	6.15929	19.5782	23.1391	-5.24828	13.7529	14.2949	11.9965	13.7666	9.0183	-1.53125	15.1007		-13.9868	1.46738	-1.6978	7.25783	7.13848	-8.8854	3.95737	5.17615	6.37259	0.333857
-39.79	13.6705	5.95435	6.16865	6.16865	19.583	23.1449	-5.24428	13.762	14.2987	12.0018	13.7775	9.02494	-1.51942	15.1081		-13.9737	1.46213	-1.6909	7.26273	7.14366	-8.8798	3.96193	5.18389	6.37619	0.338619
-39.79	13.6773	5.96547	6.17788	6.17788	19.5878	23.1507	-5.23988	13.771	14.3025	12.0073	13.7894	9.03149	-1.50717	15.1149		-13.9616	1.457	-1.68415	7.26777	7.14893	-8.87465	3.96637	5.19163	6.37981	0.343429
-39.78	13.6841	5.97659	6.187	6.187	19.5927	23.1566	-5.23506	13.78	14.3066	12.0131	13.8014	9.03762	-1.49492	15.1216		-13.9496	1.45194	-1.6776	7.2729	7.15431	-8.8698	3.9707	5.19941	6.38346	0.348381
-39.78	13.6911	5.98776	6.19576	6.19576	19.5976	23.1626	-5.22988	13.789	14.3107	12.0188	13.8134	9.04357	-1.48258	15.1283		-13.9377	1.44694	-1.6716	7.27813	7.15972	-8.86515	3.97478	5.20719	6.38716	0.353619
-39.77	13.6983	5.99882	6.20406	6.20406	19.602	23.1686	-5.22431	13.7971	14.3148	12.0246	13.8254	9.04949	-1.47067	15.135		-13.9258	1.44188	-1.66575	7.28363	7.16531	-8.8607	3.97859	5.21559	6.3907	0.358857
-39.77	13.7058	6.00935	6.21241	6.21241	19.6064	23.1751	-5.21828	13.8051	14.3188	12.0303	13.8369	9.0554	-1.45925	15.1417		-13.9139	1.43656	-1.66	7.28953	7.17114	-8.85625	3.98233	5.224	6.39419	0.364048
-39.76	13.7133	6.01953	6.22088	6.22088	19.6107	23.1818	-5.21175	13.8131	14.3225	12.0355	13.8479	9.0614	-1.44783	15.1483		-13.9022	1.43119	-1.65435	7.29553	7.17697	-8.85185	3.98611	5.23241	6.39778	0.369143
-39.76	13.7208	6.02971	6.22941	6.22941	19.615	23.1885	-5.20494	13.821	14.3262	12.0407	13.859	9.06749	-1.43642	15.1549		-13.8901	1.42587	-1.6487	7.30163	7.18269	-8.8471	3.98993	5.24074	6.40143	0.373857
-39.75	13.728	6.03976	6.23818	6.23818	19.6194	23.1953	-5.19794	13.8289	14.33	12.0458	13.8701	9.07366	-1.42492	15.1619		-13.8774	1.42056	-1.643	7.3078	7.18831	-8.84225	3.99389	5.24863	6.40522	0.378476
-39.75	13.7348	6.04982	6.24706	6.24706	19.6238	23.2019	-5.19081	13.8366	14.3337	12.0509	13.8812	9.08047	-1.41325	15.1687		-13.8648	1.41562	-1.6372	7.31353	7.19341	-8.83745	3.99796	5.25626	6.40905	0.383
-39.74	13.7417	6.05988	6.25688	6.25688	19.6282	23.2082	-5.18409	13.8445	14.3374	12.056	13.8924	9.08728	-1.4015	15.1754		-13.8522	1.41069	-1.63105	7.3193	7.19838	-8.83265	4.00237	5.26385	6.413	0.387524
-39.74	13.7485	6.06994	6.26706	6.26706	19.6329	23.2144	-5.17722	13.8528	14.3412	12.0611	13.9036	9.09421	-1.38875	15.1817		-13.8396	1.40575	-1.62485	7.3251	7.20324	-8.828	4.00704	5.27137	6.4173	0.392
-39.73	13.7553	6.08076	6.27735	6.27735	19.6377	23.2205	-5.17012	13.861	14.3451	12.0663	13.9157	9.10115	-1.3755	15.1875		-13.8281	1.40081	-1.6187	7.33093	7.20793	-8.8235	4.01178	5.27889	6.42168	0.396333
-39.73	13.7621	6.09159	6.28771	6.28771	19.6424	23.2266	-5.16272	13.869	14.3492	12.0717	13.9279	9.1077	-1.362	15.193		-13.8167	1.39594	-1.6126	7.33673	7.21252	-8.81895	4.01659	5.28637	6.42608	0.400762
-39.72	13.7689	6.10241	6.29759	6.29759	19.6472	23.2327	-5.15491	13.877	14.3534	12.0771	13.94	9.11404	-1.34808	15.1985		-13.8053	1.39106	-1.60695	7.34257	7.21703	-8.81435	4.02122	5.29385	6.43049	0.405381
-39.72	13.776	6.11324	6.30724	6.30724	19.6515	23.2386	-5.14653	13.8842	14.3576	12.0824	13.9521	9.12038	-1.33433	15.2039		-13.7941	1.38612	-1.60135	7.3485	7.22152	-8.8097	4.02563	5.30193	6.43465	0.409905
-39.71	13.7834	6.12347	6.31682	6.31682	19.6558	23.2447	-5.13737	13.8914	14.3618	12.0877	13.9636	9.12668	-1.321	15.2092		-13.7828	1.381	-1.5958	7.35473	7.22621	-8.805	4.02993	5.30996	6.4387	0.414381
-39.71	13.7908	6.13341	6.32618	6.32618	19.6601	23.2509	-5.12719	13.8984	14.3656	12.0925	13.9746	9.13298	-1.3075	15.2145		-13.7717	1.37594	-1.59035	7.36093	7.23083	-8.80025	4.03415	5.31793	6.44276	0.418619
-39.7	13.7981	6.14324	6.33553	6.33553	19.6643	23.257	-5.11634	13.9054	14.3694	12.0973	13.9855	9.13923	-1.29383	15.2199		-13.7603	1.37094	-1.58485	7.367	7.23538	-8.7951	4.03826	5.32585	6.44678	0.422571
-39.7	13.8053	6.15312	6.34482	6.34482	19.6686	23.2628	-5.105	13.9124	14.3732	12.1021	13.9964	9.14553	-1.28008	15.2256		-13.7485	1.36613	-1.5793	7.373	7.2399	-8.78985	4.04233	5.3333	6.45081	0.426524
-39.69	13.812	6.16288	6.35412	6.35412	19.6728	23.2683	-5.09331	13.9193	14.3769	12.1068	14.0071	9.15238	-1.26625	15.2312		-13.7366	1.36175	-1.57345	7.37847	7.24403	-8.78465	4.04641	5.34041	6.45484	0.430476
-39.69	13.8187	6.17265	6.36418	6.36418	19.6772	23.2733	-5.08228	13.9264	14.3807	12.1115	14.0179	9.15928	-1.25233	15.2369		-13.7245	1.35744	-1.56695	7.38377	7.24814	-8.77935	4.0507	5.34748	6.45884	0.434429
-39.68	13.8255	6.18241	6.37418	6.37418	19.6818	23.2783	-5.07119	13.9337	14.3843	12.1161	14.0287	9.16617	-1.23775	15.2424		-13.7126	1.35325	-1.56	7.38893	7.25228	-8.77435	4.05522	5.35444	6.46316	0.438429
-39.68	13.8321	6.19288	6.38418	6.38418	19.6864	23.2831	-5.06025	13.9409	14.3881	12.1208	14.0404	9.17306	-1.22292	15.2474		-13.7016	1.34913	-1.5525	7.39397	7.25645	-8.7694	4.05981	5.36141	6.46749	0.442429
-39.67	13.8388	6.20341	6.39412	6.39412	19.691	23.2878	-5.04966	13.948	14.3921	12.1257	14.0521	9.17962	-1.20817	15.2524		-13.6907	1.34506	-1.54435	7.39883	7.26069	-8.7644	4.06444	5.36826	6.47178	0.446762
-39.67	13.8456	6.21388	6.40353	6.40353	19.6956	23.2924	-5.0395	13.9548	14.3961	12.1305	14.0637	9.186	-1.19358	15.2574		-13.6798	1.341	-1.53635	7.40357	7.265	-8.75935	4.06904	5.37511	6.47608	0.45119
-39.66	13.8527	6.22435	6.41265	6.41265	19.6997	23.297	-5.02991	13.961	14.4001	12.1353	14.0753	9.19238	-1.17967	15.2623		-13.6688	1.33688	-1.5277	7.4083	7.26948	-8.75425	4.07341	5.38248	6.48011	0.455714
-39.66	13.8599	6.23429	6.42171	6.42171	19.7038	23.3018	-5.02056	13.9672	14.404	12.1401	14.0862	9.19877	-1.16667	15.2673		-13.6579	1.3325	-1.51855	7.4132	7.27424	-8.7491	4.07778	5.38978	6.484	0.460286
-39.65	13.8672	6.24394	6.43082	6.43082	19.708	23.3068	-5.01125	13.9733	14.4076	12.1443	14.0967	9.20515	-1.154	15.2723		-13.6472	1.32812	-1.5089	7.41793	7.27907	-8.74385	4.08211	5.39707	6.48786	0.464762
-39.65	13.8745	6.25353	6.43988	6.43988	19.7121	23.3119	-5.00256	13.9795	14.4111	12.1486	14.1072	9.21149	-1.14158	15.2774		-13.6362	1.32375	-1.499	7.42253	7.28393	-8.7382	4.08633	5.40426	6.4917	0.469095
-39.64	13.8816	6.26312	6.44888	6.44888	19.7162	23.317	-4.99438	13.9856	14.4146	12.1527	14.1176	9.21783	-1.12942	15.2829		-13.6246	1.31931	-1.489	7.42703	7.28879	-8.73245	4.09052	5.411	6.49549	0.473476
-39.64	13.8883	6.27265	6.45794	6.45794	19.7204	23.3221	-4.98662	13.9918	14.418	12.1569	14.1281	9.22464	-1.11742	15.2884		-13.6131	1.31519	-1.4788	7.4311	7.29324	-8.7267	4.09459	5.41752	6.49924	0.477905
-39.63	13.895	6.28224	6.46776	6.46776	19.7248	23.3269	-4.97972	13.9984	14.4214	12.1609	14.1386	9.23145	-1.10567	15.2939		-13.6015	1.31106	-1.4684	7.43507	7.29769	-8.72095	4.09881	5.424	6.50297	0.482381
-39.63	13.9016	6.29182	6.47753	6.47753	19.7294	23.332	-4.97313	14.0051	14.4248	12.165	14.1492	9.23817	-1.0935	15.2995		-13.59	1.30694	-1.4584	7.43897	7.30203	-8.71545	4.10311	5.43041	6.50697	0.486952
-39.62	13.9083	6.30212	6.48718	6.48718	19.7341	23.3372	-4.96688	14.012	14.4283	12.1691	14.1607	9.24481	-1.081	15.3046		-13.5794	1.30281	-1.449	7.44283	7.30631	-8.71015	4.10752	5.43681	6.51095	0.491571
-39.62	13.9151	6.31247	6.49682	6.49682	19.7387	23.3425	-4.96094	14.0188	14.432	12.1735	14.1723	9.25102	-1.06875	15.3097		-13.5688	1.29862	-1.44025	7.44667	7.31052	-8.7048	4.11189	5.44319	6.51486	0.496524
-39.61	13.9218	6.32282	6.50594	6.50594	19.7433	23.3479	-4.95534	14.0255	14.4358	12.1778	14.1839	9.25702	-1.05658	15.3148		-13.5583	1.29444	-1.43265	7.45047	7.31466	-8.6995	4.11619	5.44956	6.5187	0.501619
-39.61	13.9289	6.33312	6.51471	6.51471	19.7475	23.3534	-4.95016	14.0318	14.4395	12.1822	14.1954	9.26294	-1.04475	15.3199		-13.5479	1.29006	-1.4256	7.4544	7.31886	-8.69415	4.12026	5.45641	6.5223	0.506762
-39.6	13.9361	6.34288	6.52347	6.52347	19.7516	23.3593	-4.94525	14.0383	14.4433	12.1865	14.2063	9.26881	-1.03375	15.3251		-13.5375	1.28544	-1.41905	7.45853	7.32331	-8.68885	4.12444	5.46322	6.52578	0.511952
-39.6	13.9433	6.35235	6.53218	6.53218	19.7558	23.3652	-4.94047	14.0448	14.4468	12.1905	14.2169	9.27468	-1.02275	15.3303		-13.5272	1.28081	-1.41295	7.46267	7.32772	-8.6835	4.12863	5.47	6.52916	0.517048
-39.59	13.9506	6.36182	6.54082	6.54082	19.7599	23.371	-4.93619	14.0515	14.4502	12.1944	14.2274	9.28055	-1.01183	15.3357		-13.5167	1.27612	-1.40715	7.4668	7.33217	-8.67775	4.13274	5.4767	6.53251	0.521857
-39.59	13.9576	6.37135	6.54947	6.54947	19.7641	23.3768	-4.93241	14.0582	14.4537	12.1983	14.2379	9.28647	-1.00108	15.3414		-13.5057	1.2715	-1.4016	7.4709	7.33669	-8.672	4.13685	5.48296	6.53581	0.526667
-39.58	13.9643	6.38082	6.55812	6.55812	19.7682	23.3824	-4.92909	14.0651	14.4571	12.2021	14.2484	9.29285	-0.99025	15.3472		-13.4947	1.26719	-1.3961	7.47467	7.34086	-8.66625	4.14093	5.489	6.53911	0.531476
-39.58	13.9709	6.39035	6.56741	6.56741	19.7725	23.3877	-4.92634	14.0725	14.4604	12.206	14.2589	9.29923	-0.97958	15.353		-13.4837	1.26288	-1.3904	7.47837	7.34517	-8.66045	4.14511	5.495	6.54235	0.536286
-39.57	13.9777	6.39982	6.57676	6.57676	19.777	23.3929	-4.92391	14.0801	14.4638	12.2098	14.2694	9.30562	-0.96825	15.3589		-13.4728	1.25863	-1.3848	7.48203	7.34962	-8.65495	4.1493	5.50089	6.54581	0.541095
-39.57	13.9847	6.41006	6.58606	6.58606	19.7816	23.398	-4.92169	14.0879	14.4672	12.2137	14.2808	9.312	-0.95675	15.3642		-13.4627	1.25437	-1.37925	7.4857	7.35421	-8.6495	4.15337	5.50678	6.54927	0.545905
-39.56	13.9921	6.42029	6.59535	6.59535	19.786	23.4031	-4.91956	14.0957	14.4708	12.2178	14.2921	9.31796	-0.94525	15.3696		-13.4527	1.25019	-1.37375	7.4893	7.35893	-8.6441	4.1573	5.51263	6.55268	0.550952
-39.56	13.9999	6.43047	6.60412	6.60412	19.7905	23.4082	-4.91734	14.1033	14.4743	12.2219	14.3035	9.32379	-0.93375	15.375		-13.4427	1.246	-1.36865	7.49283	7.36383	-8.6386	4.16096	5.51848	6.55603	0.556048
-39.55	14.0087	6.44059	6.61259	6.61259	19.7945	23.4132	-4.91487	14.1106	14.4777	12.2259	14.3148	9.32953	-0.92267	15.3804		-13.4328	1.24175	-1.3635	7.4964	7.36897	-8.6331	4.16441	5.52478	6.55919	0.561048
-39.55	14.0182	6.45012	6.621	6.621	19.7985	23.4185	-4.912	14.118	14.4811	12.2299	14.3254	9.33528	-0.91217	15.386		-13.4229	1.23731	-1.3583	7.5001	7.37448	-8.6275	4.16778	5.53107	6.56222	0.566
-39.54	14.0283	6.45935	6.62941	6.62941	19.8026	23.4241	-4.90859	14.1254	14.484	12.2337	14.336	9.34098	-0.90183	15.3916		-13.4131	1.23294	-1.35305	7.50377	7.38007	-8.6219	4.17111	5.53733	6.56522	0.570714
-39.54	14.0388	6.46847	6.63776	6.63776	19.8066	23.4297	-4.90466	14.133	14.4869	12.2374	14.3465	9.34668	-0.89142	15.3974		-13.403	1.22869	-1.3477	7.50737	7.38569	-8.6158	4.17448	5.54359	6.56819	0.575143
-39.53	14.0494	6.47759	6.64612	6.64612	19.8106	23.4354	-4.90025	14.1405	14.4898	12.2411	14.3569	9.35243	-0.88108	15.4036		-13.3924	1.2245	-1.34225	7.51083	7.39131	-8.6097	4.17789	5.54944	6.57114	0.579429
-39.53	14.0595	6.48671	6.65441	6.65441	19.8147	23.441	-4.89541	14.1482	14.4926	12.2447	14.3673	9.35864	-0.87067	15.4099		-13.3819	1.22062	-1.3366	7.51403	7.39648	-8.60365	4.18137	5.55519	6.57405	0.583714
-39.52	14.0697	6.49576	6.66335	6.66335	19.8188	23.4464	-4.89059	14.1563	14.4953	12.2484	14.3776	9.36494	-0.86033	15.4161		-13.3715	1.21688	-1.33055	7.5172	7.40159	-8.5976	4.18507	5.56085	6.57695	0.587952
-39.52	14.0797	6.50482	6.67229	6.67229	19.8232	23.4519	-4.8855	14.1647	14.4981	12.252	14.388	9.37123	-0.8495	15.4223		-13.3612	1.21319	-1.32455	7.52043	7.40659	-8.59185	4.18889	5.56656	6.58008	0.592238
-39.51	14.0894	6.51471	6.68118	6.68118	19.8276	23.4576	-4.88025	14.173	14.5009	12.2557	14.3989	9.37779	-0.83808	15.428		-13.3518	1.2095	-1.31855	7.5237	7.41148	-8.5863	4.19274	5.57222	6.58316	0.596476
-39.51	14.0987	6.52465	6.69	6.69	19.8318	23.4634	-4.87497	14.1812	14.504	12.2597	14.4098	9.38383	-0.82667	15.4338		-13.3424	1.20575	-1.31255	7.52703	7.41631	-8.5808	4.19652	5.57789	6.58622	0.601
-39.5	14.1075	6.53453	6.69835	6.69835	19.8361	23.4693	-4.86972	14.1891	14.5071	12.2636	14.4207	9.38996	-0.81533	15.4396		-13.333	1.202	-1.3071	7.5305	7.42103	-8.5753	4.20015	5.58356	6.58927	0.605667
-39.5	14.1162	6.54447	6.70641	6.70641	19.84	23.4753	-4.86459	14.1965	14.5102	12.2675	14.4315	9.39613	-0.80433	15.4454		-13.3237	1.19813	-1.3018	7.5342	7.42583	-8.5698	4.20359	5.5897	6.59211	0.610381
-39.49	14.1247	6.55388	6.71453	6.71453	19.8438	23.4818	-4.85941	14.2039	14.5133	12.2713	14.4414	9.40238	-0.794	15.4514		-13.3142	1.19406	-1.2966	7.5382	7.43083	-8.56435	4.207	5.59578	6.59487	0.615095
-39.49	14.1327	6.563	6.72259	6.72259	19.8476	23.4885	-4.85406	14.211	14.5162	12.2749	14.4513	9.40868	-0.78367	15.4574		-13.3046	1.18994	-1.29155	7.5424	7.43583	-8.55885	4.21044	5.60185	6.59759	0.619714
-39.48	14.1403	6.57212	6.73065	6.73065	19.8515	23.4952	-4.84878	14.2181	14.5192	12.2783	14.4611	9.41485	-0.77367	15.4636		-13.2946	1.18581	-1.28665	7.5468	7.44083	-8.55295	4.21393	5.60789	6.6003	0.624143
-39.48	14.1475	6.58118	6.73871	6.73871	19.8553	23.5019	-4.8435	14.2251	14.5221	12.2818	14.4709	9.42115	-0.76383	15.4702		-13.2841	1.18169	-1.28175	7.55133	7.44586	-8.547	4.21756	5.61352	6.60303	0.628571
-39.47	14.1541	6.59024	6.74682	6.74682	19.8591	23.5085	-4.83816	14.2321	14.5252	12.2852	14.4806	9.42783	-0.75392	15.4768		-13.2734	1.17794	-1.2768	7.55563	7.45052	-8.541	4.22133	5.619	6.60576	0.633
-39.47	14.1606	6.59924	6.75565	6.75565	19.863	23.5146	-4.83312	14.2394	14.5282	12.2886	14.4904	9.43443	-0.744	15.4834		-13.2625	1.17419	-1.2716	7.56007	7.45531	-8.53505	4.22544	5.62441	6.60851	0.637429
-39.46	14.1668	6.60818	6.76447	6.76447	19.8672	23.5206	-4.82791	14.2469	14.5313	12.292	14.5006	9.44098	-0.73358	15.4899		-13.2517	1.1705	-1.26635	7.56463	7.46024	-8.52935	4.22981	5.62981	6.61151	0.641857
-39.46	14.173	6.61806	6.77329	6.77329	19.8714	23.5265	-4.82244	14.2544	14.5346	12.2955	14.5112	9.44736	-0.72292	15.4958		-13.2416	1.16694	-1.26105	7.5693	7.46541	-8.5238	4.23433	5.63518	6.61459	0.646333
-39.45	14.1791	6.62794	6.78212	6.78212	19.8755	23.5323	-4.81678	14.2619	14.5382	12.2992	14.5219	9.45319	-0.71225	15.5017		-13.2316	1.1635	-1.25565	7.57407	7.47076	-8.51825	4.23889	5.64056	6.6177	0.651
-39.45	14.1849	6.63771	6.79053	6.79053	19.8797	23.5379	-4.81087	14.2691	14.5417	12.3029	14.5326	9.45894	-0.70167	15.5074		-13.2216	1.16012	-1.2506	7.5789	7.47638	-8.5127	4.24337	5.64593	6.62089	0.655762
-39.44	14.1911	6.64747	6.79865	6.79865	19.8835	23.5434	-4.80488	14.2761	14.5453	12.3066	14.5433	9.46455	-0.69133	15.5132		-13.2115	1.15675	-1.24545	7.58393	7.48231	-8.50715	4.24759	5.6517	6.62395	0.660524
-39.44	14.1974	6.65641	6.80682	6.80682	19.8874	23.5491	-4.79869	14.283	14.5489	12.3103	14.5531	9.47008	-0.68167	15.5189		-13.2015	1.15319	-1.24015	7.5893	7.48876	-8.50155	4.2517	5.65748	6.62697	0.665238
-39.43	14.2037	6.66535	6.81494	6.81494	19.8912	23.5548	-4.79225	14.29	14.5523	12.3137	14.5629	9.47557	-0.672	15.5246		-13.1915	1.14969	-1.23475	7.5947	7.49538	-8.49595	4.2557	5.66326	6.63008	0.669762
-39.43	14.2099	6.67406	6.82306	6.82306	19.8952	23.5604	-4.78597	14.297	14.5556	12.3171	14.5726	9.48098	-0.66225	15.5305		-13.1812	1.14619	-1.2293	7.60007	7.5021	-8.4899	4.25956	5.66896	6.63327	0.674
-39.42	14.2161	6.68271	6.83118	6.83118	19.8991	23.5659	-4.77991	14.304	14.5589	12.3205	14.5825	9.48651	-0.6525	15.5366		-13.1704	1.14269	-1.2238	7.60543	7.50886	-8.4839	4.26337	5.67433	6.63651	0.67819
-39.42	14.2219	6.69135	6.83924	6.83924	19.9031	23.5712	-4.77419	14.311	14.5621	12.3238	14.5924	9.49234	-0.6425	15.5427		-13.1595	1.13944	-1.21815	7.61033	7.5151	-8.4778	4.26715	5.67952	6.63981	0.682429
-39.41	14.2277	6.7	6.84794	6.84794	19.9072	23.5761	-4.769	14.3185	14.5655	12.3271	14.6023	9.49817	-0.63233	15.5488		-13.1486	1.13612	-1.21225	7.61517	7.52124	-8.47175	4.27119	5.68467	6.64322	0.686619
-39.41	14.2334	6.70888	6.85665	6.85665	19.9116	23.5809	-4.76416	14.3262	14.5689	12.3305	14.6126	9.50396	-0.62142	15.5548		-13.1378	1.13275	-1.2064	7.61993	7.52731	-8.466	4.27541	5.68978	6.64692	0.69081
-39.4	14.2392	6.71824	6.86529	6.86529	19.916	23.5858	-4.75956	14.3338	14.5724	12.3339	14.6236	9.50974	-0.60992	15.5603		-13.1278	1.12931	-1.2007	7.6246	7.53328	-8.46035	4.27974	5.69489	6.6507	0.695095
-39.4	14.2449	6.72759	6.87388	6.87388	19.9203	23.5906	-4.75519	14.3414	14.576	12.3375	14.6346	9.51502	-0.59825	15.5656		-13.1178	1.12581	-1.1951	7.62917	7.53907	-8.45475	4.28426	5.69993	6.65454	0.699619
-39.39	14.2508	6.73694	6.882	6.882	19.9246	23.5955	-4.75094	14.3488	14.5797	12.3411	14.6456	9.5203	-0.58633	15.571		-13.108	1.12225	-1.19	7.63367	7.54472	-8.44905	4.28878	5.70515	6.65841	0.704381
-39.39	14.2569	6.74624	6.88982	6.88982	19.9286	23.6003	-4.74669	14.3558	14.5834	12.3448	14.6567	9.52557	-0.57458	15.5762		-13.0982	1.11856	-1.185	7.63823	7.55038	-8.44335	4.29322	5.71078	6.66222	0.70919
-39.38	14.2633	6.75476	6.89765	6.89765	19.9325	23.6055	-4.74219	14.3627	14.587	12.3484	14.6669	9.53081	-0.56325	15.5814		-13.0885	1.11456	-1.18015	7.643	7.55624	-8.4376	4.29781	5.71641	6.66595	0.714095
-39.38	14.2696	6.76329	6.90547	6.90547	19.9363	23.6108	-4.73741	14.3696	14.5903	12.3518	14.6771	9.536	-0.55183	15.5866		-13.0789	1.11056	-1.1753	7.6477	7.5619	-8.4318	4.30244	5.722	6.6697	0.718905
-39.37	14.2759	6.77182	6.91335	6.91335	19.9402	23.6162	-4.73234	14.3765	14.5935	12.3551	14.6873	9.54115	-0.54033	15.5918		-13.0691	1.1065	-1.17045	7.6523	7.56741	-8.42555	4.30711	5.72759	6.67349	0.723571
-39.37	14.2822	6.78035	6.92124	6.92124	19.944	23.6216	-4.72697	14.3833	14.5966	12.3585	14.6974	9.54643	-0.52875	15.5973		-13.0588	1.10244	-1.16545	7.65687	7.57269	-8.41925	4.3117	5.73278	6.6773	0.728333
-39.36	14.288	6.78888	6.92912	6.92912	19.9478	23.6268	-4.72137	14.3901	14.5998	12.3618	14.7076	9.552	-0.51708	15.6027		-13.0486	1.09869	-1.1602	7.661	7.57748	-8.41295	4.31619	5.73774	6.68114	0.733143
-39.36	14.2939	6.79747	6.93771	6.93771	19.9517	23.6318	-4.71581	14.3972	14.603	12.3651	14.7178	9.55753	-0.50525	15.6081		-13.0385	1.09487	-1.15465	7.6651	7.58203	-8.4066	4.3207	5.7427	6.68497	0.738095
-39.35	14.2997	6.80629	6.94629	6.94629	19.9558	23.6367	-4.70988	14.4045	14.6061	12.3685	14.7283	9.56302	-0.49275	15.6134		-13.0285	1.091	-1.14895	7.6692	7.58641	-8.4006	4.32507	5.74767	6.68905	0.743095
-39.35	14.3055	6.81565	6.95488	6.95488	19.9599	23.6415	-4.70369	14.4117	14.6094	12.3719	14.7393	9.56851	-0.47992	15.6183		-13.0193	1.08713	-1.1432	7.67323	7.59059	-8.3946	4.32911	5.75256	6.69314	0.748238
-39.34	14.3114	6.825	6.96341	6.96341	19.964	23.6463	-4.69725	14.4188	14.6128	12.3755	14.7503	9.57353	-0.467	15.6231		-13.0102	1.08312	-1.1373	7.67723	7.59462	-8.38865	4.33278	5.75744	6.69722	0.753762
-39.34	14.3173	6.83435	6.97147	6.97147	19.9681	23.651	-4.69066	14.4256	14.6163	12.3792	14.7613	9.57864	-0.454	15.628		-13.0012	1.07913	-1.1318	7.68127	7.59848	-8.3827	4.33607	5.76248	6.7013	0.759524
-39.33	14.3235	6.84359	6.97924	6.97924	19.9718	23.6556	-4.68406	14.432	14.6197	12.3829	14.7721	9.58379	-0.44142	15.633		-12.9922	1.075	-1.12635	7.6854	7.60228	-8.3767	4.33896	5.76774	6.70513	0.765333
-39.33	14.3298	6.85212	6.987	6.987	19.9756	23.6604	-4.67716	14.4383	14.6231	12.3865	14.7821	9.58902	-0.42942	15.638		-12.9834	1.07069	-1.12085	7.68973	7.60624	-8.3707	4.34163	5.77304	6.70884	0.771238
-39.32	14.3361	6.86059	6.99471	6.99471	19.9794	23.6652	-4.67025	14.4444	14.6262	12.3899	14.792	9.59438	-0.41742	15.643		-12.9745	1.06638	-1.1153	7.69407	7.6101	-8.3647	4.34422	5.77826	6.71251	0.777
-39.32	14.3424	6.869	7.00241	7.00241	19.9832	23.6699	-4.66359	14.4505	14.6293	12.3932	14.8019	9.59983	-0.40542	15.6483		-12.9655	1.06212	-1.1097	7.69833	7.61386	-8.35835	4.34678	5.78348	6.71616	0.782476
-39.31	14.3485	6.87729	7.01006	7.01006	19.9871	23.6746	-4.65722	14.4565	14.6324	12.3966	14.8118	9.60553	-0.39342	15.6539		-12.9561	1.05794	-1.10405	7.7026	7.61759	-8.352	4.34937	5.78833	6.71976	0.788
-39.31	14.3542	6.88565	7.01771	7.01771	19.991	23.679	-4.65131	14.4623	14.6355	12.3999	14.8216	9.61162	-0.38142	15.6595		-12.9467	1.05413	-1.0983	7.70647	7.621	-8.3456	4.35204	5.79315	6.72332	0.793524
-39.3	14.3598	6.89394	7.026	7.026	19.9951	23.6831	-4.646	14.4684	14.6386	12.4032	14.8316	9.61783	-0.36933	15.6652		-12.9373	1.05037	-1.0923	7.71027	7.62445	-8.33925	4.355	5.79796	6.72684	0.799048
-39.3	14.3654	6.90241	7.03435	7.03435	19.9995	23.6872	-4.64094	14.4746	14.6418	12.4065	14.8419	9.62404	-0.35658	15.6709		-12.9279	1.04669	-1.08625	7.714	7.628	-8.3333	4.35822	5.80274	6.73062	0.804619
-39.29	14.371	6.91141	7.04265	7.04265	20.0038	23.6911	-4.63613	14.4807	14.6451	12.4099	14.8526	9.6303	-0.34358	15.676		-12.9193	1.04306	-1.08035	7.7177	7.63169	-8.32745	4.36167	5.80756	6.73438	0.810143
-39.29	14.3764	6.92035	7.051	7.051	20.008	23.6951	-4.63134	14.4867	14.6487	12.4136	14.8634	9.63604	-0.3305	15.6813		-12.9107	1.03944	-1.0745	7.7213	7.63555	-8.32155	4.3653	5.81233	6.73805	0.815952
-39.28	14.382	6.92935	7.05888	7.05888	20.0123	23.699	-4.62656	14.4925	14.6523	12.4173	14.8742	9.64183	-0.31758	15.6865		-12.9021	1.03588	-1.0692	7.7249	7.63966	-8.3156	4.36904	5.81726	6.74173	0.821952
-39.28	14.3878	6.93829	7.06659	7.06659	20.0162	23.703	-4.62159	14.498	14.6559	12.421	14.8849	9.64762	-0.30508	15.6917		-12.8935	1.03219	-1.06395	7.72853	7.6441	-8.3097	4.37278	5.82237	6.74514	0.827905
-39.27	14.3938	6.94659	7.07424	7.07424	20.0201	23.7073	-4.61612	14.5034	14.6596	12.4247	14.8947	9.65332	-0.29325	15.697		-12.8848	1.02837	-1.05875	7.73243	7.64903	-8.30375	4.3767	5.82744	6.74843	0.833809
-39.27	14.3998	6.95482	7.08188	7.08188	20.0239	23.7118	-4.61012	14.5089	14.663	12.4281	14.9045	9.65906	-0.28158	15.7023		-12.8762	1.0245	-1.0536	7.73633	7.65417	-8.29765	4.38089	5.83244	6.75165	0.839524
-39.26	14.4059	6.96306	7.08953	7.08953	20.0278	23.7164	-4.60369	14.5145	14.6663	12.4315	14.9141	9.66477	-0.27008	15.7078		-12.8672	1.02069	-1.0485	7.74023	7.65948	-8.2912	4.3853	5.83741	6.75481	0.844905
-39.26	14.4117	6.97129	7.09712	7.09712	20.0316	23.7212	-4.59681	14.5201	14.6697	12.4349	14.9237	9.67064	-0.25867	15.7136		-12.8578	1.01694	-1.04335	7.74417	7.66497	-8.28475	4.38993	5.84193	6.75792	0.850238
-39.25	14.4173	6.97953	7.10476	7.10476	20.0354	23.7259	-4.58966	14.5259	14.6732	12.4383	14.9334	9.67681	-0.24742	15.7194		-12.8484	1.01331	-1.03805	7.74783	7.67007	-8.2783	4.39481	5.84644	6.761	0.855476
-39.25	14.423	6.98776	7.113	7.113	20.0392	23.7305	-4.5825	14.5321	14.6766	12.4417	14.9429	9.68302	-0.23633	15.7252		-12.8389	1.00981	-1.0325	7.75157	7.67524	-8.2719	4.40007	5.85096	6.764	0.860619
-39.24	14.4287	6.99624	7.12124	7.12124	20.0433	23.7351	-4.57494	14.5387	14.6801	12.445	14.9527	9.68919	-0.22475	15.731		-12.8295	1.00631	-1.02695	7.7554	7.68041	-8.26595	4.40563	5.85548	6.76724	0.865619
-39.24	14.4343	7.00524	7.12953	7.12953	20.0474	23.7398	-4.56703	14.5453	14.6837	12.4485	14.9631	9.6954	-0.213	15.7363		-12.8208	1.00288	-1.02145	7.7593	7.68552	-8.26005	4.41122	5.86007	6.77043	0.870571
-39.23	14.4399	7.01418	7.13776	7.13776	20.0514	23.7445	-4.55891	14.5521	14.6875	12.4523	14.9734	9.70115	-0.20133	15.7415		-12.8122	0.9995	-1.016	7.76337	7.69055	-8.2542	4.41678	5.86474	6.77362	0.875714
-39.23	14.4455	7.02306	7.14559	7.14559	20.0555	23.7494	-4.55062	14.559	14.6913	12.456	14.9837	9.70694	-0.18992	15.7467		-12.8034	0.99625	-1.01105	7.76753	7.69552	-8.2484	4.42207	5.86963	6.77673	0.880857
-39.22	14.4515	7.03188	7.15318	7.15318	20.0592	23.7542	-4.54225	14.5655	14.6951	12.4598	14.994	9.71268	-0.17892	15.7519		-12.7945	0.992875	-1.00615	7.77197	7.70052	-8.2426	4.427	5.87485	6.77965	0.885905
-39.22	14.4576	7.03994	7.16071	7.16071	20.0629	23.7592	-4.53347	14.5721	14.6988	12.4636	15.0034	9.71847	-0.16858	15.7571		-12.7855	0.9895	-1.0014	7.77673	7.70579	-8.23685	4.4317	5.88022	6.78243	0.890857
-39.21	14.4636	7.04782	7.16829	7.16829	20.0666	23.7645	-4.5245	14.5788	14.7022	12.4671	15.0129	9.72426	-0.15842	15.7623		-12.7765	0.986188	-0.9968	7.78163	7.71097	-8.23095	4.43619	5.8857	6.78516	0.895571
-39.21	14.4697	7.05565	7.17582	7.17582	20.0702	23.7696	-4.51569	14.5855	14.7055	12.4707	15.0223	9.73004	-0.14833	15.7676		-12.7671	0.983062	-0.99225	7.7866	7.71597	-8.2248	4.44052	5.89133	6.78789	0.9
-39.2	14.4755	7.06329	7.18341	7.18341	20.0739	23.7748	-4.50703	14.5924	14.7088	12.4743	15.0318	9.73596	-0.13833	15.7733		-12.7571	0.980063	-0.98775	7.7916	7.72072	-8.2186	4.44478	5.89659	6.79062	0.904333
-39.2	14.481	7.07094	7.19094	7.19094	20.0775	23.7798	-4.49875	14.5993	14.7121	12.4779	15.0412	9.74217	-0.12833	15.7789		-12.747	0.97725	-0.98325	7.79623	7.7251	-8.2124	4.44896	5.90196	6.79332	0.908619
-39.19	14.4865	7.07853	7.19912	7.19912	20.0813	23.7844	-4.49106	14.6066	14.7153	12.4815	15.0508	9.7483	-0.11842	15.7846		-12.7369	0.9745	-0.97845	7.8009	7.72934	-8.2062	4.45341	5.90748	6.79603	0.912905
-39.19	14.4919	7.08629	7.20735	7.20735	20.0852	23.7889	-4.48363	14.6141	14.7186	12.4851	15.0606	9.75443	-0.108	15.7902		-12.7269	0.971688	-0.9737	7.80553	7.73341	-8.2005	4.45804	5.91311	6.79897	0.917095
-39.18	14.4973	7.09453	7.21559	7.21559	20.0892	23.7933	-4.47641	14.6218	14.7219	12.4889	15.0709	9.76051	-0.09733	15.7954		-12.7177	0.968875	-0.96885	7.81017	7.73728	-8.19475	4.46274	5.91889	6.80192	0.921238
-39.18	14.5029	7.10282	7.22377	7.22377	20.0932	23.7976	-4.46938	14.6293	14.7255	12.4929	15.0814	9.76604	-0.08667	15.8006		-12.7085	0.966125	-0.964	7.81473	7.741	-8.189	4.46759	5.92478	6.80492	0.925667
-39.17	14.5083	7.11124	7.23147	7.23147	20.0971	23.8019	-4.46253	14.6368	14.729	12.4969	15.0917	9.77162	-0.07617	15.8057		-12.6993	0.963312	-0.9595	7.81927	7.74466	-8.1832	4.47237	5.93096	6.80789	0.930143
-39.17	14.5143	7.11971	7.239	7.239	20.1008	23.8061	-4.45581	14.6437	14.7325	12.5008	15.1021	9.77715	-0.066	15.8109		-12.6902	0.960375	-0.9549	7.82387	7.74848	-8.1774	4.47696	5.93756	6.81076	0.934667
-39.16	14.5203	7.12753	7.24653	7.24653	20.1044	23.8106	-4.44888	14.6506	14.7359	12.5047	15.1116	9.78272	-0.05642	15.8161		-12.6812	0.9575	-0.9502	7.82863	7.75238	-8.1716	4.48159	5.94422	6.81354	0.939143
-39.16	14.5264	7.13547	7.25394	7.25394	20.108	23.8152	-4.44187	14.6574	14.7391	12.5083	15.1211	9.78834	-0.04692	15.8213		-12.672	0.954625	-0.94545	7.8333	7.75628	-8.1656	4.48615	5.951	6.81632	0.943476
-39.15	14.5325	7.14347	7.26141	7.26141	20.1117	23.8198	-4.435	14.6642	14.7422	12.5119	15.1306	9.79396	-0.0375	15.8267		-12.6626	0.951938	-0.9407	7.83783	7.76017	-8.1593	4.49063	5.95781	6.81916	0.947667
-39.15	14.5385	7.15147	7.26882	7.26882	20.1154	23.8244	-4.42819	14.671	14.7453	12.5155	15.1401	9.79983	-0.02817	15.8324		-12.6526	0.949437	-0.93585	7.84227	7.764	-8.153	4.49496	5.96418	6.82203	0.95181
-39.14	14.5442	7.15959	7.27629	7.27629	20.1191	23.8289	-4.42166	14.6776	14.7485	12.5191	15.1496	9.80604	-0.01875	15.8383		-12.6426	0.947188	-0.93095	7.84627	7.76769	-8.1467	4.49907	5.97056	6.82489	0.956
-39.14	14.5499	7.16771	7.28441	7.28441	20.1229	23.8332	-4.4155	14.6847	14.7516	12.5227	15.159	9.81234	-0.00933	15.8443		-12.6325	0.945	-0.9258	7.85013	7.77145	-8.1404	4.50322	5.97696	6.82778	0.960238
-39.13	14.5555	7.17612	7.29247	7.29247	20.1269	23.8375	-4.40937	14.6919	14.7548	12.5264	15.1687	9.8186	0.000583	15.8501		-12.6225	0.943	-0.92065	7.8539	7.77531	-8.1346	4.50733	5.98344	6.83097	0.964524
-39.13	14.5611	7.18506	7.30059	7.30059	20.1309	23.8418	-4.40322	14.699	14.7582	12.5302	15.1789	9.82489	0.010833	15.8556		-12.6132	0.941	-0.9156	7.85757	7.77931	-8.12885	4.51126	5.98996	6.83419	0.96881
-39.12	14.5667	7.194	7.30865	7.30865	20.1349	23.8462	-4.39706	14.706	14.7617	12.5342	15.1891	9.83072	0.021	15.8611		-12.6039	0.939062	-0.9106	7.8612	7.78341	-8.1231	4.51504	5.99652	6.83746	0.973381
-39.12	14.5722	7.203	7.31635	7.31635	20.1387	23.8507	-4.39087	14.7129	14.7653	12.5382	15.1992	9.83651	0.031333	15.8667		-12.5946	0.937125	-0.90605	7.86483	7.78762	-8.1174	4.51859	6.0033	6.84073	0.978095
-39.11	14.5781	7.21206	7.32394	7.32394	20.1423	23.8552	-4.38466	14.7193	14.7689	12.5422	15.2093	9.84234	0.041333	15.8723		-12.5854	0.935	-0.90155	7.86857	7.79221	-8.1117	4.52196	6.01048	6.84384	0.98281
-39.11	14.5841	7.22041	7.33159	7.33159	20.146	23.86	-4.37806	14.7256	14.7724	12.5461	15.2186	9.84813	0.050833	15.8778		-12.5762	0.932687	-0.89705	7.87253	7.79697	-8.10605	4.5253	6.01767	6.84686	0.987667
-39.1	14.59	7.22876	7.33912	7.33912	20.1496	23.865	-4.37131	14.7319	14.7757	12.5499	15.2278	9.85396	0.0605	15.8833		-12.5671	0.930375	-0.8926	7.87657	7.80176	-8.1002	4.52867	6.02489	6.84989	0.992429
-39.1	14.596	7.23712	7.34671	7.34671	20.1532	23.8702	-4.36463	14.738	14.779	12.5536	15.237	9.85979	0.070333	15.889		-12.5577	0.927875	-0.8881	7.88057	7.80652	-8.0941	4.53207	6.03207	6.85295	0.996905
-39.09	14.6019	7.24547	7.35429	7.35429	20.1568	23.8753	-4.35803	14.744	14.7823	12.5573	15.2463	9.86583	0.080417	15.8949		-12.5478	0.925375	-0.88355	7.88463	7.81117	-8.088	4.53552	6.03874	6.856	1.00143
-39.09	14.6073	7.25382	7.36188	7.36188	20.1605	23.8803	-4.35169	14.7499	14.7856	12.5611	15.2556	9.87217	0.09075	15.9008		-12.5378	0.923	-0.87875	7.8884	7.81548	-8.08185	4.53896	6.04537	6.85908	1.00595
-39.08	14.6128	7.26212	7.37012	7.37012	20.1644	23.8851	-4.34578	14.7561	14.7889	12.565	15.2649	9.87855	0.1015	15.9066		-12.528	0.920625	-0.8736	7.8922	7.81972	-8.07575	4.54263	6.05196	6.86219	1.01052
-39.08	14.6182	7.27065	7.37818	7.37818	20.1683	23.8898	-4.33997	14.7623	14.7922	12.5689	15.2745	9.88498	0.113083	15.9121		-12.5182	0.918125	-0.86835	7.89603	7.82386	-8.07015	4.54633	6.05856	6.86557	1.0149
-39.07	14.6236	7.27959	7.38629	7.38629	20.1722	23.8947	-4.33425	14.7685	14.7956	12.5731	15.2846	9.89145	0.125333	15.9173		-12.5091	0.915688	-0.86295	7.89993	7.82793	-8.0645	4.55	6.06511	6.869	1.01929
-39.07	14.629	7.28853	7.39435	7.39435	20.1762	23.8995	-4.32856	14.7746	14.7992	12.5775	15.2947	9.89736	0.137833	15.9225		-12.5	0.913187	-0.8574	7.90383	7.83186	-8.0589	4.55363	6.07167	6.87246	1.02386
-39.06	14.6344	7.29735	7.402	7.402	20.18	23.9043	-4.32284	14.7806	14.8028	12.5819	15.3047	9.90328	0.150583	15.9276		-12.4908	0.910688	-0.85215	7.90783	7.83572	-8.0533	4.55711	6.07837	6.87592	1.02848
-39.06	14.6402	7.30618	7.40947	7.40947	20.1836	23.9092	-4.31706	14.7862	14.8063	12.5865	15.3146	9.90915	0.163083	15.9327		-12.4815	0.908062	-0.84685	7.91197	7.83972	-8.0477	4.56041	6.08541	6.87922	1.03305
-39.05	14.6462	7.31424	7.41688	7.41688	20.1872	23.9145	-4.31081	14.7916	14.8098	12.5909	15.3237	9.91498	0.175083	15.9378		-12.4719	0.905375	-0.84145	7.91633	7.84376	-8.04215	4.56374	6.09241	6.88241	1.03743
-39.04	14.6522	7.32224	7.42429	7.42429	20.1908	23.9201	-4.30428	14.797	14.8129	12.5951	15.3327	9.92072	0.187167	15.9429		-12.4623	0.902687	-0.83605	7.92073	7.84766	-8.0364	4.56711	6.09937	6.88559	1.04162
-39.04	14.6582	7.33024	7.43171	7.43171	20.1944	23.9256	-4.29759	14.8024	14.816	12.5993	15.3417	9.92643	0.199083	15.9483		-12.4523	0.9	-0.8306	7.92513	7.85152	-8.03035	4.57056	6.1063	6.88878	1.04548
-39.03	14.6641	7.33818	7.43912	7.43912	20.198	23.9313	-4.29078	14.8077	14.819	12.6035	15.3506	9.93217	0.211	15.9538		-12.4418	0.897375	-0.8252	7.92953	7.85517	-8.02435	4.57411	6.11263	6.89195	1.04929
-39.03	14.6697	7.34612	7.44647	7.44647	20.2015	23.9368	-4.28406	14.8128	14.8221	12.6077	15.3595	9.93821	0.222917	15.9592		-12.4311	0.894938	-0.81975	7.93353	7.85855	-8.01835	4.5777	6.11893	6.89508	1.05295
-39.03	14.6752	7.35412	7.45447	7.45447	20.2053	23.942	-4.27772	14.8182	14.8251	12.612	15.3684	9.94413	0.234667	15.9646		-12.4203	0.892438	-0.8141	7.93753	7.86193	-8.01235	4.58156	6.12519	6.89824	1.05657
-39.02	14.6808	7.36241	7.46253	7.46253	20.2092	23.9472	-4.27144	14.8239	14.828	12.6163	15.3775	9.95004	0.246917	15.9698		-12.41	0.89	-0.8085	7.94153	7.86528	-8.0068	4.58548	6.13141	6.90165	1.06019
-39.02	14.6862	7.37112	7.47053	7.47053	20.2131	23.9525	-4.26538	14.8296	14.8311	12.6209	15.3871	9.95587	0.259417	15.9747		-12.4001	0.8875	-0.80305	7.94547	7.86869	-8.00125	4.58941	6.13759	6.90505	1.06381
-39.01	14.6916	7.37994	7.47847	7.47847	20.2169	23.9576	-4.25956	14.8354	14.8343	12.6256	15.3967	9.96123	0.271667	15.9796		-12.39	0.885062	-0.7977	7.94943	7.87217	-7.99575	4.5933	6.14374	6.90843	1.06762
-39.01	14.6971	7.38876	7.486	7.486	20.2207	23.9628	-4.25409	14.841	14.8374	12.6303	15.4063	9.96664	0.283833	15.9843		-12.3797	0.882563	-0.79285	7.9534	7.87579	-7.9902	4.597	6.15004	6.91178	1.07167
-39	14.7029	7.39759	7.49329	7.49329	20.2242	23.9679	-4.24897	14.8464	14.8406	12.635	15.4159	9.97204	0.295417	15.9891		-12.3688	0.88	-0.78805	7.9575	7.87979	-7.9847	4.60044	6.15663	6.91495	1.07576
-38.99	14.7088	7.40571	7.50059	7.50059	20.2278	23.9735	-4.24384	14.8518	14.8436	12.6396	15.4247	9.97749	0.306333	15.9939		-12.3572	0.877438	-0.78325	7.96183	7.88403	-7.9792	4.60385	6.16319	6.918	1.07995
-38.99	14.7147	7.41382	7.50782	7.50782	20.2313	23.9793	-4.23884	14.8572	14.8464	12.6439	15.4336	9.98302	0.317	15.9987		-12.3449	0.874875	-0.7785	7.9662	7.88845	-7.97355	4.60733	6.1697	6.921	1.08414
-38.99	14.7207	7.42188	7.515	7.515	20.2349	23.985	-4.23409	14.8627	14.8492	12.6482	15.4424	9.9886	0.327583	16.0037		-12.3312	0.872375	-0.7737	7.97057	7.89303	-7.96765	4.61085	6.17615	6.92403	1.08819
-38.98	14.7264	7.42994	7.52224	7.52224	20.2384	23.9907	-4.22947	14.8681	14.8519	12.6524	15.4513	9.99443	0.338	16.0089		-12.3165	0.87	-0.7689	7.97493	7.89762	-7.96175	4.61448	6.18204	6.92703	1.09243
-38.98	14.7319	7.438	7.52953	7.52953	20.242	23.996	-4.225	14.8736	14.8547	12.6567	15.4601	10.0006	0.348417	16.0141		-12.301	0.86775	-0.7639	7.97897	7.90203	-7.95585	4.61819	6.18785	6.93003	1.09681
-38.97	14.7374	7.44606	7.53741	7.53741	20.2458	24.0012	-4.22072	14.8795	14.8574	12.6609	15.469	10.0069	0.35875	16.0193		-12.2851	0.8655	-0.75865	7.983	7.90652	-7.95005	4.62219	6.19359	6.93308	1.10133
-38.97	14.7428	7.45435	7.54535	7.54535	20.2496	24.0064	-4.21622	14.8857	14.8601	12.6651	15.4781	10.0133	0.369583	16.0244		-12.2692	0.863312	-0.7534	7.98703	7.91107	-7.9447	4.62637	6.19926	6.93643	1.10605
-38.96	14.7482	7.46312	7.55335	7.55335	20.2535	24.0116	-4.21144	14.8918	14.8629	12.6696	15.4878	10.0196	0.38075	16.0292		-12.2542	0.861125	-0.7482	7.9911	7.91566	-7.93935	4.63063	6.20489	6.93984	1.1109
-38.96	14.7537	7.47188	7.56135	7.56135	20.2574	24.0172	-4.20628	14.898	14.8659	12.6741	15.4974	10.0255	0.391917	16.034		-12.2395	0.858937	-0.743	7.9952	7.92024	-7.93405	4.63481	6.21048	6.94327	1.11619
-38.95	14.7592	7.48059	7.56894	7.56894	20.2612	24.0233	-4.20072	14.9041	14.8688	12.6787	15.5071	10.0314	0.403083	16.0388		-12.2252	0.85675	-0.73825	7.99933	7.92486	-7.92885	4.63881	6.21622	6.94676	1.12176
-38.94	14.7649	7.48929	7.57624	7.57624	20.2648	24.0299	-4.19475	14.91	14.8717	12.6832	15.5167	10.0372	0.413917	16.0436		-12.2118	0.854437	-0.7335	8.0036	7.92969	-7.9237	4.64267	6.22218	6.95011	1.12748
-38.94	14.7709	7.49729	7.58359	7.58359	20.2683	24.0377	-4.18812	14.9159	14.8746	12.6875	15.5256	10.0429	0.424167	16.0485		-12.1992	0.852	-0.72885	8.00807	7.93459	-7.91855	4.64644	6.22815	6.95338	1.13329
-38.94	14.7769	7.50529	7.59088	7.59088	20.2718	24.0461	-4.18106	14.9218	14.8772	12.6916	15.5344	10.0486	0.434417	16.0534		-12.1873	0.849625	-0.7243	8.01267	7.93945	-7.9133	4.65015	6.23404	6.95668	1.1391
-38.93	14.7828	7.51324	7.59818	7.59818	20.2754	24.0551	-4.17378	14.9278	14.8798	12.6957	15.5434	10.0543	0.44475	16.0587		-12.1756	0.847187	-0.71975	8.01723	7.94417	-7.90785	4.65378	6.23989	6.96	1.14467
-38.92	14.7887	7.52112	7.60547	7.60547	20.2789	24.0644	-4.16638	14.9338	14.8824	12.6996	15.5522	10.06	0.455167	16.0641		-12.1642	0.844875	-0.71525	8.02163	7.94872	-7.90245	4.65733	6.24526	6.96335	1.15029
-38.92	14.7942	7.52906	7.61271	7.61271	20.2824	24.0735	-4.15919	14.9399	14.885	12.7035	15.5612	10.0659	0.46575	16.0696		-12.1535	0.842687	-0.7106	8.02573	7.95293	-7.8971	4.66089	6.25056	6.96676	1.156
-38.92	14.7996	7.537	7.62059	7.62059	20.2861	24.0825	-4.1525	14.9463	14.8876	12.7074	15.5704	10.0718	0.476417	16.075		-12.1432	0.8405	-0.70575	8.0298	7.95707	-7.8918	4.66474	6.25578	6.97019	1.16181
-38.91	14.8051	7.54512	7.62847	7.62847	20.29	24.0914	-4.14606	14.953	14.8902	12.7113	15.5799	10.0777	0.487833	16.0804		-12.1333	0.838312	-0.70085	8.0338	7.96114	-7.8869	4.66863	6.26096	6.97395	1.16767
-38.91	14.8105	7.55376	7.63624	7.63624	20.2938	24.0999	-4.14	14.9598	14.8928	12.7155	15.59	10.0836	0.499667	16.0855		-12.1242	0.836187	-0.69595	8.03783	7.96514	-7.8821	4.67256	6.26611	6.97776	1.17357
-38.9	14.8159	7.56241	7.644	7.644	20.2977	24.1081	-4.13441	14.9666	14.8957	12.7197	15.6001	10.089	0.511667	16.0906		-12.1152	0.834	-0.691	8.04173	7.96914	-7.87735	4.67648	6.27122	6.98157	1.17986
-38.9	14.8213	7.57106	7.65129	7.65129	20.3014	24.1158	-4.12934	14.9732	14.8985	12.7239	15.6102	10.0944	0.52375	16.0957		-12.1062	0.831875	-0.68635	8.0457	7.97314	-7.87265	4.68022	6.27644	6.98541	1.18629
-38.89	14.827	7.57965	7.65835	7.65835	20.3049	24.123	-4.12487	14.9794	14.9013	12.728	15.6203	10.0999	0.5355	16.1007		-12.0973	0.829563	-0.6816	8.0499	7.97734	-7.868	4.68385	6.28193	6.98903	1.19271
-38.88	14.8329	7.58759	7.66529	7.66529	20.3084	24.1305	-4.12072	14.9856	14.9041	12.732	15.6296	10.1054	0.546667	16.1058		-12.0885	0.82725	-0.6768	8.0543	7.98166	-7.8634	4.68744	6.28733	6.99257	1.1991
-38.88	14.8388	7.59547	7.67224	7.67224	20.3119	24.1375	-4.11709	14.9918	14.9067	12.7358	15.6387	10.1112	0.558167	16.1107		-12.0795	0.824875	-0.67185	8.05877	7.98597	-7.8587	4.69104	6.2927	6.99611	1.20529
-38.88	14.8447	7.60329	7.67906	7.67906	20.3154	24.1442	-4.11413	14.998	14.9093	12.7395	15.6478	10.117	0.569667	16.116		-12.0702	0.8225	-0.66685	8.0633	7.99028	-7.85375	4.69452	6.298	6.99959	1.2111
-38.87	14.8504	7.61112	7.68594	7.68594	20.3188	24.1507	-4.11188	15.0042	14.912	12.7431	15.6569	10.1229	0.581167	16.1213		-12.0606	0.82025	-0.6617	8.06777	7.99448	-7.84885	4.69796	6.30285	7.00311	1.21686
-38.87	14.8558	7.61894	7.69288	7.69288	20.3222	24.1568	-4.11025	15.0103	14.9147	12.7467	15.6661	10.1293	0.592583	16.1266		-12.0511	0.818125	-0.6564	8.07203	7.99841	-7.844	4.70137	6.30763	7.00662	1.22252
-38.86	14.8612	7.62682	7.70041	7.70041	20.3259	24.1625	-4.10922	15.0169	14.9174	12.7503	15.6754	10.1356	0.604083	16.1319		-12.0415	0.816062	-0.65075	8.0764	8.00235	-7.8392	4.70507	6.31233	7.01011	1.22814
-38.86	14.8665	7.63494	7.708	7.708	20.3296	24.1683	-4.10869	15.0236	14.9202	12.7539	15.6849	10.142	0.616167	16.137		-12.0322	0.814063	-0.64515	8.0808	8.00631	-7.8348	4.70874	6.317	7.01392	1.23367
-38.85	14.872	7.64347	7.71559	7.71559	20.3334	24.174	-4.10866	15.0303	14.9231	12.7577	15.6949	10.1483	0.6285	16.1418		-12.0233	0.812125	-0.63955	8.0853	8.01031	-7.83045	4.71248	6.32163	7.01768	1.2391
-38.85	14.8776	7.65206	7.72324	7.72324	20.3373	24.1797	-4.10897	15.0369	14.9262	12.7615	15.7051	10.1539	0.640417	16.1466		-12.0144	0.81025	-0.634	8.0899	8.01438	-7.82615	4.7163	6.32626	7.02143	1.24481
-38.84	14.8832	7.66065	7.73059	7.73059	20.341	24.1855	-4.10944	15.0433	14.9293	12.7654	15.7154	10.1595	0.652333	16.1514		-12.0055	0.808375	-0.62895	8.0945	8.01855	-7.82185	4.71996	6.331	7.02514	1.25052
-38.83	14.8891	7.66918	7.73771	7.73771	20.3445	24.1914	-4.10997	15.0493	14.9325	12.7692	15.7256	10.165	0.663583	16.1562		-11.9965	0.8065	-0.624	8.09943	8.023	-7.8176	4.72359	6.33596	7.02862	1.25619
-38.83	14.8952	7.67706	7.74488	7.74488	20.348	24.1978	-4.11044	15.0552	14.9357	12.773	15.7352	10.1705	0.6745	16.1611		-11.9875	0.804562	-0.61915	8.1045	8.02769	-7.81335	4.72733	6.34093	7.03197	1.26167
-38.83	14.9012	7.68518	7.75206	7.75206	20.3516	24.2043	-4.11069	15.0611	14.9387	12.7765	15.7449	10.176	0.68525	16.166		-11.9784	0.802625	-0.61435	8.10953	8.03252	-7.80895	4.73111	6.34585	7.03527	1.2669
-38.82	14.9072	7.69324	7.75924	7.75924	20.355	24.2108	-4.1105	15.067	14.9417	12.7799	15.7546	10.1815	0.695917	16.1712		-11.9688	0.800687	-0.60965	8.11453	8.03738	-7.80435	4.73489	6.35074	7.03849	1.27167
-38.81	14.9129	7.70124	7.76647	7.76647	20.3585	24.2174	-4.10972	15.0729	14.9448	12.7833	15.7644	10.1872	0.7065	16.1766		-11.9591	0.798812	-0.6049	8.1193	8.04217	-7.7998	4.73863	6.35526	7.0417	1.27629
-38.81	14.9183	7.70929	7.77371	7.77371	20.3619	24.2235	-4.10828	15.0788	14.9479	12.7867	15.7743	10.1932	0.717	16.182		-11.9494	0.796938	-0.60005	8.12377	8.04679	-7.7952	4.74237	6.3597	7.04486	1.28062
-38.81	14.9236	7.71735	7.78159	7.78159	20.3656	24.2294	-4.10625	15.0851	14.951	12.7902	15.7842	10.1993	0.727417	16.1874		-11.9398	0.795	-0.5949	8.1281	8.05141	-7.7906	4.74633	6.36415	7.04803	1.28476
-38.8	14.9289	7.72565	7.78947	7.78947	20.3694	24.2352	-4.10334	15.0917	14.9542	12.7936	15.7945	10.2055	0.738667	16.1927		-11.9304	0.792937	-0.58975	8.13233	8.05603	-7.78635	4.7503	6.36848	7.05141	1.28867
-38.79	14.9341	7.73435	7.79735	7.79735	20.3731	24.241	-4.09944	15.0983	14.9575	12.7972	15.8054	10.2117	0.749917	16.1977		-11.9215	0.790875	-0.5845	8.13647	8.06066	-7.78215	4.75419	6.37281	7.05478	1.29233
-38.79	14.9394	7.74288	7.80524	7.80524	20.3769	24.2467	-4.09463	15.1051	14.9611	12.8009	15.8161	10.2175	0.76125	16.2026		-11.9128	0.78875	-0.5793	8.1405	8.06528	-7.77795	4.75807	6.37711	7.05811	1.29605
-38.78	14.9448	7.75135	7.81265	7.81265	20.3805	24.2524	-4.08891	15.1118	14.9647	12.8046	15.8269	10.2233	0.772417	16.2074		-11.904	0.786625	-0.5744	8.14443	8.06986	-7.7738	4.76178	6.38148	7.06138	1.29962
-38.78	14.9506	7.75982	7.81988	7.81988	20.3839	24.258	-4.08241	15.1182	14.9684	12.8082	15.8377	10.2291	0.783167	16.2123		-11.8953	0.784437	-0.56955	8.14853	8.07469	-7.7696	4.76548	6.38611	7.06446	1.30305
-38.78	14.9566	7.76759	7.827	7.827	20.3872	24.2641	-4.07478	15.1248	14.972	12.8117	15.8476	10.235	0.793667	16.217		-11.8865	0.782562	-0.56475	8.15267	8.07955	-7.76535	4.76926	6.3907	7.06738	1.30629
-38.77	14.9624	7.77529	7.83412	7.83412	20.3906	24.2702	-4.06659	15.1314	14.9754	12.815	15.8575	10.2408	0.804333	16.2216		-11.8778	0.781188	-0.55995	8.15673	8.08438	-7.76105	4.77311	6.3953	7.07024	1.30938
-38.76	14.9684	7.783	7.84124	7.84124	20.394	24.2762	-4.05806	15.1382	14.9789	12.8182	15.8673	10.2466	0.815083	16.2265		-11.8685	0.780313	-0.5552	8.16073	8.08914	-7.75645	4.77711	6.39989	7.07308	1.31229
-38.76	14.9739	7.79076	7.84829	7.84829	20.3974	24.2822	-4.04938	15.1451	14.9823	12.8214	15.8771	10.2526	0.826083	16.2314		-11.8591	0.780125	-0.5506	8.1646	8.09372	-7.75185	4.78119	6.40422	7.07586	1.31514
-38.76	14.9793	7.79853	7.85541	7.85541	20.4007	24.2877	-4.04081	15.1523	14.9858	12.8245	15.8869	10.2589	0.837333	16.2363		-11.8497	0.780625	-0.5459	8.1682	8.098	-7.7472	4.78533	6.40856	7.07865	1.31805
-38.75	14.9846	7.80629	7.86312	7.86312	20.4044	24.2931	-4.03278	15.16	14.9893	12.8277	15.8968	10.2651	0.848667	16.2411		-11.8403	0.781938	-0.541	8.17183	8.10221	-7.7425	4.78978	6.41285	7.08151	1.32105
-38.75	14.9898	7.81429	7.87082	7.87082	20.4081	24.2984	-4.02509	15.1679	14.9927	12.8309	15.9069	10.2713	0.861083	16.2458		-11.8311	0.784	-0.5362	8.1755	8.10645	-7.7382	4.79419	6.41711	7.08462	1.32424
-38.74	14.9951	7.82276	7.87853	7.87853	20.412	24.3035	-4.01759	15.176	14.9963	12.8343	15.9176	10.2774	0.873667	16.2501		-11.8225	0.786688	-0.5315	8.1792	8.11072	-7.73385	4.79852	6.42137	7.08778	1.32757
-38.74	15.0002	7.83124	7.88623	7.88623	20.4158	24.3087	-4.01031	15.1841	14.9999	12.8378	15.9282	10.2829	0.88625	16.2544		-11.8138	0.789875	-0.5268	8.183	8.11507	-7.7295	4.80274	6.42563	7.09097	1.33124
-38.73	15.0053	7.83971	7.89347	7.89347	20.4196	24.3138	-4.00319	15.1921	15.0036	12.8413	15.9388	10.2885	0.898917	16.2587		-11.8052	0.793312	-0.5224	8.1869	8.11948	-7.72515	4.8067	6.43	7.09422	1.33519
-38.72	15.0106	7.84806	7.90053	7.90053	20.4231	24.3188	-3.99625	15.1996	15.0071	12.8449	15.9493	10.2939	0.910917	16.263		-11.7965	0.796875	-0.518	8.19113	8.12424	-7.7208	4.81044	6.43452	7.09722	1.33938
-38.72	15.0158	7.85582	7.90759	7.90759	20.4267	24.3243	-3.98903	15.2071	15.0106	12.8483	15.9589	10.2994	0.922583	16.2672		-11.7878	0.800312	-0.5136	8.19553	8.12921	-7.7163	4.81419	6.43904	7.10019	1.34381
-38.72	15.0205	7.86347	7.91453	7.91453	20.4302	24.3297	-3.98175	15.2146	15.0138	12.8515	15.9684	10.3048	0.934167	16.2714		-11.7792	0.803188	-0.5091	8.20007	8.13428	-7.71175	4.81793	6.44359	7.10322	1.34833
-38.71	15.0249	7.87106	7.92141	7.92141	20.4338	24.335	-3.97459	15.222	15.017	12.8548	15.9778	10.3103	0.945667	16.276		-11.7701	0.8055	-0.50455	8.20467	8.13945	-7.70695	4.8217	6.44815	7.1063	1.35276
-38.71	15.0287	7.87865	7.92824	7.92824	20.4372	24.3402	-3.96756	15.2294	15.0202	12.858	15.9871	10.316	0.957083	16.2807		-11.7607	0.807063	-0.49995	8.20923	8.14452	-7.7021	4.82556	6.45237	7.10946	1.35738
-38.7	15.0319	7.88623	7.935	7.935	20.4408	24.345	-3.96084	15.2367	15.0233	12.8613	15.9964	10.322	0.9685	16.2855		-11.7513	0.807875	-0.4951	8.21357	8.14934	-7.6973	4.82948	6.45659	7.1127	1.36224
-38.69	15.0349	7.89388	7.94224	7.94224	20.4445	24.3495	-3.95462	15.2445	15.0264	12.8646	16.0056	10.3282	0.979833	16.2903		-11.7419	0.807813	-0.4901	8.21793	8.15424	-7.6925	4.83374	6.46081	7.11608	1.36724
-38.69	15.0376	7.90171	7.94935	7.94935	20.4484	24.3539	-3.94862	15.2524	15.0295	12.8679	16.0151	10.3344	0.992083	16.2951		-11.7328	0.807063	-0.48505	8.22237	8.15914	-7.68805	4.83807	6.46511	7.1197	1.37243
-38.69	15.0401	7.91006	7.95641	7.95641	20.4523	24.3582	-3.94291	15.2603	15.0327	12.8713	16.025	10.3406	1.00433	16.2996		-11.7243	0.805687	-0.48	8.22687	8.16403	-7.6837	4.84237	6.46941	7.12338	1.37771
-38.68	15.0427	7.91835	7.96341	7.96341	20.4562	24.3625	-3.93747	15.2681	15.036	12.8749	16.0349	10.3464	1.0165	16.3042		-11.7158	0.803812	-0.4751	8.23143	8.16893	-7.67935	4.8467	6.4737	7.12705	1.38343
-38.67	15.0455	7.92671	7.96994	7.96994	20.46	24.3667	-3.93237	15.2756	15.0392	12.8785	16.0448	10.3521	1.0285	16.3088		-11.7072	0.8015	-0.47045	8.236	8.17379	-7.675	4.85078	6.47818	7.13076	1.38943
-38.67	15.0488	7.93506	7.97618	7.97618	20.4635	24.371	-3.92763	15.2827	15.0424	12.8821	16.0546	10.3578	1.03992	16.3134		-11.6988	0.798687	-0.46585	8.24083	8.17886	-7.6706	4.8547	6.48293	7.13414	1.39548
-38.66	15.0526	7.94276	7.98235	7.98235	20.467	24.3757	-3.923	15.2897	15.0455	12.8855	16.0636	10.3635	1.05092	16.318		-11.6902	0.795625	-0.46135	8.2458	8.18403	-7.66615	4.85859	6.4877	7.13751	1.40157
-38.66	15.0569	7.95047	7.98859	7.98859	20.4706	24.3804	-3.91859	15.2965	15.0484	12.8887	16.0724	10.3692	1.06192	16.3227		-11.6816	0.7925	-0.4569	8.2507	8.18907	-7.66155	4.86252	6.49256	7.14086	1.40757
-38.65	15.0616	7.95812	7.99482	7.99482	20.4741	24.3852	-3.91456	15.3033	15.0513	12.8919	16.0812	10.3749	1.07275	16.3277		-11.6726	0.789312	-0.45245	8.25553	8.194	-7.65665	4.86644	6.49737	7.14422	1.41324
-38.65	15.0666	7.96588	8.00106	8.00106	20.4776	24.3902	-3.91087	15.3101	15.0541	12.8952	16.0899	10.3806	1.08358	16.333		-11.6633	0.786188	-0.4481	8.26017	8.19869	-7.65175	4.87048	6.50189	7.14754	1.4189
-38.65	15.0718	7.97365	8.00741	8.00741	20.4811	24.3948	-3.90747	15.3168	15.057	12.8984	16.0986	10.3866	1.09442	16.3383		-11.654	0.783312	-0.44345	8.26443	8.20303	-7.6468	4.87459	6.50644	7.15089	1.42462
-38.64	15.0775	7.98135	8.01435	8.01435	20.4848	24.3994	-3.90437	15.3239	15.0598	12.9017	16.1071	10.3926	1.10508	16.3437		-11.6446	0.780688	-0.43865	8.2686	8.20724	-7.6419	4.87915	6.51107	7.15432	1.43029
-38.63	15.0833	7.98935	8.02141	8.02141	20.4886	24.404	-3.90128	15.331	15.0626	12.9049	16.116	10.3986	1.11658	16.3491		-11.6355	0.778125	-0.43375	8.27263	8.21134	-7.63735	4.88381	6.51578	7.15795	1.4359
-38.63	15.0893	7.99776	8.02853	8.02853	20.4925	24.4087	-3.89803	15.338	15.0656	12.9084	16.1254	10.4044	1.128	16.3543		-11.6269	0.77575	-0.42875	8.2765	8.21538	-7.6328	4.88852	6.52056	7.16157	1.44157
-38.62	15.0956	8.00612	8.03571	8.03571	20.4964	24.4135	-3.89441	15.345	15.0686	12.9119	16.1348	10.4098	1.13917	16.3596		-11.6184	0.773437	-0.4238	8.28023	8.21934	-7.62825	4.89322	6.52544	7.16519	1.44748
-38.62	15.1018	8.01447	8.04253	8.04253	20.5001	24.4184	-3.89031	15.3516	15.0717	12.9155	16.1442	10.4151	1.15017	16.365		-11.6098	0.771188	-0.419	8.28387	8.22324	-7.62365	4.89767	6.53056	7.16878	1.45343
-38.61	15.1086	8.02271	8.04918	8.04918	20.5036	24.4234	-3.88556	15.3578	15.0747	12.9191	16.1537	10.4203	1.1605	16.3705		-11.6012	0.768938	-0.41405	8.28757	8.22738	-7.6191	4.90193	6.536	7.17211	1.45933
-38.61	15.1155	8.03024	8.05582	8.05582	20.507	24.4288	-3.87991	15.3639	15.0776	12.9225	16.1625	10.4254	1.17033	16.3761		-11.5925	0.766562	-0.40895	8.29127	8.23159	-7.6145	4.906	6.54156	7.17541	1.4651
-38.6	15.1224	8.03776	8.06229	8.06229	20.5105	24.4342	-3.87338	15.3698	15.0803	12.9257	16.1712	10.4305	1.18	16.3817		-11.5839	0.764188	-0.40375	8.29487	8.23579	-7.60975	4.90993	6.54719	7.1787	1.47062
-38.6	15.1291	8.04524	8.06865	8.06865	20.5139	24.4396	-3.86597	15.3757	15.083	12.9289	16.18	10.4355	1.1895	16.3878		-11.5748	0.761812	-0.3984	8.29833	8.24003	-7.6047	4.91367	6.55281	7.18197	1.47571
-38.6	15.1354	8.05271	8.07488	8.07488	20.5173	24.4449	-3.85778	15.3815	15.0858	12.9321	16.1887	10.4406	1.19883	16.3941		-11.5655	0.759375	-0.393	8.30163	8.24417	-7.5996	4.9173	6.55807	7.18527	1.48067
-38.59	15.1416	8.06024	8.08088	8.08088	20.5206	24.4499	-3.84909	15.3874	15.0885	12.9353	16.1974	10.446	1.20808	16.4003		-11.5561	0.757062	-0.38725	8.3047	8.24807	-7.5945	4.92081	6.56333	7.18862	1.48543
-38.58	15.1476	8.06776	8.08724	8.08724	20.5243	24.4545	-3.84031	15.3935	15.0912	12.9385	16.2061	10.4514	1.21708	16.4066		-11.5468	0.754688	-0.38135	8.3077	8.25203	-7.5893	4.92459	6.56867	7.19205	1.49005
-38.58	15.1535	8.07553	8.09341	8.09341	20.5281	24.4591	-3.83103	15.3998	15.094	12.9418	16.2149	10.4568	1.22675	16.4126		-11.5376	0.752312	-0.3755	8.31067	8.25614	-7.5845	4.92837	6.574	7.19573	1.49448
-38.57	15.1595	8.08371	8.09935	8.09935	20.5319	24.4634	-3.82137	15.406	15.0969	12.9452	16.2243	10.4621	1.23642	16.4182		-11.5291	0.749875	-0.3697	8.3136	8.26024	-7.5797	4.93211	6.57944	7.19943	1.49871
-38.57	15.1653	8.09194	8.10524	8.10524	20.5357	24.4676	-3.81147	15.4122	15.0999	12.9489	16.2336	10.467	1.24583	16.4237		-11.5205	0.747563	-0.36415	8.3165	8.26441	-7.57485	4.93585	6.58496	7.20314	1.5031
-38.56	15.1712	8.10018	8.11071	8.11071	20.5394	24.4718	-3.80144	15.4182	15.1028	12.9525	16.2429	10.4719	1.25533	16.4291		-11.5121	0.74525	-0.35895	8.31943	8.26859	-7.56995	4.93944	6.5907	7.20689	1.50743
-38.56	15.1774	8.10841	8.11594	8.11594	20.5428	24.4758	-3.79144	15.4238	15.1058	12.9562	16.2521	10.4768	1.26417	16.4344		-11.5036	0.742875	-0.3539	8.3225	8.27297	-7.565	4.94289	6.59681	7.21035	1.51162
-38.55	15.1836	8.11594	8.12129	8.12129	20.5464	24.48	-3.78106	15.4293	15.1087	12.9597	16.2606	10.4817	1.27283	16.4396		-11.4952	0.740437	-0.3489	8.3257	8.27745	-7.56	4.94633	6.60304	7.21381	1.51567
-38.55	15.1897	8.12347	8.12676	8.12676	20.5498	24.4841	-3.77069	15.4349	15.1114	12.963	16.269	10.4866	1.2815	16.4447		-11.4868	0.738063	-0.344	8.32887	8.28179	-7.55485	4.94978	6.60926	7.2173	1.51948
-38.54	15.1956	8.13088	8.13235	8.13235	20.5534	24.4881	-3.76072	15.4404	15.1141	12.9663	16.2774	10.4915	1.29017	16.45		-11.4779	0.73575	-0.33915	8.33207	8.28607	-7.54935	4.95319	6.61556	7.22081	1.52295
-38.54	15.2012	8.13835	8.13824	8.13824	20.5569	24.492	-3.75125	15.4459	15.1169	12.9695	16.2859	10.4967	1.299	16.4554		-11.469	0.733563	-0.33425	8.33517	8.29014	-7.5438	4.95663	6.62133	7.22435	1.52629
-38.53	15.2064	8.14582	8.14429	8.14429	20.5605	24.4956	-3.74256	15.4513	15.1196	12.9728	16.2943	10.5023	1.30783	16.4609		-11.46	0.731438	-0.32905	8.33807	8.29393	-7.5382	4.96004	6.62715	7.22792	1.52952
-38.53	15.2116	8.15324	8.15106	8.15106	20.5643	24.499	-3.73484	15.4571	15.1224	12.9761	16.3028	10.5079	1.31683	16.4663		-11.4511	0.729437	-0.3237	8.34097	8.29766	-7.5326	4.96378	6.63296	7.23162	1.53271
-38.52	15.2166	8.16088	8.15794	8.15794	20.5684	24.5023	-3.72784	15.4631	15.1253	12.9793	16.3116	10.5135	1.32667	16.4715		-11.4424	0.7275	-0.3182	8.34387	8.30128	-7.5274	4.96759	6.63874	7.23559	1.53586
-38.52	15.2216	8.16894	8.16494	8.16494	20.5724	24.5057	-3.72166	15.469	15.1283	12.9828	16.3209	10.5191	1.33667	16.4764		-11.4342	0.725625	-0.31265	8.34677	8.30486	-7.5222	4.97148	6.64452	7.23957	1.53895
-38.51	15.2266	8.177	8.17212	8.17212	20.5766	24.5092	-3.71622	15.475	15.1315	12.9864	16.3303	10.5244	1.34675	16.4814		-11.4261	0.723875	-0.30715	8.34963	8.30834	-7.517	4.97544	6.65033	7.24359	1.54224
-38.51	15.2316	8.18506	8.17888	8.17888	20.5806	24.5127	-3.71159	15.4807	15.1348	12.99	16.3397	10.5296	1.35708	16.4863		-11.4179	0.722188	-0.30185	8.35247	8.31176	-7.5118	4.97922	6.6563	7.24762	1.54562
-38.5	15.237	8.19312	8.18559	8.18559	20.5844	24.5164	-3.70766	15.486	15.1381	12.9936	16.3492	10.5348	1.36692	16.4914		-11.4098	0.720438	-0.29645	8.35547	8.31538	-7.5066	4.98296	6.66263	7.25135	1.54905
-38.5	15.2425	8.20053	8.19229	8.19229	20.5882	24.5205	-3.70412	15.4912	15.1415	12.9971	16.358	10.54	1.37683	16.4964		-11.4015	0.718687	-0.291	8.3585	8.3191	-7.50135	4.98667	6.66893	7.25508	1.55252
-38.49	15.248	8.20794	8.19906	8.19906	20.5919	24.5248	-3.70103	15.4965	15.1447	13.0003	16.3668	10.5451	1.387	16.5014		-11.3934	0.716938	-0.28545	8.36153	8.32279	-7.49595	4.99037	6.67522	7.25884	1.55595
-38.49	15.2535	8.21535	8.20594	8.20594	20.5956	24.5293	-3.69844	15.5017	15.148	13.0036	16.3756	10.5503	1.3975	16.5067		-11.3847	0.715188	-0.27995	8.36453	8.32652	-7.4903	4.994	6.68152	7.26259	1.55924
-38.49	15.2587	8.22276	8.21282	8.21282	20.5992	24.5339	-3.69619	15.5069	15.1513	13.0069	16.3844	10.5556	1.40833	16.5121		-11.3757	0.7135	-0.2744	8.36747	8.33021	-7.4846	4.99759	6.6873	7.26638	1.56262
-38.48	15.2637	8.23024	8.21982	8.21982	20.6028	24.5384	-3.69422	15.5121	15.1548	13.0102	16.3932	10.5612	1.41958	16.5175		-11.3667	0.711813	-0.2686	8.37023	8.33372	-7.4789	5.00111	6.693	7.27019	1.56605
-38.47	15.2689	8.23771	8.22765	8.22765	20.6066	24.5429	-3.69241	15.5176	15.1582	13.0134	16.402	10.5669	1.43117	16.5226		-11.3577	0.710125	-0.2627	8.37307	8.33738	-7.4732	5.00489	6.6987	7.27411	1.56967
-38.47	15.274	8.24535	8.23547	8.23547	20.6105	24.5475	-3.69047	15.5233	15.1618	13.0167	16.4111	10.5727	1.444	16.5275		-11.3489	0.708375	-0.25695	8.37597	8.3411	-7.4679	5.0087	6.70433	7.27822	1.57338
-38.46	15.2791	8.25347	8.24329	8.24329	20.6144	24.5523	-3.68828	15.529	15.1655	13.0203	16.4206	10.5786	1.45717	16.5321		-11.3406	0.706625	-0.2513	8.37893	8.34497	-7.46265	5.01252	6.70996	7.28232	1.5771
-38.46	15.2843	8.26159	8.25106	8.25106	20.6184	24.5573	-3.68572	15.5347	15.1694	13.0239	16.4301	10.584	1.4705	16.5365		-11.3324	0.704938	-0.2459	8.38203	8.3489	-7.45735	5.01648	6.71556	7.28641	1.5811
-38.45	15.2895	8.26971	8.25818	8.25818	20.6222	24.5624	-3.68272	15.5401	15.1733	13.0275	16.4396	10.5896	1.484	16.5409		-11.3241	0.70325	-0.2409	8.38523	8.35297	-7.4521	5.0203	6.72126	7.29043	1.58529
-38.45	15.2952	8.27788	8.26524	8.26524	20.6257	24.5676	-3.67916	15.5453	15.1772	13.0312	16.4491	10.5952	1.49692	16.5452		-11.3158	0.7015	-0.236	8.3887	8.35731	-7.4468	5.02419	6.7273	7.29413	1.58948
-38.44	15.3009	8.28541	8.27206	8.27206	20.6292	24.5734	-3.67491	15.5505	15.181	13.0347	16.4579	10.601	1.50942	16.5495		-11.3076	0.699813	-0.23115	8.39237	8.36179	-7.4415	5.02819	6.73326	7.29776	1.59367
-38.44	15.3066	8.29306	8.27882	8.27882	20.6328	24.5793	-3.67003	15.5555	15.1846	13.038	16.4666	10.6069	1.52183	16.5538		-11.2994	0.69825	-0.2263	8.3961	8.36631	-7.43605	5.03233	6.73922	7.30135	1.59757
-38.43	15.3122	8.30082	8.28559	8.28559	20.6363	24.5852	-3.66459	15.5606	15.1881	13.0413	16.4754	10.6128	1.53408	16.5584		-11.2908	0.69675	-0.22145	8.39993	8.37083	-7.43035	5.03659	6.74515	7.30492	1.60138
-38.43	15.3176	8.30871	8.29235	8.29235	20.6398	24.5912	-3.65856	15.5659	15.1917	13.0447	16.4841	10.619	1.54608	16.5631		-11.2818	0.695313	-0.2165	8.4037	8.37524	-7.4246	5.04089	6.75059	7.30849	1.60524
-38.42	15.3228	8.31676	8.29935	8.29935	20.6434	24.5968	-3.65219	15.571	15.1951	13.048	16.4929	10.6257	1.55783	16.5679		-11.2729	0.694	-0.2112	8.4073	8.37938	-7.4189	5.04515	6.756	7.31197	1.6091
-38.42	15.3279	8.32494	8.30671	8.30671	20.6473	24.6022	-3.64572	15.5765	15.1986	13.0514	16.5019	10.6323	1.56933	16.5727		-11.2638	0.692687	-0.2057	8.41097	8.38355	-7.4132	5.04967	6.76137	7.31554	1.613
-38.41	15.3331	8.33347	8.31418	8.31418	20.6513	24.6076	-3.63872	15.5821	15.202	13.0547	16.5111	10.639	1.58158	16.5775		-11.2548	0.691375	-0.20005	8.4146	8.38772	-7.408	5.05407	6.76667	7.3193	1.6169
-38.41	15.3383	8.34253	8.32165	8.32165	20.6553	24.613	-3.63122	15.5877	15.2056	13.0583	16.5208	10.6456	1.5935	16.582		-11.2463	0.689938	-0.1943	8.41827	8.392	-7.40275	5.05837	6.77196	7.32297	1.62086
-38.4	15.3435	8.35165	8.32912	8.32912	20.6593	24.6184	-3.62325	15.5932	15.2093	13.0619	16.5306	10.6517	1.60517	16.5865		-11.2378	0.6885	-0.18865	8.42197	8.39638	-7.3975	5.06252	6.77722	7.32659	1.62514
-38.4	15.3488	8.36088	8.33594	8.33594	20.6632	24.6239	-3.61481	15.5985	15.2129	13.0655	16.5406	10.6576	1.61658	16.591		-11.2294	0.686937	-0.1832	8.42567	8.40093	-7.3922	5.06633	6.78263	7.33011	1.62948
-38.39	15.3544	8.37006	8.34282	8.34282	20.6668	24.6293	-3.606	15.6034	15.2165	13.0691	16.5505	10.6635	1.62717	16.5955		-11.221	0.68525	-0.17775	8.42953	8.4059	-7.3869	5.07	6.7883	7.33327	1.63381
-38.39	15.3601	8.37853	8.34971	8.34971	20.6704	24.6352	-3.59644	15.6083	15.22	13.0726	16.5596	10.6693	1.63725	16.6		-11.2129	0.6835	-0.17225	8.43353	8.41117	-7.38155	5.07359	6.79393	7.33638	1.63814
-38.38	15.3658	8.38694	8.35653	8.35653	20.674	24.6411	-3.5865	15.6134	15.2233	13.0759	16.5687	10.675	1.64708	16.6045		-11.2048	0.68175	-0.16675	8.4375	8.41666	-7.37605	5.07722	6.79952	7.33935	1.64224
-38.38	15.3714	8.39535	8.36335	8.36335	20.6776	24.6469	-3.57644	15.6185	15.2265	13.0793	16.5779	10.6807	1.65692	16.6093		-11.1963	0.68	-0.1613	8.4415	8.42238	-7.3702	5.08089	6.80504	7.34224	1.64619
-38.37	15.3768	8.40376	8.37029	8.37029	20.6812	24.6526	-3.56647	15.6239	15.2297	13.0827	16.5869	10.6866	1.66658	16.6141		-11.1877	0.678313	-0.15585	8.44537	8.42814	-7.3643	5.08463	6.81007	7.34505	1.65005
-38.37	15.382	8.41212	8.37741	8.37741	20.6848	24.6579	-3.55691	15.6293	15.2328	13.0861	16.5959	10.6927	1.67625	16.6191		-11.179	0.67675	-0.15015	8.449	8.43376	-7.35845	5.08844	6.81507	7.34778	1.6539
-38.36	15.3872	8.42047	8.38494	8.38494	20.6887	24.6631	-3.54813	15.6353	15.236	13.0896	16.6049	10.6989	1.68592	16.624		-11.1704	0.675187	-0.14435	8.4527	8.43955	-7.3526	5.09259	6.81996	7.35051	1.65771
-38.36	15.3923	8.42906	8.39253	8.39253	20.6926	24.6681	-3.53975	15.6416	15.2391	13.0931	16.6142	10.7051	1.69642	16.6288		-11.162	0.673625	-0.1387	8.45637	8.44548	-7.34715	5.09693	6.82485	7.35335	1.66143
-38.35	15.3975	8.43806	8.40012	8.40012	20.6966	24.673	-3.53188	15.648	15.2423	13.0969	16.624	10.7113	1.707	16.6333		-11.154	0.671938	-0.13305	8.4601	8.45148	-7.34175	5.10122	6.8297	7.35608	1.66514
-38.35	15.4027	8.447	8.40776	8.40776	20.7005	24.6778	-3.52456	15.6545	15.2457	13.1008	16.6338	10.717	1.71758	16.6379		-11.146	0.670187	-0.1277	8.46387	8.45752	-7.33635	5.10552	6.83456	7.35876	1.66914
-38.34	15.408	8.45582	8.41476	8.41476	20.7043	24.6824	-3.51775	15.6608	15.249	13.1047	16.6434	10.7228	1.72817	16.6426		-11.1381	0.668313	-0.1227	8.46767	8.46359	-7.331	5.10952	6.83956	7.36132	1.6731
-38.34	15.4138	8.46453	8.42171	8.42171	20.7079	24.6868	-3.51144	15.667	15.2523	13.1087	16.6531	10.7286	1.73825	16.6473		-11.1302	0.66625	-0.11775	8.47177	8.46993	-7.32565	5.11337	6.84485	7.36365	1.67705
-38.33	15.4195	8.47253	8.42871	8.42871	20.7114	24.6916	-3.50516	15.6734	15.2555	13.1125	16.662	10.7343	1.74808	16.6521		-11.1223	0.664062	-0.11295	8.476	8.47635	-7.3203	5.11719	6.85011	7.36592	1.681
-38.33	15.4253	8.48041	8.43565	8.43565	20.7149	24.696	-3.499	15.6799	15.2585	13.1162	16.6708	10.7403	1.75792	16.657		-11.1144	0.661813	-0.10815	8.48027	8.48266	-7.3148	5.121	6.85537	7.36811	1.68476
-38.32	15.431	8.48823	8.44259	8.44259	20.7184	24.7003	-3.49306	15.6865	15.2615	13.1199	16.6796	10.7462	1.76775	16.6623		-11.1061	0.6595	-0.10335	8.4846	8.48883	-7.30905	5.1247	6.86059	7.37024	1.68848
-38.32	15.4363	8.496	8.44947	8.44947	20.7219	24.7043	-3.48722	15.6932	15.2644	13.1235	16.6884	10.7523	1.77775	16.6678		-11.0975	0.657313	-0.09865	8.48887	8.49469	-7.3033	5.12844	6.86537	7.37235	1.69224
-38.31	15.4415	8.50365	8.45653	8.45653	20.7254	24.7079	-3.48147	15.7001	15.2673	13.1272	16.6974	10.7588	1.78783	16.6733		-11.0888	0.655312	-0.0937	8.493	8.50007	-7.29755	5.13226	6.87011	7.37443	1.69614
-38.31	15.4465	8.51135	8.464	8.464	20.7292	24.7113	-3.47594	15.7076	15.2702	13.1309	16.7063	10.7653	1.79792	16.6787		-11.0801	0.653437	-0.08865	8.49717	8.50531	-7.2918	5.13644	6.87485	7.37651	1.70014
-38.3	15.4516	8.51918	8.47135	8.47135	20.7331	24.7145	-3.47009	15.7151	15.273	13.1347	16.7155	10.7718	1.80892	16.684		-11.0715	0.651625	-0.0837	8.50137	8.51034	-7.2865	5.14067	6.87952	7.3787	1.70438
-38.3	15.4568	8.52747	8.47871	8.47871	20.737	24.7177	-3.46387	15.7227	15.276	13.1387	16.7253	10.7782	1.82	16.6889		-11.0633	0.65	-0.0788	8.50577	8.51521	-7.28125	5.14493	6.88415	7.38089	1.70881
-38.29	15.4618	8.53565	8.48606	8.48606	20.7409	24.7209	-3.45716	15.7302	15.279	13.1427	16.7351	10.784	1.83117	16.6938		-11.055	0.648437	-0.07415	8.51023	8.5199	-7.276	5.14915	6.88881	7.38303	1.71376
-38.29	15.4669	8.54382	8.49276	8.49276	20.7447	24.724	-3.44997	15.7373	15.2821	13.1468	16.7449	10.7898	1.84233	16.6986		-11.0468	0.647	-0.06975	8.51473	8.52441	-7.2707	5.15315	6.89359	7.38516	1.71895
-38.28	15.4725	8.55194	8.49947	8.49947	20.7482	24.7273	-3.44228	15.7442	15.2851	13.1509	16.7545	10.7955	1.853	16.7033		-11.0384	0.645438	-0.0655	8.51947	8.52903	-7.26545	5.157	6.89867	7.38714	1.72438
-38.28	15.4781	8.55941	8.50624	8.50624	20.7518	24.7309	-3.43381	15.7509	15.2881	13.1549	16.7635	10.8011	1.86333	16.7079		-11.0301	0.643812	-0.06125	8.5243	8.53362	-7.2602	5.16078	6.9037	7.38911	1.73005
-38.27	15.4836	8.56676	8.513	8.513	20.7554	24.7347	-3.42481	15.7576	15.2908	13.1586	16.7724	10.8067	1.87358	16.7126		-11.0218	0.642125	-0.05705	8.52913	8.53803	-7.25475	5.16452	6.9087	7.39111	1.73557
-38.27	15.4892	8.57406	8.51976	8.51976	20.7589	24.7385	-3.41559	15.7642	15.2936	13.1624	16.7813	10.8123	1.88392	16.7174		-11.013	0.640375	-0.05285	8.53377	8.54224	-7.249	5.16822	6.91374	7.39319	1.74114
-38.26	15.4943	8.58135	8.52659	8.52659	20.7625	24.7425	-3.40625	15.7708	15.2962	13.1661	16.7899	10.8181	1.89417	16.7224		-11.004	0.638562	-0.04865	8.5382	8.54621	-7.24325	5.172	6.91833	7.39532	1.7469
-38.26	15.4994	8.58853	8.53359	8.53359	20.7662	24.7464	-3.39719	15.7772	15.2989	13.1699	16.7985	10.8242	1.90433	16.7274		-10.995	0.63675	-0.04415	8.5423	8.54983	-7.2375	5.17581	6.92293	7.39754	1.75281
-38.25	15.5045	8.59571	8.541	8.541	20.77	24.7503	-3.38869	15.7841	15.3016	13.1736	16.8071	10.8304	1.91442	16.7324		-10.986	0.634938	-0.03945	8.54633	8.55334	-7.23175	5.18004	6.92748	7.39989	1.75881
-38.25	15.5095	8.603	8.54847	8.54847	20.7741	24.7543	-3.38047	15.7909	15.3042	13.1773	16.816	10.8369	1.9255	16.7372		-10.9772	0.633	-0.0347	8.5502	8.55676	-7.22645	5.18441	6.932	7.40249	1.7649
-38.24	15.5145	8.61071	8.55582	8.55582	20.778	24.7585	-3.37266	15.7976	15.3069	13.1813	16.8252	10.8432	1.93642	16.7417		-10.9688	0.631125	-0.02985	8.55397	8.56014	-7.22115	5.18885	6.93656	7.40519	1.7711
-38.24	15.5196	8.61841	8.56318	8.56318	20.782	24.7627	-3.36531	15.8042	15.3098	13.1853	16.8344	10.8492	1.94725	16.7461		-10.9603	0.629188	-0.02505	8.55763	8.56348	-7.2159	5.19344	6.94107	7.40797	1.77781
-38.23	15.5247	8.62606	8.56994	8.56994	20.7859	24.767	-3.35844	15.8103	15.3126	13.1893	16.8436	10.8553	1.95792	16.7505		-10.9518	0.627312	-0.02045	8.56117	8.5669	-7.2106	5.19781	6.94574	7.41086	1.78452
-38.23	15.5303	8.63365	8.57665	8.57665	20.7894	24.7714	-3.35216	15.8161	15.3154	13.1933	16.8526	10.8614	1.96783	16.7549		-10.9434	0.625313	-0.0158	8.5648	8.57059	-7.20535	5.20207	6.9507	7.41359	1.79119
-38.22	15.5359	8.64071	8.58329	8.58329	20.793	24.7761	-3.34594	15.822	15.3182	13.1971	16.8611	10.8677	1.9775	16.7592		-10.9349	0.623312	-0.01105	8.56843	8.57445	-7.20005	5.20633	6.95567	7.41643	1.79786
-38.22	15.5415	8.64771	8.58988	8.58988	20.7964	24.7808	-3.34006	15.8278	15.3208	13.2007	16.8696	10.8739	1.98708	16.7637		-10.9265	0.621375	-0.0063	8.572	8.57848	-7.19465	5.21056	6.96063	7.41935	1.8041
-38.21	15.5472	8.65471	8.59647	8.59647	20.8	24.7854	-3.33466	15.8337	15.3234	13.2043	16.8779	10.8801	1.99633	16.7684		-10.9177	0.619438	-0.00155	8.57547	8.58262	-7.18895	5.21467	6.96563	7.42235	1.81005
-38.21	15.5527	8.66165	8.60312	8.60312	20.8035	24.7899	-3.32963	15.8396	15.326	13.2079	16.8863	10.8866	2.00567	16.7733		-10.9087	0.617562	0.00325	8.5788	8.58676	-7.18325	5.21878	6.97022	7.42541	1.81595
-38.2	15.558	8.66865	8.60994	8.60994	20.8071	24.794	-3.32503	15.8457	15.3286	13.2114	16.8946	10.8934	2.01517	16.7783		-10.8998	0.615812	0.0083	8.5819	8.59079	-7.17755	5.22281	6.97485	7.42851	1.82167
-38.2	15.5632	8.67559	8.61712	8.61712	20.8109	24.798	-3.32084	15.8524	15.3311	13.2149	16.9029	10.9	2.02483	16.7833		-10.891	0.614188	0.0134	8.585	8.59493	-7.17185	5.22719	6.97948	7.43178	1.82729
-38.19	15.5685	8.68271	8.62435	8.62435	20.8148	24.8018	-3.31678	15.8593	15.3337	13.2185	16.9116	10.9066	2.03542	16.7883		-10.8825	0.612562	0.01845	8.5881	8.59917	-7.1665	5.23163	6.98419	7.43522	1.83276
-38.19	15.5738	8.69035	8.63153	8.63153	20.8188	24.8055	-3.31272	15.8664	15.3364	13.2221	16.9207	10.913	2.04625	16.793		-10.8745	0.611	0.02345	8.59123	8.60341	-7.16115	5.23611	6.98893	7.4387	1.83805
-38.18	15.579	8.698	8.63871	8.63871	20.8228	24.8092	-3.30859	15.8736	15.3393	13.2259	16.9298	10.9189	2.05742	16.7977		-10.8664	0.6095	0.0282	8.5944	8.60769	-7.1558	5.24067	6.9937	7.44216	1.84362
-38.18	15.5841	8.70553	8.64535	8.64535	20.8266	24.8128	-3.30434	15.8806	15.3422	13.2297	16.9389	10.9247	2.06867	16.8024		-10.8584	0.607938	0.03265	8.59763	8.61197	-7.15035	5.24504	6.9987	7.44568	1.8491
-38.17	15.5896	8.71288	8.652	8.652	20.8302	24.8163	-3.29991	15.8874	15.3452	13.2334	16.9478	10.9304	2.07958	16.8072		-10.8505	0.606375	0.03705	8.6011	8.61641	-7.14485	5.24937	7.004	7.44887	1.85429
-38.17	15.5951	8.71976	8.65859	8.65859	20.8339	24.8202	-3.295	15.8945	15.3481	13.2371	16.9563	10.936	2.09025	16.8121		-10.8425	0.604688	0.0414	8.6047	8.62093	-7.1393	5.25378	7.00937	7.45208	1.85929
-38.16	15.6005	8.72665	8.66529	8.66529	20.8375	24.824	-3.28981	15.9016	15.351	13.2405	16.9648	10.9416	2.101	16.817		-10.8344	0.603063	0.04585	8.60837	8.62531	-7.13355	5.25819	7.01474	7.45527	1.86381
-38.16	15.6059	8.73347	8.67194	8.67194	20.8412	24.8278	-3.28441	15.909	15.3538	13.244	16.9733	10.9471	2.11175	16.8222		-10.8259	0.601375	0.05035	8.6121	8.62962	-7.1275	5.26259	7.02015	7.45846	1.86805
-38.15	15.6111	8.74012	8.67859	8.67859	20.8449	24.8316	-3.27881	15.9164	15.3568	13.2474	16.9819	10.9529	2.1225	16.8277		-10.8173	0.599812	0.055	8.61577	8.63369	-7.12145	5.26693	7.02511	7.46165	1.87205
-38.15	15.6159	8.74671	8.68541	8.68541	20.8486	24.8352	-3.27328	15.924	15.3599	13.2509	16.9906	10.9588	2.13325	16.8331		-10.8086	0.598375	0.06005	8.61927	8.63745	-7.1154	5.27115	7.03011	7.46481	1.8759
-38.14	15.6209	8.75335	8.69265	8.69265	20.8526	24.8388	-3.26775	15.9322	15.3631	13.2543	16.9994	10.9646	2.144	16.8386		-10.7999	0.597063	0.0654	8.6228	8.64103	-7.1093	5.27559	7.03511	7.46805	1.87957
-38.14	15.6258	8.76035	8.69982	8.69982	20.8566	24.8425	-3.26222	15.9405	15.3665	13.2577	17.0089	10.9704	2.1555	16.8439		-10.7915	0.595875	0.07095	8.6263	8.64455	-7.10375	5.27989	7.04015	7.47143	1.88314
-38.13	15.6308	8.76759	8.70694	8.70694	20.8606	24.8464	-3.25662	15.9489	15.3702	13.2613	17.0186	10.976	2.167	16.8489		-10.7834	0.594812	0.07665	8.62983	8.64793	-7.0982	5.284	7.04522	7.47478	1.88662
-38.13	15.6357	8.77476	8.71406	8.71406	20.8646	24.8503	-3.25106	15.9572	15.3741	13.2651	17.0285	10.9812	2.17842	16.8539		-10.7754	0.593813	0.08235	8.63337	8.65124	-7.09265	5.28804	7.05048	7.47808	1.89038
-38.12	15.6407	8.782	8.72053	8.72053	20.8685	24.8543	-3.24553	15.9651	15.378	13.2687	17.0385	10.9863	2.18975	16.8589		-10.7673	0.592938	0.08785	8.6369	8.65448	-7.08715	5.29174	7.05593	7.4813	1.89414
-38.12	15.6461	8.789	8.72706	8.72706	20.8721	24.8585	-3.24003	15.9728	15.382	13.2724	17.0483	10.9914	2.2005	16.8638		-10.7592	0.592063	0.09345	8.64063	8.6579	-7.08165	5.29533	7.06167	7.48432	1.8979
-38.11	15.6515	8.79559	8.73353	8.73353	20.8757	24.8632	-3.23434	15.9804	15.3858	13.2759	17.0576	10.9965	2.21092	16.8688		-10.7511	0.59125	0.0991	8.64443	8.66138	-7.0762	5.29893	7.06744	7.4873	1.90171
-38.11	15.6569	8.80212	8.74006	8.74006	20.8793	24.8681	-3.22872	15.988	15.3895	13.2792	17.0669	11.0015	2.22125	16.8738		-10.743	0.590437	0.1048	8.6482	8.6649	-7.0706	5.30259	7.07319	7.49022	1.90543
-38.1	15.6623	8.80865	8.74659	8.74659	20.8829	24.8729	-3.22319	15.9954	15.3931	13.2825	17.0761	11.0066	2.23167	16.8791		-10.7344	0.589687	0.1105	8.65197	8.66848	-7.0647	5.30637	7.07881	7.49308	1.90905
-38.1	15.6674	8.81512	8.75312	8.75312	20.8865	24.8779	-3.21778	16.0029	15.3967	13.2858	17.0854	11.012	2.24208	16.8846		-10.7256	0.588812	0.1163	8.6556	8.67197	-7.05885	5.31026	7.08411	7.49589	1.91281
-38.09	15.6722	8.82147	8.75988	8.75988	20.8902	24.8827	-3.21266	16.0102	15.4003	13.2891	17.0948	11.0177	2.2525	16.89		-10.7169	0.588	0.12235	8.65903	8.67535	-7.05305	5.31426	7.08926	7.49868	1.91671
-38.09	15.6771	8.82782	8.76706	8.76706	20.894	24.8874	-3.20775	16.0181	15.4039	13.2923	17.1042	11.0233	2.26292	16.8955		-10.7082	0.587125	0.12845	8.66243	8.67876	-7.04725	5.31863	7.09444	7.50149	1.92081
-38.08	15.6821	8.83447	8.77424	8.77424	20.898	24.8921	-3.20287	16.026	15.4074	13.2956	17.1142	11.0289	2.27425	16.9009		-10.6998	0.586125	0.1344	8.66587	8.68228	-7.0418	5.32307	7.09963	7.50435	1.925
-38.08	15.687	8.84129	8.78135	8.78135	20.902	24.8969	-3.198	16.0338	15.4112	13.299	17.1245	11.0344	2.2855	16.9059		-10.6918	0.585062	0.1402	8.66933	8.68586	-7.0363	5.32748	7.10481	7.50713	1.92938
-38.07	15.692	8.84806	8.78847	8.78847	20.906	24.9018	-3.19316	16.0413	15.415	13.3026	17.1349	11.0396	2.29675	16.9109		-10.6838	0.583875	0.14565	8.67283	8.68948	-7.0309	5.33181	7.11007	7.50989	1.93429
-38.07	15.697	8.85482	8.79506	8.79506	20.9098	24.9066	-3.18828	16.0484	15.4188	13.3061	17.1451	11.0448	2.30792	16.9159		-10.6759	0.58275	0.1505	8.67633	8.69314	-7.0254	5.33581	7.11563	7.51259	1.93929
-38.06	15.7024	8.86135	8.80159	8.80159	20.9133	24.9115	-3.18341	16.0551	15.4225	13.3096	17.1551	11.0499	2.3185	16.921		-10.6679	0.5815	0.1552	8.68013	8.69707	-7.01995	5.33959	7.12137	7.51505	1.94438
-38.06	15.7079	8.86759	8.80812	8.80812	20.9168	24.9168	-3.17813	16.0618	15.4261	13.313	17.1645	11.0551	2.32858	16.9261		-10.6599	0.580312	0.15975	8.68413	8.7011	-7.0145	5.34322	7.12711	7.51749	1.94962
-38.05	15.7134	8.87382	8.81459	8.81459	20.9202	24.922	-3.17288	16.0683	15.4294	13.3162	17.1738	11.0601	2.33858	16.9313		-10.6518	0.579125	0.16415	8.6882	8.7051	-7.00885	5.34674	7.13281	7.51989	1.95462
-38.05	15.7189	8.88006	8.82106	8.82106	20.9237	24.9273	-3.16766	16.0746	15.4327	13.3194	17.1829	11.0652	2.34842	16.9368		-10.6432	0.577937	0.1685	8.69233	8.7091	-7.00305	5.35019	7.13841	7.52224	1.95952
-38.04	15.7241	8.88629	8.82753	8.82753	20.9272	24.9325	-3.16247	16.0809	15.4359	13.3225	17.1921	11.0706	2.35817	16.9424		-10.6344	0.576875	0.17285	8.69647	8.71293	-6.9973	5.35359	7.1437	7.52457	1.96448
-38.04	15.7291	8.89259	8.83418	8.83418	20.9306	24.9374	-3.15756	16.087	15.4389	13.3257	17.2011	11.0762	2.36775	16.9481		-10.6255	0.575813	0.1774	8.70043	8.71652	-6.99155	5.35707	7.14896	7.52686	1.96943
-38.03	15.7341	8.89894	8.84118	8.84118	20.9343	24.9422	-3.15281	16.0936	15.442	13.3288	17.2101	11.0817	2.37725	16.9537		-10.6165	0.57475	0.1821	8.7045	8.72003	-6.98595	5.36085	7.15426	7.52922	1.97448
-38.03	15.7391	8.90559	8.84818	8.84818	20.9381	24.947	-3.14812	16.1001	15.445	13.3319	17.2196	11.0874	2.38758	16.959		-10.6078	0.573687	0.18685	8.7086	8.72348	-6.98065	5.36474	7.15952	7.53165	1.97952
-38.02	15.7441	8.91253	8.85512	8.85512	20.9419	24.9518	-3.14347	16.1064	15.4481	13.3352	17.2293	11.0929	2.39775	16.964		-10.5995	0.572687	0.19165	8.71277	8.72686	-6.9754	5.3687	7.16481	7.53405	1.98462
-38.02	15.7491	8.91953	8.86206	8.86206	20.9457	24.9567	-3.13891	16.1126	15.4513	13.3385	17.239	11.0982	2.40792	16.9689		-10.5913	0.571688	0.19635	8.71693	8.73021	-6.97015	5.3727	7.17011	7.53643	1.99014
-38.01	15.754	8.92653	8.86847	8.86847	20.9494	24.9616	-3.13441	16.1183	15.4545	13.3419	17.2486	11.1036	2.41792	16.9737		-10.5831	0.570625	0.2008	8.72113	8.73352	-6.9649	5.37656	7.17574	7.53881	1.99567
-38.01	15.7594	8.93335	8.87488	8.87488	20.9528	24.9665	-3.13006	16.1238	15.4577	13.3453	17.258	11.1091	2.42733	16.9785		-10.5749	0.569437	0.20525	8.72553	8.737	-6.9597	5.3803	7.18148	7.54097	2.00124
-38	15.7647	8.93982	8.88129	8.88129	20.9563	24.972	-3.12553	16.1292	15.4607	13.3486	17.2669	11.1148	2.43642	16.9832		-10.5667	0.568312	0.2097	8.73007	8.74066	-6.9545	5.38407	7.18726	7.54311	2.00671
-38	15.7701	8.94635	8.88776	8.88776	20.9598	24.9774	-3.12122	16.1345	15.4634	13.3517	17.2757	11.1206	2.44533	16.9879		-10.5585	0.567125	0.2141	8.7345	8.74431	-6.949	5.38781	7.193	7.54522	2.0119
-37.99	15.7754	8.95282	8.89424	8.89424	20.9634	24.9828	-3.11725	16.1399	15.4662	13.3548	17.2846	11.1265	2.45408	16.9929		-10.5498	0.565938	0.21845	8.7389	8.74807	-6.94335	5.39156	7.19852	7.54732	2.01686
-37.99	15.7803	8.95935	8.90071	8.90071	20.967	24.9883	-3.11369	16.1451	15.4689	13.3579	17.2935	11.1329	2.46275	16.9981		-10.5408	0.564813	0.22275	8.74307	8.75179	-6.9377	5.39533	7.20374	7.54943	2.02176
-37.98	15.7851	8.96582	8.90735	8.90735	20.9706	24.9934	-3.11062	16.1503	15.4715	13.361	17.3024	11.1394	2.47125	17.0033		-10.532	0.56375	0.22725	8.74697	8.75541	-6.93205	5.39919	7.20893	7.55154	2.02652
-37.98	15.7899	8.97235	8.91441	8.91441	20.9744	24.9984	-3.10806	16.1559	15.4741	13.364	17.3114	11.1461	2.47958	17.0086		-10.5231	0.562812	0.2318	8.75073	8.75914	-6.9265	5.40341	7.21411	7.5537	2.03124
-37.97	15.7947	8.97918	8.92141	8.92141	20.9783	25.0032	-3.10597	16.1614	15.4766	13.3671	17.3209	11.1527	2.4885	17.0137		-10.5145	0.561937	0.2363	8.7544	8.763	-6.9212	5.40778	7.2193	7.556	2.03581
-37.97	15.7994	8.98618	8.92835	8.92835	20.9822	25.008	-3.10431	16.1669	15.4793	13.3703	17.3307	11.1591	2.49725	17.0187		-10.5063	0.561125	0.2407	8.758	8.76697	-6.91585	5.4123	7.22448	7.55832	2.04029
-37.96	15.8041	8.99318	8.93529	8.93529	20.986	25.0127	-3.103	16.1722	15.482	13.3737	17.3404	11.1652	2.50583	17.0237		-10.4983	0.560313	0.245	8.7615	8.77107	-6.91045	5.41696	7.2297	7.56068	2.04495
[truncated: 9,116 more rows]

## Sheet: Fig 2
Pressure (bar)	Onset						Peak						End
1	-25.93	-25.66	-28.85	-26.67	-28.23		-23.18	-23.57	-26.34	-22.93	-24.57		-20.17	-22.07	-22.79	-17.92	-18.96
[truncated: 4 more rows]

## Sheet: Linear regression statistics
	Onset	Peak	End
[truncated: 26 more rows]

## Sheet: Fig 3
0M 1 bar				0M 1000 bar				0.25M 1 bar				0.25M 1000 bar					0.5M 1 bar					0.5M 1000 bar
[truncated: 11,003 more rows]
